# Supplementary material for: Hot water extract of Agaricus blazei Murrill specifically inhibits growth and induces apoptosis in human pancreatic cancer cells
Source: BMC Complement Altern Med. 2018 Dec 4;18:319. doi: 10.1186/s12906-018-2385-4 (PMC6280349; doi:10.1186/s12906-018-2385-4)
Supplement: Supplementary file 1 — Table S1. Genes with a statistically significant (greater than four-fold) change in expression in human pancreatic cancer cells treated with hot water extract of Agaricus blazei Murrill relative to the gene expression induced by mock treatment. (XLS 28046 kb) [file 12906_2018_2385_MOESM1_ESM.xls]

## Sheet: p0.05_fold4
Supplementary Table S1. Genes with a statistically significant (greater than four-fold) change in expression in human pancreatic cancer cells treated with hot water extract of Agaricus blazei Murrill relative to the gene expression induced by mock treatment.
SystematicName	GeneName	MIAPaCa-2_Mock1	MIAPaCa-2_Mock2	MIAPaCa-2_Mock3	MIAPaCa-2_Treated1	MIAPaCa-2_Treated2	MIAPaCa-2_Treated3	PCI-35_Mock1	PCI-35_Mock2	PCI-35_Mock3	PCI-35_Treated1	PCI-35_Treated2	PCI-35_Treated3	PK-8_Mock1	PK-8_Mock2	PK-8_Mock3	PK-8_Treated1	PK-8_Treated2	mean_MIAPaCa2_Treated	mean_MIAPaCa2_Mock	mean_ratio_MIAPaCa2	pvalue_t_MIAPaCa2	mean_PCI35_Treated	mean_PCI35_Mock	mean_ratio_PCI35	pvalue_t_PCI35	mean_PK8_Treated	mean_PK8_Mock	mean_ratio_PK8	pvalue_t_PK8	MIA sig>4	PCI sig>4	PK8 sig>4	MIA∩PCI∩PK8sig>4	(MIA∩PCI)∖PK8 sig>4	(MIA∩PK8)∖PCI sig>4	(PCI∩PK8)∖MIA sig>4	MIA∖(PCI∪PK8) sig>4	PCI∖(MIA∪PK8) sig>4	PK8∖(MIA∪PCI)
A_23_P10060	A_23_P10060	0.0255117	0.0175333	0.0372427	0.0289994	0.011263	0.0504547	0.0174053	0.00716167	0.0105636	0.0143281	0.0197348	0.0107427	0.0201388	0.0111719	0.011569	0.0104056	0.0443433	0.030239	0.0267625	1.1299	0.994587	0.0149352	0.0117102	1.2754	0.427522	0.0273745	0.0142932	1.9152	0.648263	0	0	0	0	0	0	0	0	0	0
A_23_P10091	A_23_P10091	0.0140504	0.0266103	0.00796112	0.00513336	0.00814528	0.010724	0.00369209	0.00519372	0.00845763	0.00542563	0.00768708	0.00930188	0.0030753	0.0087185	0.00639253	0.00770449	0.00721475	0.00800089	0.0162073	0.493661	0.212142	0.00747153	0.00578115	1.2924	0.377688	0.00745962	0.00606211	1.23053	0.441542	0	0	0	0	0	0	0	0	0	0
A_23_P103951	A_23_P103951	0.736411	0.626298	0.826909	0.90786	1.23197	1.23439	2.33363	2.30042	3.113	8.60662	11.4422	14.4733	0.396775	0.3734	1.10533	5.70241	5.69222	1.12474	0.729873	1.54101	0.0324455	11.5074	2.58235	4.45617	0.00217493	5.69732	0.625168	9.11325	0.0218394	0	1	1	0	0	0	1	0	0	0
A_23_P10525	A_23_P10525	0.00729541	0.0074496	0.100762	0.00635626	0.00794185	0.0715773	0.00321494	0.0650052	0.00847071	0.00524005	0.164713	0.00929884	0.00526785	0.00866297	0.054419	0.00778269	0.00742019	0.0286251	0.0385024	0.743464	0.911102	0.0597505	0.0255636	2.33733	0.735314	0.00760144	0.0227833	0.333641	0.501388	0	0	0	0	0	0	0	0	0	0
A_23_P105732	A_23_P105732	2.29273	3.02212	3.5608	13.552	7.06292	8.90482	1.3267	2.67851	3.18387	3.5032	2.47038	5.25318	4.29863	1.79915	4.73235	6.01762	7.89052	9.8399	2.95855	3.32592	0.00966488	3.74226	2.39636	1.56164	0.253126	6.95407	3.61004	1.92631	0.129928	0	0	0	0	0	0	0	0	0	0
A_23_P10605	A_23_P10605	0.145063	0.0917429	0.156207	0.312009	0.21604	0.307788	0.200811	0.134304	0.127232	0.2531	0.338378	0.345422	0.0921346	0.045906	0.0589681	0.365838	0.282045	0.278612	0.131004	2.12674	0.0238977	0.3123	0.154116	2.0264	0.0187629	0.323941	0.0656696	4.9329	0.00684463	0	0	1	0	0	0	0	0	0	1
A_23_P106814	A_23_P106814	0.0837545	0.0364672	0.125764	0.459392	0.32975	0.697174	0.570905	0.608789	0.5842	1.05105	0.971494	1.30134	0.391664	0.275107	0.346075	0.713885	0.923161	0.495439	0.0819953	6.04229	0.0181081	1.10796	0.587965	1.8844	0.0155331	0.818523	0.337616	2.42442	0.0254124	1	0	0	0	0	0	0	1	0	0
A_23_P108534	A_23_P108534	0.01728	0.0176275	0.0102082	0.081729	0.0120734	0.0108849	0.0334986	0.00513361	0.0105625	0.00622172	0.00773733	0.00974615	0.0559725	0.0111083	0.0119617	0.0212777	0.0227031	0.0348958	0.0150386	2.32042	0.597815	0.00790173	0.0163982	0.481865	0.498432	0.0219904	0.0263475	0.834629	0.842964	0	0	0	0	0	0	0	0	0	0
A_23_P10987	A_23_P10987	0.387204	0.402763	0.44114	0.338554	0.443262	0.515482	0.344346	0.726092	0.445837	0.389611	0.516316	0.477113	0.478438	0.570324	0.4957	0.382174	0.420573	0.432433	0.410369	1.05377	0.786043	0.461013	0.505425	0.912129	0.847073	0.401374	0.514821	0.779637	0.0447914	0	0	0	0	0	0	0	0	0	0
A_23_P11119	A_23_P11119	0.00621875	0.00679132	0.00798958	0.0167282	0.026113	0.0213721	0.00649347	0.019228	0.00812007	0.0044689	0.0409154	0.00925946	0.00839903	0.0220584	0.00601178	0.00711938	0.00727151	0.0214044	0.00699988	3.05783	0.00408033	0.0182146	0.0112805	1.61469	0.830275	0.00719544	0.0121564	0.591906	0.447757	0	0	0	0	0	0	0	0	0	0
A_23_P111766	A_23_P111766	0.0070303	0.0126057	0.012656	0.0230098	0.00872842	0.035203	2.30533	1.76558	2.18636	3.93804	3.58112	4.2293	1.57627	2.03499	1.42231	2.43446	2.24877	0.0223137	0.010764	2.073	0.275751	3.91615	2.08576	1.87757	0.00528441	2.34162	1.67786	1.3956	0.071279	0	0	0	0	0	0	0	0	0	0
A_23_P112957	A_23_P112957	0.0307386	0.0348103	0.0901279	0.0751515	0.0499107	0.105101	0.0297167	0.0188234	0.129897	0.0202453	0.0416478	0.107423	0.0326636	0.0388821	0.0643387	0.0384461	0.0922773	0.0767211	0.0518922	1.47847	0.318882	0.0564387	0.0594789	0.948886	0.927522	0.0653617	0.0452948	1.44303	0.600557	0	0	0	0	0	0	0	0	0	0
A_23_P113056	A_23_P113056	0.00701572	0.00867771	0.0227281	0.0169728	0.0145764	0.0137158	0.00808035	0.00577478	0.0203198	0.00515292	0.00884718	0.0203911	0.0182715	0.00949438	0.00638292	0.0119536	0.0274602	0.0150883	0.0128072	1.17811	0.496628	0.0114637	0.0113917	1.00633	0.991	0.0197069	0.0113829	1.73126	0.387921	0	0	0	0	0	0	0	0	0	0
A_23_P113101	A_23_P113101	0.025152	0.0091864	0.0231144	0.0322643	0.00922497	0.0327183	0.0161353	0.00649527	0.0123936	0.0102715	0.00979196	0.0105599	0.0227649	0.0106328	0.00768768	0.00993527	0.0312152	0.0247358	0.0191509	1.29163	0.725657	0.0102078	0.0116747	0.874348	0.827418	0.0205752	0.0136951	1.50238	0.649435	0	0	0	0	0	0	0	0	0	0
A_23_P113263	A_23_P113263	0.0412095	0.032223	0.0361009	0.0496978	0.0376015	0.033839	0.0175056	0.0323463	0.0346858	0.0556859	0.0184587	0.0475962	0.0348752	0.0277126	0.0506133	0.0586362	0.0442819	0.0403794	0.0365112	1.10595	0.538268	0.0405803	0.0281792	1.44008	0.504097	0.0514591	0.0377337	1.36374	0.237739	0	0	0	0	0	0	0	0	0	0
A_23_P113453	A_23_P113453	0.00725165	0.0190079	0.00835622	0.00473098	0.0086932	0.0117272	0.00709229	0.00590533	0.00959843	0.00464793	0.00895685	0.00997445	0.00369761	0.00961899	0.0154505	0.008815	0.00732242	0.00838379	0.0115386	0.726586	0.510799	0.00785974	0.00753201	1.04351	0.971216	0.00806871	0.00958905	0.841451	0.967969	0	0	0	0	0	0	0	0	0	0
A_23_P113692	A_23_P113692	0.0113956	0.00903972	0.0113022	0.00382333	0.0100353	0.0147857	0.00340259	0.00688895	0.0105589	0.00515233	0.0458548	0.0114357	0.00412338	0.0112226	0.0081754	0.0101938	0.0104973	0.00954809	0.0105792	0.902537	0.613922	0.0208143	0.00695016	2.99479	0.348717	0.0103455	0.00784045	1.31951	0.349451	0	0	0	0	0	0	0	0	0	0
A_23_P113762	A_23_P113762	0.00978457	0.0143172	0.0193915	0.0288127	0.00828059	0.029351	0.0169086	0.00530049	0.00876765	0.01136	0.00799222	0.0292446	0.0254721	0.0108521	0.049981	0.00781775	0.0302711	0.0221481	0.0144977	1.52769	0.546774	0.0161989	0.0103256	1.56881	0.473691	0.0190444	0.0287684	0.661991	0.641048	0	0	0	0	0	0	0	0	0	0
A_23_P113811	A_23_P113811	0.238695	0.288503	0.468333	0.363337	0.353738	0.429539	0.172433	0.163698	0.224226	0.0863461	0.222164	0.192769	0.372395	0.254579	0.383366	0.251744	0.3728	0.382205	0.331844	1.15176	0.470608	0.167093	0.186786	0.89457	0.612325	0.312272	0.33678	0.927228	0.773813	0	0	0	0	0	0	0	0	0	0
A_23_P115902	A_23_P115902	1.06502	0.586476	0.582186	1.28198	1.07661	1.14126	0.192831	0.656189	0.553079	0.579828	0.24667	0.558482	0.654145	0.44319	0.702507	1.11912	1.22534	1.16662	0.74456	1.56685	0.127032	0.46166	0.467366	0.987791	0.930732	1.17223	0.599947	1.95389	0.0318416	0	0	0	0	0	0	0	0	0	0
A_23_P117943	A_23_P117943	2.4777	3.48497	3.43555	7.02195	5.44928	5.30808	2.94716	3.09505	3.36908	3.32928	4.79806	3.85754	4.12169	6.17767	4.38443	8.34017	7.18381	5.92644	3.13274	1.89177	0.0121043	3.99496	3.1371	1.27346	0.149407	7.76199	4.8946	1.58583	0.0493397	0	0	0	0	0	0	0	0	0	0
A_23_P118135	A_23_P118135	0.552952	0.483242	0.460645	1.03684	0.657996	0.865221	0.09544	0.21114	0.251442	0.347252	0.279382	0.501682	0.323226	0.258607	0.245234	0.691538	0.797863	0.853354	0.498946	1.71031	0.0430178	0.376106	0.186007	2.02199	0.110481	0.7447	0.275689	2.70123	0.00325397	0	0	0	0	0	0	0	0	0	0
A_23_P118195	A_23_P118195	0.00686141	0.00730929	0.00804161	0.00802973	0.0130088	0.0107815	0.00607189	0.00574038	0.00840087	0.0115521	0.0179348	0.0135038	0.00362254	0.00847435	0.00625674	0.0136865	0.0151758	0.0106067	0.0074041	1.43254	0.124034	0.0143302	0.00673771	2.12687	0.0128637	0.0144311	0.00611788	2.35884	0.061197	0	0	0	0	0	0	0	0	0	0
A_23_P11902	A_23_P11902	0.0727984	0.048618	0.158539	0.112292	0.0604451	0.0509743	0.06302	0.0364032	0.112775	0.0808276	0.0604125	0.115204	0.0913317	0.056098	0.115509	0.120225	0.0928176	0.0745703	0.0933185	0.799095	0.724079	0.0854814	0.0707329	1.20851	0.538012	0.106521	0.0876463	1.21535	0.425371	0	0	0	0	0	0	0	0	0	0
A_23_P119152	A_23_P119152	0.00708122	0.00777043	0.00807453	0.00559408	0.00825855	0.0109119	0.00879061	0.00527876	0.00854998	0.00541227	0.00782076	0.00938122	0.0148442	0.0173767	0.00781044	0.00784531	0.00731452	0.00825485	0.00764206	1.08019	0.849707	0.00753808	0.00753979	0.999774	0.999077	0.00757991	0.0133438	0.568049	0.169434	0	0	0	0	0	0	0	0	0	0
A_23_P119168	A_23_P119168	0.0153416	0.015288	0.0802911	0.0199138	0.034698	0.102551	0.0112148	0.0155648	0.0199015	0.019284	0.0204179	0.0179343	0.0155081	0.024214	0.028266	0.011571	0.0781113	0.0523875	0.0369736	1.41689	0.579607	0.0192121	0.0155604	1.23468	0.288735	0.0448411	0.0226627	1.97863	0.798587	0	0	0	0	0	0	0	0	0	0
A_23_P119407	A_23_P119407	0.266824	0.277582	0.335769	0.330003	0.22828	0.385697	0.11725	0.286695	0.231248	0.250923	0.153959	0.480127	0.305756	0.164043	0.414116	0.382341	0.616247	0.31466	0.293392	1.07249	0.782687	0.295003	0.211731	1.39329	0.534544	0.499294	0.294638	1.6946	0.218602	0	0	0	0	0	0	0	0	0	0
A_23_P120606	A_23_P120606	0.218997	0.205034	0.157359	0.288107	0.265023	0.211513	0.0447417	0.0991594	0.0569605	0.0703204	0.039715	0.0854962	0.668602	0.509839	0.404718	0.299341	0.334827	0.254881	0.193797	1.3152	0.114851	0.0651772	0.0669539	0.973464	0.956957	0.317084	0.527719	0.600857	0.0645589	0	0	0	0	0	0	0	0	0	0
A_23_P120644	A_23_P120644	2.73441	3.24624	2.41086	0.803002	1.1643	0.874377	1.73785	2.27647	2.45705	1.11627	1.0053	0.942071	1.33021	2.55293	1.7351	0.73849	0.716673	0.947225	2.79717	0.338637	0.00199858	1.02121	2.15712	0.473414	0.00917731	0.727581	1.87275	0.38851	0.0399411	0	0	0	0	0	0	0	0	0	0
A_23_P121234	A_23_P121234	0.0109118	0.00943982	0.0101875	0.0126027	0.0102093	0.0132291	0.00587623	0.00688486	0.0225683	0.0073394	0.010227	0.0248749	0.0119767	0.0112768	0.0161778	0.0102679	0.0117115	0.0120137	0.0101797	1.18016	0.169834	0.0141471	0.0117765	1.2013	0.692397	0.0109897	0.0131438	0.836117	0.28683	0	0	0	0	0	0	0	0	0	0
A_23_P121971	A_23_P121971	0.00700791	0.00897533	0.00829321	0.00413691	0.00845491	0.0149162	0.00132723	0.00587112	0.00933137	0.00483313	0.00902664	0.00980801	0.00420064	0.00970326	0.00642225	0.00888096	0.0229386	0.00916935	0.00809215	1.13312	0.99988	0.00788926	0.00550991	1.43183	0.427536	0.0159098	0.00677538	2.34817	0.305194	0	0	0	0	0	0	0	0	0	0
A_23_P122481	A_23_P122481	0.00733333	0.00821273	0.00790725	0.00342792	0.00818748	0.0107649	0.00124819	0.00555801	0.00880825	0.00507311	0.00842346	0.00948795	0.00333219	0.00917659	0.0062705	0.00834942	0.0071497	0.0074601	0.00781777	0.95425	0.703694	0.00766151	0.00520482	1.472	0.399868	0.00774956	0.00625976	1.238	0.428914	0	0	0	0	0	0	0	0	0	0
A_23_P122485	A_23_P122485	0.0136358	0.00893987	0.0114136	0.0271912	0.00862285	0.0200343	0.0220818	0.0059856	0.0740501	0.0135047	0.00909761	0.0677885	0.0304032	0.0099195	0.0671884	0.0143583	0.0540231	0.0186161	0.0113297	1.64312	0.361391	0.0301302	0.0340392	0.885164	0.957678	0.0341907	0.035837	0.954061	0.98225	0	0	0	0	0	0	0	0	0	0
A_23_P123234	A_23_P123234	7.22819	8.24249	7.31876	1.94996	1.45411	3.2769	1.47775	1.06766	0.972808	0.830071	0.0815453	0.0852296	0.24114	0.199697	0.429981	0.0538952	0.0696759	2.22699	7.59648	0.293161	0.0294618	0.332282	1.17274	0.283338	0.132247	0.0617855	0.290273	0.212853	0.0120832	0	0	1	0	0	0	0	0	0	1
A_23_P123234	A_23_P123234	8.05023	8.06808	7.16588	1.98447	1.44467	3.35319	1.46001	1.09069	1.00709	0.763729	0.0822507	0.0858832	0.238828	0.195818	0.432694	0.0616981	0.074203	2.26078	7.7614	0.291285	0.0315149	0.310621	1.18593	0.261922	0.11992	0.0679505	0.289113	0.235031	0.0185744	0	0	1	0	0	0	0	0	0	1
A_23_P123234	A_23_P123234	7.7478	8.21545	7.21131	2.02695	1.48753	3.43586	1.51533	1.0556	0.997443	0.79533	0.0846084	0.0881815	0.257215	0.19592	0.460309	0.0652645	0.0814451	2.31678	7.72485	0.299912	0.032861	0.322707	1.18946	0.271306	0.123891	0.0733548	0.304481	0.240917	0.021013	0	0	1	0	0	0	0	0	0	1
A_23_P123234	A_23_P123234	8.06765	6.30451	7.78913	1.78069	1.58311	3.54692	1.4982	1.05356	1.01112	0.867246	0.0868052	0.0990401	0.231964	0.182198	0.471335	0.0635693	0.079309	2.30357	7.3871	0.311838	0.0307483	0.351031	1.18762	0.295574	0.135138	0.0714392	0.295166	0.24203	0.0310199	0	0	1	0	0	0	0	0	0	1
A_23_P123234	A_23_P123234	8.11892	6.23868	7.30915	2.01834	1.49225	3.35568	1.45806	1.06776	0.990114	0.822992	0.0979585	0.0912553	0.245721	0.201431	0.455755	0.0539234	0.0737672	2.28876	7.22225	0.316904	0.0273739	0.337402	1.17198	0.287891	0.128736	0.0638453	0.300969	0.212132	0.0145484	0	0	1	0	0	0	0	0	0	1
A_23_P123234	A_23_P123234	8.72248	5.73683	7.42457	2.08857	1.52036	3.0825	1.49959	1.10016	1.04394	0.828062	0.10416	0.102949	0.259641	0.198644	0.44484	0.0702003	0.08107	2.23048	7.29463	0.30577	0.011878	0.345057	1.21456	0.284099	0.123285	0.0756352	0.301041	0.251245	0.0232217	0	0	1	0	0	0	0	0	0	1
A_23_P123234	A_23_P123234	6.63349	8.78548	7.51158	2.15503	1.51389	3.3298	1.49825	1.16932	1.03299	0.790588	0.0917756	0.100722	0.243969	0.194823	0.449753	0.0751204	0.0900024	2.33291	7.64352	0.305214	0.0224762	0.327695	1.23352	0.265659	0.117182	0.0825614	0.296182	0.278753	0.0294149	0	0	1	0	0	0	0	0	0	1
A_23_P123234	A_23_P123234	7.22943	7.48902	7.47277	1.92173	1.54902	3.42204	1.51583	1.08397	0.941839	0.847189	0.0995251	0.0983491	0.239048	0.205706	0.45629	0.0643016	0.0867271	2.2976	7.39707	0.310609	0.0349512	0.348355	1.18055	0.295079	0.130397	0.0755144	0.300348	0.251423	0.0195897	0	0	1	0	0	0	0	0	0	1
A_23_P123234	A_23_P123234	8.77696	7.27746	7.69459	1.76991	1.53911	3.41116	1.61458	1.038	1.08921	0.829265	0.0709576	0.0902287	0.237766	0.188962	0.469027	0.0691635	0.0928881	2.24006	7.91634	0.282967	0.0277748	0.33015	1.24726	0.2647	0.126518	0.0810258	0.298585	0.271366	0.030981	0	0	1	0	0	0	0	0	0	1
A_23_P123234	A_23_P123234	8.29251	7.697	7.88484	1.83317	1.54387	3.47945	1.54029	1.07293	1.01066	0.834834	0.0799196	0.0812223	0.216241	0.197636	0.475433	0.0608042	0.086314	2.2855	7.95811	0.287191	0.0328965	0.331992	1.20796	0.274836	0.130148	0.0735591	0.296437	0.248144	0.0280989	0	0	1	0	0	0	0	0	0	1
A_23_P12373	A_23_P12373	0.00762097	0.00707197	0.00850628	0.00366554	0.00838934	0.0115465	0.00134051	0.00589973	0.0089754	0.00441949	0.00897359	0.00970604	0.00356994	0.00968349	0.0064487	0.00883311	0.00766143	0.00786712	0.00773307	1.01733	0.827588	0.00769971	0.00540521	1.4245	0.442047	0.00824727	0.00656738	1.25579	0.404313	0	0	0	0	0	0	0	0	0	0
A_23_P124177	A_23_P124177	0.0469174	0.0328325	0.143175	0.147646	0.127468	0.192316	0.0287729	0.0222796	0.06826	0.0211188	0.0292726	0.0679451	0.0534955	0.0514041	0.0939007	0.0449648	0.100233	0.15581	0.0743083	2.0968	0.163024	0.0394455	0.0397708	0.99182	0.978947	0.072599	0.0662668	1.09556	0.919608	0	0	0	0	0	0	0	0	0	0
A_23_P124377	A_23_P124377	0.00731887	0.00810988	0.00789529	0.00556417	0.00813602	0.0107361	0.00124414	0.0055093	0.00876133	0.00795314	0.00835934	0.00947789	0.0048722	0.0173812	0.00625	0.00827547	0.00714958	0.00814544	0.00777468	1.04769	0.95526	0.00859679	0.00517159	1.66231	0.314367	0.00771253	0.00950112	0.81175	0.909808	0	0	0	0	0	0	0	0	0	0
A_23_P124699	A_23_P124699	0.00979794	0.00712078	0.0135035	0.0169087	0.00849519	0.0118109	0.0113102	0.00596608	0.0118618	0.00447984	0.00905276	0.0135311	0.0133018	0.00979617	0.0188004	0.00885016	0.0121744	0.0124049	0.0101407	1.22328	0.510134	0.00902125	0.00971269	0.92881	0.766106	0.0105123	0.0139661	0.752699	0.369441	0	0	0	0	0	0	0	0	0	0
A_23_P124977	A_23_P124977	0.00698718	0.00719769	0.00850548	0.00351083	0.00840921	0.0118595	0.0023373	0.00591149	0.00895017	0.00439623	0.00896633	0.00947262	0.00348191	0.00974487	0.00652407	0.00873156	0.00765065	0.00792651	0.00756345	1.048	0.871795	0.00761173	0.00573299	1.32771	0.48284	0.0081911	0.00658362	1.24416	0.422198	0	0	0	0	0	0	0	0	0	0
A_23_P125016	A_23_P125016	0.0463927	0.0611569	0.167039	0.0557091	0.0779308	0.156525	0.0389959	0.048755	0.16892	0.0573608	0.0493618	0.160018	0.0718531	0.0540538	0.15531	0.0709728	0.161905	0.0967218	0.0915294	1.05673	0.820512	0.0889136	0.0855569	1.03923	0.854966	0.116439	0.0937388	1.24216	0.688917	0	0	0	0	0	0	0	0	0	0
A_23_P125109	A_23_P125109	8.60497	8.32878	14.8135	17.1993	15.8964	17.5831	40.7719	24.4156	56.1144	58.3058	80.0753	68.9082	14.4972	11.6306	14.3092	13.5771	15.8658	16.8929	10.5824	1.59632	0.11081	69.0964	40.434	1.70887	0.124855	14.7214	13.479	1.09218	0.467497	0	0	0	0	0	0	0	0	0	0
A_23_P125844	A_23_P125844	0.0325181	0.0358395	0.0301607	0.00390958	0.00959401	0.0312859	0.00182806	0.00627638	0.0232425	0.00542077	0.00946682	0.016911	0.00756909	0.0107747	0.0269836	0.009743	0.0198732	0.0149298	0.0328394	0.454631	0.199869	0.0105995	0.010449	1.01441	0.660888	0.0148081	0.0151091	0.980077	0.905647	0	0	0	0	0	0	0	0	0	0
A_23_P126328	A_23_P126328	0.00895664	0.00729304	0.0200979	0.0206264	0.00916232	0.0265341	0.0134254	0.00473528	0.00845587	0.0109337	0.0640932	0.0126553	0.00641165	0.0213606	0.0123638	0.0123478	0.0262391	0.0187743	0.0121159	1.54956	0.372981	0.0292274	0.00887219	3.29427	0.24012	0.0192934	0.0133787	1.4421	0.490472	0	0	0	0	0	0	0	0	0	0
A_23_P126560	A_23_P126560	0.00651664	0.0152412	0.0374784	0.00526498	0.0256992	0.024422	0.00730819	0.00501095	0.0401654	0.00912605	0.00751724	0.0386305	0.00831806	0.0083537	0.0377204	0.0156639	0.0283793	0.018462	0.0197454	0.935005	0.95896	0.0184246	0.0174948	1.05314	0.823639	0.0220216	0.0181307	1.2146	0.521144	0	0	0	0	0	0	0	0	0	0
A_23_P128897	A_23_P128897	0.00648167	0.00897426	0.00891634	0.00387535	0.00905381	0.129202	0.00138944	0.00615181	0.00992106	0.00476053	0.00932124	0.0102631	0.00378124	0.0101799	0.00711351	0.00931355	0.00765663	0.047377	0.00812409	5.83167	0.565083	0.00811496	0.00582077	1.39414	0.453012	0.00848509	0.00702488	1.20786	0.466689	0	0	0	0	0	0	0	0	0	0
A_23_P129258	A_23_P129258	2.97349	4.51294	5.74347	7.77368	5.58081	4.61324	7.66531	2.30836	4.30647	2.19825	7.22862	3.99254	3.3994	4.00806	3.55891	4.34474	3.95089	5.98924	4.40997	1.35812	0.267981	4.47314	4.76005	0.939725	0.906447	4.14782	3.65546	1.13469	0.167716	0	0	0	0	0	0	0	0	0	0
A_23_P129405	A_23_P129405	7.077	6.05243	5.60444	6.68434	6.3322	5.44307	3.68278	3.60244	4.48537	4.04431	4.35093	4.66768	8.11356	8.45089	6.3008	6.0334	5.52197	6.1532	6.24463	0.98536	0.889048	4.3543	3.92353	1.10979	0.270401	5.77768	7.62175	0.758052	0.0849054	0	0	0	0	0	0	0	0	0	0
A_23_P130187	A_23_P130187	19.5718	24.1131	29.4243	68.7133	29.1664	40.0089	19.2115	22.6955	31.6619	27.867	22.296	42.3144	57.7829	20.8771	44.8104	39.7867	52.9921	45.9629	24.3697	1.88606	0.129867	30.8258	24.523	1.25702	0.421404	46.3894	41.1568	1.12714	0.609476	0	0	0	0	0	0	0	0	0	0
A_23_P130639	A_23_P130639	0.13396	0.151114	0.307604	0.254913	0.174737	0.366902	0.228396	0.101922	0.283759	0.141576	0.198052	0.313252	0.21772	0.141839	0.273416	0.167164	0.407765	0.265517	0.197559	1.34399	0.394884	0.217627	0.204692	1.06319	0.819314	0.287465	0.210992	1.36245	0.678486	0	0	0	0	0	0	0	0	0	0
A_23_P13202	A_23_P13202	0.0655894	0.127411	0.164318	0.0474666	0.0476455	0.116317	0.0381246	0.0290217	0.0237489	0.0439483	0.0562066	0.0354142	0.0414082	0.0460062	0.0238704	0.0327885	0.13004	0.0704764	0.119106	0.59171	0.245662	0.0451897	0.0302984	1.49149	0.104296	0.0814144	0.0370949	2.19476	0.537014	0	0	0	0	0	0	0	0	0	0
A_23_P132197	A_23_P132197	0.00745697	0.00929065	0.00925051	0.0087473	0.0102618	0.0129096	0.00468669	0.00668163	0.0105477	0.00491004	0.010007	0.0106718	0.00413197	0.0109337	0.00740374	0.0102914	0.013804	0.0106396	0.00866604	1.22773	0.227136	0.00852958	0.00730534	1.16758	0.675835	0.0120477	0.0074898	1.60855	0.194269	0	0	0	0	0	0	0	0	0	0
A_23_P13232	A_23_P13232	0.0143854	0.00899843	0.0148719	0.00487857	0.0195728	0.0118194	0.00283521	0.00580516	0.00973028	0.00520212	0.0298164	0.0158676	0.0355237	0.0367104	0.0361634	0.0087361	0.0314729	0.0120903	0.0127519	0.948112	0.714838	0.016962	0.00612355	2.76997	0.225665	0.0201045	0.0361325	0.55641	0.438287	0	0	0	0	0	0	0	0	0	0
A_23_P132606	A_23_P132606	0.00714111	0.00827824	0.00800867	0.00345187	0.00814973	0.0109441	0.00509879	0.00551761	0.00882141	0.00505485	0.0121984	0.00959587	97.0067	0.00915107	0.00623588	0.0083309	0.0116083	0.00751524	0.00780934	0.96234	0.719781	0.00894969	0.00647927	1.38128	0.416046	0.00996961	32.3407	0.000308268	0.456521	0	0	0	0	0	0	0	0	0	0
A_23_P133949	A_23_P133949	0.00729025	0.00941659	0.0094497	0.00419718	0.00941232	0.013263	0.00154373	0.00669547	0.0106185	0.00495427	0.00998986	0.0108215	0.00414828	0.0109822	0.0075738	0.0103604	0.00800144	0.0089575	0.00871885	1.02737	0.856418	0.00858856	0.00628589	1.36632	0.470598	0.00918092	0.0075681	1.21311	0.470476	0	0	0	0	0	0	0	0	0	0
A_23_P134405	A_23_P134405	0.0122023	0.00881478	0.0332181	0.0665792	0.0277372	0.0428064	0.0169646	0.00729929	0.0196288	0.0432198	0.00835454	0.0466232	0.0315046	0.00948082	0.0510401	0.0274359	0.0429386	0.0457076	0.0180784	2.5283	0.106689	0.0327325	0.0146309	2.23722	0.385418	0.0351872	0.0306752	1.14709	0.599661	0	0	0	0	0	0	0	0	0	0
A_23_P134704	A_23_P134704	0.0071263	0.00745203	0.00786485	0.00759733	0.00807479	0.0105848	0.00728097	0.005167	0.00839734	0.00541739	0.00761056	0.0119899	0.00580151	0.00864394	0.0124562	0.00763017	0.00887333	0.00875231	0.00748106	1.16993	0.283276	0.00833929	0.00694843	1.20017	0.617009	0.00825175	0.0089672	0.920214	0.882677	0	0	0	0	0	0	0	0	0	0
A_23_P135063	A_23_P135063	0.619111	0.435956	0.699172	1.01419	0.840322	0.706042	0.00893264	0.121454	0.127393	0.0547372	0.0368087	0.009356	0.00730675	0.0245101	0.0296517	0.00693623	0.00722071	0.85352	0.584746	1.45964	0.0989635	0.033634	0.0859264	0.391427	0.560432	0.00707847	0.0204895	0.345468	0.175701	0	0	0	0	0	0	0	0	0	0
A_23_P13535	A_23_P13535	0.00663914	0.0200776	0.0079684	0.00669134	0.00801228	0.0110212	0.00426852	0.00494708	0.0237915	0.0651938	0.00738909	0.00941845	0.00508224	0.00821512	0.0101543	0.00731432	0.00717019	0.00857495	0.0115617	0.741668	0.639532	0.0273338	0.0110024	2.48435	0.454206	0.00724225	0.00781722	0.926448	0.874474	0	0	0	0	0	0	0	0	0	0
A_23_P135589	A_23_P135589	0.0116354	0.00990359	0.00929688	0.0305324	0.0130398	0.0123842	0.0185458	0.00649908	0.0507652	0.0130898	0.00985961	0.0430793	0.0402397	0.0107827	0.0539854	0.00985796	0.0102526	0.0186521	0.0102786	1.81465	0.220172	0.0220096	0.02527	0.870976	0.968041	0.0100553	0.0350026	0.287273	0.1689	0	0	0	0	0	0	0	0	0	0
A_23_P135926	A_23_P135926	0.00702715	0.00796338	0.0209609	0.0459316	0.0764687	0.0155239	0.0309578	0.00532582	0.0203868	0.0241829	0.00801125	0.0138782	0.0382082	0.009004	0.0238523	0.00802265	0.0275785	0.0459747	0.0119838	3.8364	0.0993848	0.0153574	0.0188901	0.812986	0.911349	0.0178006	0.0236882	0.751455	0.724763	0	0	0	0	0	0	0	0	0	0
A_23_P136013	A_23_P136013	0.24188	0.296199	0.427134	0.539916	0.200465	0.251104	0.132228	0.221373	0.361512	0.292776	0.18772	0.39921	0.374002	0.15089	0.381646	0.302322	0.310787	0.330495	0.321737	1.02722	0.915201	0.293235	0.238371	1.23016	0.543099	0.306555	0.302179	1.01448	0.781671	0	0	0	0	0	0	0	0	0	0
A_23_P136296	A_23_P136296	0.0785243	0.142964	0.166996	0.205389	0.168007	0.12101	0.242182	0.0682303	0.132456	0.056306	0.21425	0.119441	0.094525	0.0976692	0.0893889	0.0809294	0.126088	0.164802	0.129495	1.27265	0.396933	0.129999	0.147623	0.880617	0.806476	0.103508	0.093861	1.10278	0.794724	0	0	0	0	0	0	0	0	0	0
A_23_P136392	A_23_P136392	0.00752624	0.00898372	0.0202478	0.0087014	0.00981658	0.0147312	0.0138194	0.0166818	0.0151624	0.0129789	0.0124012	0.0228138	0.00955596	0.0113504	0.0170333	0.0107144	0.0085422	0.0110831	0.0122526	0.90455	0.93996	0.0160646	0.0152212	1.05541	0.942124	0.00962831	0.0126466	0.761339	0.312664	0	0	0	0	0	0	0	0	0	0
A_23_P136595	A_23_P136595	0.0578365	0.0505139	0.0229713	0.142622	0.0796071	0.0182029	0.0365955	0.0282246	0.353107	0.101755	0.0245977	0.408291	0.189108	0.0372508	0.444969	0.0814841	0.113531	0.080144	0.0437739	1.83086	0.620227	0.178215	0.139309	1.27928	0.778392	0.0975073	0.223776	0.435736	0.625728	0	0	0	0	0	0	0	0	0	0
A_23_P136849	A_23_P136849	0.0593752	0.0390168	0.0220212	0.0857153	0.0808819	0.0840288	0.0185829	0.06155	0.0527551	0.10524	0.0597491	0.133353	0.1431	0.0599652	0.179087	0.180002	0.312877	0.083542	0.0401377	2.08138	0.105338	0.0994476	0.044296	2.24507	0.132975	0.24644	0.127384	1.93462	0.196912	0	0	0	0	0	0	0	0	0	0
A_23_P136857	A_23_P136857	0.069178	0.132391	0.096854	0.107214	0.0773194	0.084336	0.0561978	0.0269169	0.0242824	0.0568962	0.07959	0.0372505	0.176229	0.146958	0.126126	0.106941	0.0673306	0.0896231	0.0994744	0.900966	0.732213	0.0579122	0.035799	1.6177	0.215564	0.087136	0.149771	0.581794	0.212386	0	0	0	0	0	0	0	0	0	0
A_23_P136959	A_23_P136959	0.00728789	0.0324929	0.00893562	0.00414315	0.00914085	0.0126216	0.00148949	0.00646902	0.0102848	0.00479721	0.00977293	0.0104566	0.00405628	0.010555	0.00716458	0.00985627	0.00766945	0.00863519	0.0162388	0.531762	0.440789	0.00834226	0.00608109	1.37184	0.467955	0.00876286	0.00725861	1.20724	0.472358	0	0	0	0	0	0	0	0	0	0
A_23_P136961	A_23_P136961	0.29548	0.272726	0.429838	0.500707	0.162035	0.467824	0.280477	0.0879336	0.363291	0.15094	0.172666	0.357175	0.376002	0.169588	0.391902	0.193281	0.475594	0.376855	0.332681	1.13278	0.943543	0.226927	0.2439	0.930409	0.981573	0.334437	0.312497	1.07021	0.951985	0	0	0	0	0	0	0	0	0	0
A_23_P140454	A_23_P140454	0.00689347	0.0143042	0.0284211	0.0150698	0.0244168	0.0109891	0.00384008	0.00538478	0.0134832	0.0253817	0.00816182	0.0177464	0.249645	0.22051	0.392917	0.201871	0.240236	0.0168252	0.0165396	1.01727	0.810963	0.0170966	0.00756934	2.25867	0.163462	0.221054	0.287691	0.768372	0.322486	0	0	0	0	0	0	0	0	0	0
A_23_P141785	A_23_P141785	0.0691082	0.122241	0.142702	0.130148	0.193164	0.181386	0.0668656	0.0642858	0.122992	0.0570058	0.132367	0.13587	0.0549257	0.0536299	0.10601	0.100757	0.136792	0.168233	0.11135	1.51084	0.173195	0.108414	0.0847143	1.27976	0.569707	0.118775	0.071522	1.66067	0.135872	0	0	0	0	0	0	0	0	0	0
A_23_P142197	A_23_P142197	0.285129	0.277394	0.440221	0.21306	0.280536	0.519165	0.0677917	0.0946978	0.0976594	0.165357	0.21407	0.102272	0.119069	0.124475	0.100953	0.167999	0.493394	0.337587	0.334248	1.00999	0.906742	0.160566	0.0867163	1.85163	0.0958354	0.330696	0.114833	2.87981	0.333136	0	0	0	0	0	0	0	0	0	0
A_23_P142395	A_23_P142395	0.00708877	0.00929666	0.0093363	0.00409429	0.00919465	0.0331736	0.00310056	0.0060663	0.00958165	0.00518538	0.00924339	0.0102387	0.0195334	0.0102307	0.0329624	0.0351543	0.0497813	0.0154875	0.00857391	1.80635	0.737107	0.00822248	0.00624951	1.3157	0.447822	0.0424678	0.0209088	2.03109	0.131657	0	0	0	0	0	0	0	0	0	0
A_23_P143676	A_23_P143676	2.14631	1.89117	2.05499	2.944	2.20421	2.1654	0.473702	0.499098	0.525005	0.571333	0.487385	0.516019	3.28005	3.69602	2.67238	5.45966	5.37851	2.43787	2.03083	1.20043	0.216235	0.524912	0.499268	1.05136	0.434411	5.41908	3.21615	1.68496	0.029755	0	0	0	0	0	0	0	0	0	0
A_23_P143811	A_23_P143811	0.0065694	0.00793597	0.0393557	0.00425823	0.0299441	0.0109781	0.014026	0.0450533	0.0240554	0.0085284	0.0198815	0.00936863	0.00375844	0.00867517	0.00619846	0.0752049	0.00987996	0.0150602	0.0179537	0.838833	0.881097	0.0125929	0.0277116	0.454426	0.158981	0.0425424	0.00621069	6.84987	0.361451	0	0	0	0	0	0	0	0	0	0
A_23_P144208	A_23_P144208	0.00726904	0.00755199	0.0076187	0.00303333	0.00793874	0.0102383	0.00116369	0.00522869	0.00838871	0.0052047	0.0334358	0.00904037	0.00300097	0.00862375	0.0129394	0.0076756	0.00869629	0.00707011	0.00747991	0.945213	0.681366	0.0158936	0.00492703	3.2258	0.232317	0.00818595	0.00818803	0.999746	0.745999	0	0	0	0	0	0	0	0	0	0
A_23_P144317	A_23_P144317	0.0295252	0.0484951	0.0393737	0.155551	0.0769044	0.0742398	0.0446812	0.0568307	0.0461915	0.0531033	0.0365524	0.0752397	0.0507122	0.019744	0.0582553	0.0547961	0.0579012	0.102232	0.0391313	2.61253	0.0412128	0.0549651	0.0492345	1.1164	0.767103	0.0563487	0.0429038	1.31337	0.386728	0	0	0	0	0	0	0	0	0	0
A_23_P14432	A_23_P14432	0.663419	0.644501	0.690252	0.264083	0.446662	0.326074	0.885409	1.81994	0.935301	1.24494	0.936433	0.970625	1.9795	2.46809	1.62873	1.01887	1.01855	0.345606	0.666057	0.518883	0.0449167	1.05067	1.21355	0.865778	0.729818	1.01871	2.02544	0.502957	0.0303976	0	0	0	0	0	0	0	0	0	0
A_23_P145596	A_23_P145596	0.0629824	0.0207158	0.0746497	0.113359	0.0707828	0.0888663	0.00892392	0.00668859	0.010615	0.0377514	0.0193105	0.0369502	0.00994703	0.0109738	0.00758501	0.0787099	0.111527	0.0910026	0.0527826	1.7241	0.235376	0.0313373	0.00874251	3.58448	0.013263	0.0951187	0.00950196	10.0104	0.0110267	0	0	1	0	0	0	0	0	0	1
A_23_P147404	A_23_P147404	4.72798	4.88985	7.55946	9.81608	6.84461	6.96893	3.23486	4.43344	2.57602	3.96528	5.06117	3.87946	3.2687	4.04239	1.99452	3.57986	3.41741	7.87654	5.72576	1.37563	0.165501	4.30197	3.41477	1.25981	0.256987	3.49863	3.10187	1.12791	0.521419	0	0	0	0	0	0	0	0	0	0
A_23_P149270	A_23_P149270	0.0061864	0.00686213	0.00806088	0.00330794	0.00794805	0.0115288	0.0213732	0.00695624	0.0204506	0.00410955	0.0085017	0.00904726	0.00952435	0.00932612	0.00620828	0.00828748	0.00725039	0.00759492	0.00703647	1.07936	0.92389	0.0072195	0.01626	0.444004	0.174821	0.00776894	0.00835292	0.930087	0.741924	0	0	0	0	0	0	0	0	0	0
A_23_P151376	A_23_P151376	0.247114	0.232183	0.23182	0.183849	0.22524	0.140806	0.132352	0.189054	0.0982312	0.425157	0.500747	0.442783	0.0487733	0.0638734	0.0938071	0.271366	0.193442	0.183298	0.237039	0.773283	0.178054	0.456229	0.139879	3.26159	0.0181541	0.232404	0.0688179	3.37708	0.0186454	0	0	0	0	0	0	0	0	0	0
A_23_P15226	A_23_P15226	0.00628164	0.00732187	0.0240035	0.0167502	0.00800607	0.0292527	1.78065	2.032	1.68711	3.25234	4.69317	4.24765	3.21733	2.17891	3.1757	7.82187	6.76167	0.018003	0.0125357	1.43614	0.497272	4.06439	1.83326	2.21703	0.00799257	7.29177	2.85732	2.55197	0.00835935	0	0	0	0	0	0	0	0	0	0
A_23_P15233	A_23_P15233	0.422446	0.452137	0.485044	0.53295	0.538262	0.330415	1.21004	0.721488	1.0443	0.404966	0.655919	0.426847	0.411725	0.690839	0.42629	0.449344	0.373149	0.467209	0.453209	1.03089	0.967165	0.495911	0.991941	0.49994	0.032726	0.411247	0.509618	0.80697	0.397153	0	0	0	0	0	0	0	0	0	0
A_23_P154006	A_23_P154006	0.225123	0.111218	0.151946	0.635395	0.431638	0.545571	0.141842	0.118932	0.155043	0.273444	0.317247	0.252463	0.0991302	0.0659669	0.0945785	0.514908	0.456855	0.537535	0.162763	3.30257	0.0122332	0.281051	0.138606	2.0277	0.0025161	0.485882	0.0865585	5.61333	0.00189798	0	0	1	0	0	0	0	0	0	1
A_23_P156609	A_23_P156609	0.0215219	0.0208077	0.0215053	0.145972	0.149835	0.0898574	0.010874	0.00584547	0.0324225	0.0396078	0.0520086	0.155063	0.0160821	0.0139571	0.0123609	0.0739499	0.135888	0.128555	0.0212783	6.04158	0.00845374	0.0822265	0.0163807	5.01973	0.0633281	0.104919	0.0141334	7.42351	0.082057	1	0	0	0	0	0	0	1	0	0
A_23_P158380	A_23_P158380	0.0162897	0.025756	0.0343791	0.01131	0.0193131	0.0109775	0.0224125	0.0230066	0.0251563	0.0260839	0.00788222	0.0186153	0.0117524	0.00889867	0.0172364	0.00789592	0.0101818	0.0138669	0.0254749	0.544334	0.105387	0.0175272	0.0235251	0.74504	0.371643	0.00903886	0.0126292	0.715713	0.276323	0	0	0	0	0	0	0	0	0	0
A_23_P158699	A_23_P158699	0.0114647	0.00804457	0.00831642	0.00378053	0.008643	0.0115788	0.00138265	0.00591787	0.0095905	0.00465073	0.0089837	0.00994117	0.00369131	0.00962596	0.00694135	0.0088441	0.00730926	0.00800079	0.00927524	0.862597	0.562689	0.00785853	0.00563034	1.39575	0.449829	0.00807668	0.00675287	1.19604	0.477294	0	0	0	0	0	0	0	0	0	0
A_23_P158868	A_23_P158868	0.0145502	0.008945	0.0489481	0.0265573	0.0173963	0.0344064	0.0144662	0.0144024	0.0345289	0.00970226	0.00861598	0.0317043	0.0227542	0.0189176	0.0370116	0.074558	0.0156054	0.02612	0.0241478	1.08167	0.619257	0.0166742	0.0211325	0.78903	0.55162	0.0450817	0.0262278	1.71885	0.76461	0	0	0	0	0	0	0	0	0	0
A_23_P159163	A_23_P159163	0.00706967	0.00734769	0.0330655	0.00852839	0.00835709	0.0281816	0.00545012	0.00546242	0.00908047	0.0140509	0.015818	0.025112	0.00396021	0.00892149	0.00705962	0.00999091	0.0437458	0.0150224	0.0158276	0.949124	0.939869	0.018327	0.00666434	2.75	0.0147519	0.0268684	0.00664711	4.04212	0.332277	0	0	0	0	0	0	0	0	0	0
A_23_P16370	A_23_P16370	0.00682761	0.00818038	0.0110868	0.00759854	0.00834518	0.0111275	0.00495623	0.00530384	0.0090742	0.00683064	0.00802787	0.0220692	0.00392588	0.0089788	0.0229942	0.0159414	0.0210341	0.00902375	0.00869826	1.03742	0.823335	0.0123092	0.00644476	1.90996	0.281721	0.0184877	0.0119663	1.54498	0.316531	0	0	0	0	0	0	0	0	0	0
A_23_P16496	A_23_P16496	0.0326668	0.0237762	0.0804018	0.0864442	0.0262315	0.0204206	0.0230998	0.0307388	0.033233	0.0114579	0.0151899	0.0252496	0.147835	0.0884926	0.140497	0.046029	0.0365105	0.0443654	0.0456149	0.972608	0.871213	0.0172991	0.0290239	0.59603	0.120737	0.0412697	0.125608	0.328559	0.0120188	0	0	0	0	0	0	0	0	0	0
A_23_P165513	A_23_P165513	0.00700067	0.00864428	0.00813627	0.00354723	0.00825822	0.0111905	0.00127956	0.00563738	0.00899419	0.00496495	0.00869284	0.00969615	0.00373531	0.00935721	0.00628179	0.00853308	0.00733562	0.00766533	0.00792707	0.966981	0.733271	0.00778465	0.00530371	1.46777	0.40563	0.00793435	0.0064581	1.22859	0.418055	0	0	0	0	0	0	0	0	0	0
A_23_P165819	A_23_P165819	58.1298	77.7271	67.8545	30.1361	38.5388	28.5295	95.9346	87.8015	86.2795	51.1872	62.4515	42.7969	60.0443	76.9996	60.4591	56.7892	51.1021	32.4015	67.9038	0.477167	0.00415133	52.1452	90.0052	0.579358	0.028066	53.9457	65.8343	0.819415	0.141296	0	0	0	0	0	0	0	0	0	0
A_23_P169812	A_23_P169812	0.00730874	0.00937749	0.00917717	0.00568148	0.0092205	0.0126853	0.0014615	0.00649288	0.0101794	0.00507144	0.00977599	0.0104079	0.00379104	0.0108509	0.0071142	0.0100021	0.00782706	0.00919575	0.00862114	1.06665	0.946403	0.00841844	0.00604458	1.39272	0.449613	0.00891458	0.00725204	1.22925	0.456996	0	0	0	0	0	0	0	0	0	0
A_23_P169949	A_23_P169949	0.00738986	0.0516462	0.0086464	0.00977255	0.00894376	0.0121257	0.00656667	0.00630378	0.0100513	0.00472576	0.00955931	0.0102344	0.00627704	0.0102551	0.00690797	0.00952928	0.00748933	0.0102807	0.0225608	0.455687	0.60679	0.00817317	0.00764059	1.0697	0.910119	0.00850931	0.00781336	1.08907	0.635181	0	0	0	0	0	0	0	0	0	0
A_23_P170427	A_23_P170427	0.00695055	0.00761026	0.0347067	0.0178573	0.00793468	0.0338003	0.00641896	0.00515627	0.0215953	0.00507352	0.00785339	0.0380832	0.00488427	0.00857377	0.0353928	0.00772681	0.0446768	0.0198641	0.0164225	1.20957	0.658959	0.0170034	0.0110568	1.53781	0.758441	0.0262018	0.0162836	1.60909	0.691285	0	0	0	0	0	0	0	0	0	0
A_23_P170551	A_23_P170551	0.00892614	0.00723996	0.0120162	0.00815877	0.00859054	0.0147046	0.00561301	0.00564995	0.00926217	0.00459994	0.00855954	0.0144265	0.00430269	0.00932389	0.0189915	0.00838028	0.017156	0.0104846	0.00939411	1.11609	0.714182	0.00919533	0.00684171	1.34401	0.594621	0.0127681	0.0108727	1.17433	0.66036	0	0	0	0	0	0	0	0	0	0
A_23_P170713	A_23_P170713	0.379425	0.313842	0.61127	1.54061	1.52867	1.96606	1.54096	1.14813	2.28789	1.68325	2.80708	5.77255	1.85966	1.93583	1.22092	2.26112	3.12355	1.67844	0.434846	3.85986	0.0106557	3.42096	1.65899	2.06207	0.214301	2.69234	1.67213	1.61012	0.13179	0	0	0	0	0	0	0	0	0	0
A_23_P170719	A_23_P170719	1.92019	3.79969	4.06905	2.64512	1.54031	4.51655	0.162899	0.190133	0.204666	1.20901	0.770935	0.729594	0.0542417	0.0102479	0.12811	0.0291792	0.082374	2.90066	3.26298	0.888961	0.706515	0.903181	0.185899	4.85844	0.00445215	0.0557766	0.0641999	0.868795	0.864658	0	1	0	0	0	0	0	0	1	0
A_23_P17152	A_23_P17152	0.272528	0.347957	0.361059	0.251205	0.498453	0.432362	0.180498	0.255262	0.34306	0.367574	0.765275	0.517166	0.138147	0.1891	0.284636	0.575787	0.660292	0.394007	0.327181	1.20425	0.553723	0.550005	0.259607	2.11861	0.0594003	0.61804	0.203961	3.03019	0.0233519	0	0	0	0	0	0	0	0	0	0
A_23_P1871	A_23_P1871	0.0161014	0.00863969	0.00934093	0.00695751	0.00912643	0.0205677	0.00932759	0.00639193	0.0388051	0.00982687	0.00959321	0.0264961	0.0175822	0.0104656	0.0409532	0.00954115	0.0400168	0.0122172	0.0113607	1.0754	0.996727	0.0153054	0.0181749	0.842118	0.970604	0.024779	0.0230003	1.07733	0.997186	0	0	0	0	0	0	0	0	0	0
A_23_P1894	A_23_P1894	0.00699685	0.00866034	0.00836256	0.00346871	0.0105524	0.0111734	0.00129262	0.00555559	0.0176281	0.00537465	0.00844086	0.0165471	0.0033285	0.00930872	0.00823046	0.00845735	0.0150278	0.00839817	0.00800658	1.04891	0.869525	0.0101209	0.00815877	1.24049	0.528122	0.0117426	0.00695589	1.68815	0.280442	0	0	0	0	0	0	0	0	0	0
A_23_P200955	A_23_P200955	6.85352	4.96475	8.34931	4.7788	7.10358	9.95303	4.81828	6.56292	7.88711	4.09955	5.36275	5.26638	9.20051	8.56386	10.9642	6.27596	10.4553	7.27847	6.72253	1.0827	0.836445	4.90956	6.42277	0.764399	0.217264	8.36563	9.57621	0.873586	0.639125	0	0	0	0	0	0	0	0	0	0
A_23_P201521	A_23_P201521	71.4924	59.7771	71.4304	167.847	84.4864	92.4615	43.507	59.6811	73.9382	83.0019	73.4756	100.54	110.74	58.7798	96.2697	125.332	114.963	114.932	67.5666	1.70101	0.144727	85.6725	59.0421	1.45104	0.112406	120.148	88.5966	1.35612	0.21651	0	0	0	0	0	0	0	0	0	0
A_23_P202100	A_23_P202100	0.332878	0.448626	0.547896	0.369474	0.363185	0.44527	1.00586	1.13638	1.01485	3.81545	5.8898	4.7042	0.886363	1.38656	0.692659	1.15198	1.29861	0.392643	0.443133	0.886061	0.559876	4.80315	1.05236	4.56417	0.00383494	1.2253	0.988526	1.23952	0.336557	0	1	0	0	0	0	0	0	1	0
A_23_P2032	A_23_P2032	0.0645363	0.0998799	0.0594542	0.147139	0.10223	0.0957364	0.040737	0.0636005	0.0418252	0.060991	0.0175955	0.0327375	0.166514	0.0523652	0.10514	0.106134	0.10887	0.115035	0.0746235	1.54154	0.104978	0.037108	0.0487209	0.761645	0.412264	0.107502	0.108007	0.995331	0.791887	0	0	0	0	0	0	0	0	0	0
CX165016	A_23_P20328	0.00636041	0.00591708	0.0194208	0.00463276	0.00789231	0.0112282	0.296541	0.525918	0.643623	1.17327	1.05438	1.40725	0.00720684	0.0085735	0.0206433	0.0144126	0.0524888	0.00791775	0.0105661	0.749356	0.702065	1.21163	0.488694	2.47933	0.0419087	0.0334507	0.0121412	2.75514	0.359757	0	0	0	0	0	0	0	0	0	0
A_23_P204225	A_23_P204225	0.0484386	0.168373	0.154971	0.11579	0.109581	0.0978239	0.150498	0.116517	0.201775	0.145489	0.162274	0.16917	0.0832212	0.0607139	0.120743	0.10545	0.11076	0.107732	0.123928	0.869311	0.989433	0.158978	0.156264	1.01737	0.826534	0.108105	0.0882261	1.22531	0.346611	0	0	0	0	0	0	0	0	0	0
A_23_P205500	A_23_P205500	0.00721659	0.0252185	0.00802238	0.0243167	0.00821845	0.0138943	0.081881	0.023907	0.0243416	0.0951382	0.0445591	0.0362209	0.126281	0.0417587	0.0945239	0.0703266	0.0820107	0.0154765	0.0134858	1.14761	0.696321	0.0586394	0.0433766	1.35187	0.484699	0.0761687	0.0875212	0.870288	0.909792	0	0	0	0	0	0	0	0	0	0
A_23_P206135	A_23_P206135	0.190682	0.162104	0.241814	0.115722	0.105608	0.119671	0.0899651	0.0671015	0.0735324	0.0418898	0.0305311	0.030726	0.270753	0.185956	0.23375	0.0487145	0.0623762	0.113667	0.1982	0.573497	0.0328577	0.0343823	0.0768664	0.4473	0.00442787	0.0555453	0.230153	0.241341	0.00707864	0	0	1	0	0	0	0	0	0	1
A_23_P206568	A_23_P206568	0.74006	0.660874	0.560657	0.82513	0.99895	1.11544	0.265437	0.424595	0.349121	0.679095	0.759332	1.04075	0.309703	0.224359	0.309291	0.764111	0.927153	0.979841	0.653864	1.49854	0.0281671	0.826394	0.346384	2.38577	0.0096669	0.845632	0.281118	3.00811	0.00562386	0	0	0	0	0	0	0	0	0	0
A_23_P206718	A_23_P206718	0.280483	0.236255	0.417975	0.910065	0.718221	0.931498	0.145388	0.13981	0.324297	0.341107	0.486423	0.73612	0.260825	0.237745	0.357338	0.630166	0.809347	0.853261	0.311571	2.73857	0.0129618	0.521217	0.203165	2.56548	0.0534281	0.719756	0.285303	2.52278	0.0178713	0	0	0	0	0	0	0	0	0	0
A_23_P206741	A_23_P206741	0.00647372	0.024301	0.0506172	0.0344544	0.0256742	0.0258631	0.0106776	0.0111458	0.031712	0.00493638	0.00706406	0.0299216	0.021635	0.0078977	0.0344611	0.0337595	0.0608707	0.0286639	0.0271306	1.05651	0.619582	0.013974	0.0178451	0.783072	0.554665	0.0473151	0.0213313	2.21811	0.178155	0	0	0	0	0	0	0	0	0	0
A_23_P207049	A_23_P207049	0.234916	0.274247	0.534644	1.25913	0.888059	1.239	0.220557	0.138266	0.443716	0.207214	0.249139	0.569744	0.3477	0.177815	0.450267	0.587528	0.929235	1.12873	0.347935	3.24408	0.02473	0.342032	0.267513	1.27856	0.60387	0.758382	0.325261	2.33161	0.091372	0	0	0	0	0	0	0	0	0	0
A_23_P207143	A_23_P207143	0.0529187	0.0662973	0.0749971	0.0229371	0.0485458	0.055216	0.0373559	0.0334245	0.0400791	0.0297512	0.0239463	0.036875	0.0301458	0.0346248	0.0475301	0.0110786	0.0299342	0.042233	0.0647377	0.652371	0.211888	0.0301908	0.0369532	0.817002	0.220735	0.0205064	0.0374336	0.547808	0.380577	0	0	0	0	0	0	0	0	0	0
A_23_P207233	A_23_P207233	0.0139319	0.00959249	0.00890949	0.00452013	0.00882981	0.0122971	0.00135005	0.00604662	0.00925554	0.00469223	0.00908948	0.00972132	0.00352148	0.00992057	0.00682914	0.00882298	0.00797212	0.00854902	0.0108113	0.790749	0.434063	0.00783434	0.00555074	1.41141	0.441723	0.00839755	0.00675706	1.24278	0.424674	0	0	0	0	0	0	0	0	0	0
A_23_P207881	A_23_P207881	0.00864892	0.00712571	0.0092312	0.00663797	0.00911053	0.0123502	0.00577356	0.00618277	0.013197	0.00497203	0.00927081	0.0101749	0.00785847	0.0100684	0.0104713	0.00905902	0.00821354	0.00936625	0.00833528	1.12369	0.676916	0.00813923	0.00838443	0.970755	0.996822	0.00863628	0.00946606	0.912341	0.469368	0	0	0	0	0	0	0	0	0	0
A_23_P20793	A_23_P20793	0.730902	0.814455	0.703367	0.830447	0.986953	1.14937	0.540402	0.562305	0.683857	0.330755	0.296735	0.51122	1.08545	0.767312	1.06628	0.298043	0.509293	0.988925	0.749575	1.31931	0.084615	0.37957	0.595522	0.637374	0.0874507	0.403668	0.973013	0.414864	0.142051	0	0	0	0	0	0	0	0	0	0
A_23_P208582	A_23_P208582	1.60834	1.53717	1.20944	1.41966	0.870399	0.865344	1.10019	0.925103	0.864197	0.44835	0.329483	0.55701	2.12925	2.09414	1.70999	0.792974	0.688495	1.0518	1.45165	0.724557	0.161015	0.444948	0.963163	0.461965	0.020567	0.740734	1.9778	0.374525	0.00364519	0	0	0	0	0	0	0	0	0	0
A_23_P208609	A_23_P208609	0.0115215	0.00941145	0.0138052	0.0135303	0.00934024	0.017752	0.0113292	0.00921537	0.0104863	0.00490035	0.00987872	0.0107235	0.0115423	0.0108055	0.0130812	0.0101476	0.010595	0.0135409	0.0115794	1.16939	0.5743	0.00850085	0.0103436	0.821845	0.423914	0.0103713	0.0118097	0.878205	0.141768	0	0	0	0	0	0	0	0	0	0
A_23_P210285	A_23_P210285	48.8302	57.0697	59.5848	63.9817	40.1609	33.5724	43.3533	40.9673	54.9472	32.0731	26.3629	38.8641	75.7707	56.4134	70.6851	41.2936	28.9282	45.905	55.1616	0.832192	0.375643	32.4334	46.4226	0.698655	0.067867	35.1109	67.623	0.519215	0.11417	0	0	0	0	0	0	0	0	0	0
A_23_P210297	A_23_P210297	0.0566187	0.0894483	0.115643	0.0633814	0.0819477	0.179914	0.0516909	0.0129035	0.131956	0.041039	0.0274306	0.110591	0.147272	0.0447677	0.155363	0.0319751	0.116406	0.108414	0.0872367	1.24276	0.703672	0.0596869	0.0655168	0.911016	0.892422	0.0741907	0.115801	0.640674	0.584392	0	0	0	0	0	0	0	0	0	0
A_23_P211603	A_23_P211603	1.51675	0.870212	1.65831	3.06316	1.39954	2.0013	0.485233	1.05121	1.21266	1.56222	1.00136	1.50431	2.48858	0.791916	2.15795	2.25332	3.44631	2.15467	1.34843	1.59791	0.208515	1.35596	0.916368	1.47972	0.257676	2.84982	1.81282	1.57204	0.287548	0	0	0	0	0	0	0	0	0	0
A_23_P212149	A_23_P212149	0.0375832	0.00866988	0.0235288	0.00456881	0.00887338	0.0282359	0.00461636	0.0062645	0.00998164	0.00585915	0.00950904	0.0101639	0.00865072	0.0101893	0.00682961	0.00945666	0.0209578	0.0138927	0.0232607	0.597261	0.409639	0.00851071	0.00695417	1.22383	0.475202	0.0152072	0.00855654	1.77727	0.40976	0	0	0	0	0	0	0	0	0	0
A_23_P213350	A_23_P213350	0.544073	0.440242	0.315147	0.0929873	0.0688469	0.0662037	0.956722	0.424638	0.552259	0.377898	0.248756	0.306122	0.412561	0.313362	0.329025	0.401222	0.422961	0.0760126	0.433154	0.175486	0.00150953	0.310925	0.64454	0.482399	0.0848849	0.412092	0.35165	1.17188	0.183149	1	0	0	0	0	0	0	1	0	0
A_23_P213468	A_23_P213468	0.107811	0.0593075	0.201552	0.231649	0.0895185	0.105356	0.0758474	0.038478	0.189594	0.0902711	0.0959645	0.241484	0.113189	0.0539525	0.188317	0.111314	0.137017	0.142175	0.12289	1.15692	0.721737	0.142573	0.101307	1.40734	0.478906	0.124165	0.118486	1.04793	0.70045	0	0	0	0	0	0	0	0	0	0
A_23_P21393	A_23_P21393	0.00654519	0.0059242	0.00860551	0.0145536	0.00794766	0.0121576	0.0134144	0.00480574	0.194836	0.00444429	0.00715012	0.00939021	0.0150176	0.00798877	0.0236755	0.0108322	0.016872	0.0115529	0.00702497	1.64455	0.0987494	0.00699488	0.0710189	0.0984932	0.37601	0.0138521	0.0155606	0.890202	0.911568	0	0	0	0	0	0	0	0	0	0
A_23_P215382	A_23_P215382	0.00713329	0.00729313	0.00790649	0.0087728	0.00805156	0.0106147	0.00134654	0.00511539	0.00840256	0.00541013	0.00760655	0.00929144	0.00305074	0.00858179	0.00631112	0.00760587	0.00717051	0.00914636	0.00744431	1.22864	0.120636	0.00743604	0.00495483	1.50077	0.369722	0.00738819	0.00598122	1.23523	0.435137	0	0	0	0	0	0	0	0	0	0
A_23_P21587	A_23_P21587	0.00687482	0.0083589	0.00866382	0.0038713	0.00892631	0.0124792	0.00139751	0.00608573	0.00982303	0.0047076	0.00923789	0.0101479	0.00378633	0.00999781	0.00691359	0.00915023	0.00828673	0.0084256	0.00796585	1.05772	0.904257	0.00803114	0.00576876	1.39218	0.453721	0.00871848	0.00689925	1.26369	0.389806	0	0	0	0	0	0	0	0	0	0
A_23_P216071	A_23_P216071	0.207823	0.139073	0.154794	0.0878349	0.0955679	0.0776222	0.0548171	0.0916846	0.0786964	0.0753805	0.0809206	0.0554749	0.20372	0.24908	0.227104	0.151669	0.138578	0.0870084	0.16723	0.520291	0.018096	0.070592	0.075066	0.940399	0.800339	0.145123	0.226635	0.64034	0.0093751	0	0	0	0	0	0	0	0	0	0
A_23_P216581	A_23_P216581	0.00681241	0.00849364	0.0555708	0.00554184	0.0247495	0.0111628	0.00700314	0.00539743	0.047134	0.0146726	0.0297286	0.0436409	0.00990401	0.013455	0.0489196	0.00821059	0.0500453	0.0138181	0.0236256	0.584876	0.773387	0.0293473	0.0198449	1.47884	0.37599	0.0291279	0.0240929	1.20899	0.94542	0	0	0	0	0	0	0	0	0	0
A_23_P217187	A_23_P217187	0.00623057	0.00667576	0.00796033	0.00274446	0.00787033	0.0106518	0.00143436	0.00460133	0.00805875	0.00473773	0.123602	0.00926749	0.00275217	0.00774628	0.00603256	0.00686188	0.00726459	0.00708887	0.00695555	1.01917	0.797224	0.0458689	0.00469815	9.7632	0.261912	0.00706324	0.00551034	1.28182	0.394355	0	0	0	0	0	0	0	0	0	0
A_23_P2180	A_23_P2180	0.00621131	0.00619516	0.0122786	0.00305349	0.00800022	0.0115819	0.0011958	0.00518329	0.00840952	0.0042963	0.00782121	0.00914432	0.00301742	0.00872119	0.00887169	0.00763824	0.007059	0.00754522	0.00822835	0.916978	0.732411	0.00708728	0.00492954	1.43772	0.426583	0.00734862	0.0068701	1.06965	0.671217	0	0	0	0	0	0	0	0	0	0
A_23_P21804	A_23_P21804	0.150478	0.129571	0.0798332	0.892185	0.373149	0.41536	0.0974516	0.105357	0.164288	0.460841	0.616402	0.727786	0.156161	0.0656274	0.154733	1.09575	1.12154	0.560231	0.119961	4.67013	0.0142801	0.601676	0.122365	4.91705	0.00185029	1.10864	0.125507	8.8333	0.0157821	1	1	1	1	0	0	0	0	0	0
A_23_P21862	A_23_P21862	0.101318	0.121058	0.418463	0.136234	0.127448	0.346	0.0961395	0.0577938	0.352824	0.104846	0.1001	0.345647	0.0765702	0.101487	0.336166	0.1133	0.372506	0.203228	0.213613	0.951382	0.929064	0.183531	0.168919	1.0865	0.777204	0.242903	0.171408	1.41711	0.643414	0	0	0	0	0	0	0	0	0	0
A_23_P21882	A_23_P21882	0.0698482	0.0363407	0.0860839	0.0871391	0.0608276	0.115757	0.0980136	0.04977	0.0967976	0.0302454	0.0362381	0.0337515	0.283455	0.140948	0.223339	0.0747717	0.133186	0.087908	0.0640909	1.37161	0.347881	0.0334117	0.0815271	0.409823	0.0563107	0.103979	0.215914	0.481576	0.174252	0	0	0	0	0	0	0	0	0	0
A_23_P21907	A_23_P21907	0.00639692	0.006618	0.00803926	0.00334417	0.00792631	0.0113759	0.00125513	0.00552964	0.008478	0.00412967	0.00841359	0.00915844	0.00345466	0.0092107	0.00617247	0.00824323	0.00725027	0.00754879	0.00701806	1.07562	0.922503	0.0072339	0.00508759	1.42187	0.444336	0.00774675	0.00627928	1.2337	0.423519	0	0	0	0	0	0	0	0	0	0
A_23_P23593	A_23_P23593	0.0142791	0.00896792	0.00894159	0.00579325	0.00993384	0.024534	0.00718589	0.00630658	0.0101131	0.00606908	0.00991284	0.0103895	0.00393162	0.0103601	0.00843095	0.0095807	0.0186967	0.0134204	0.0107295	1.25079	0.887885	0.00879047	0.00786851	1.11717	0.666689	0.0141387	0.00757421	1.86669	0.262118	0	0	0	0	0	0	0	0	0	0
A_23_P247	A_23_P247	0.00950105	0.0065658	0.0702747	0.0255021	0.0110697	0.0557273	0.0649532	0.0223995	0.0472464	1.15676	1.31431	1.62385	0.0148956	0.00780081	0.0344917	0.0373833	0.108682	0.0307664	0.0287805	1.069	0.655092	1.36497	0.0448663	30.4231	0.00462034	0.0730325	0.0190627	3.83117	0.165619	0	1	0	0	0	0	0	0	1	0
A_23_P250072	A_23_P250072	2.19617	1.66873	1.3956	2.69315	1.71407	1.89736	2.15072	1.35278	1.98308	2.58515	2.35282	2.56799	1.04962	0.596465	0.835119	1.20654	1.32496	2.10153	1.7535	1.19847	0.398898	2.50199	1.82886	1.36806	0.140563	1.26575	0.827067	1.53041	0.102128	0	0	0	0	0	0	0	0	0	0
A_23_P250842	A_23_P250842	0.0103493	0.00968793	0.0101694	0.204277	0.00964296	0.0133802	0.00350188	0.00686838	0.0103995	0.00491564	0.0102314	0.0106413	0.00387344	0.0112793	0.0074573	0.0102994	0.00869737	0.0757667	0.0100689	7.52485	0.379091	0.00859608	0.00692326	1.24162	0.566512	0.00949838	0.00753667	1.26029	0.415821	0	0	0	0	0	0	0	0	0	0
A_23_P251002	A_23_P251002	0.121153	0.0965559	0.161537	0.160641	0.254532	0.265527	0.100878	0.043027	0.294765	0.813688	0.865405	1.94949	0.0273013	0.0653663	0.025438	0.442158	0.582141	0.2269	0.126415	1.79488	0.0568494	1.20953	0.146223	8.27179	0.034384	0.512149	0.0393685	13.0091	0.0061312	0	1	1	0	0	0	1	0	0	0
A_23_P251196	A_23_P251196	0.710863	0.737917	0.534649	0.611028	0.305518	0.400727	0.786121	0.336027	0.687741	0.520169	0.437877	0.551008	1.38208	0.532785	1.14333	1.24243	1.51347	0.439091	0.661143	0.664139	0.147602	0.503018	0.603296	0.833783	0.690775	1.37795	1.0194	1.35173	0.330116	0	0	0	0	0	0	0	0	0	0
A_23_P252501	A_23_P252501	0.0104762	0.00712684	0.00829933	0.0189494	0.00818755	0.0122673	0.00449885	0.00566179	0.0100954	0.00428833	0.00861061	0.00958182	0.0111556	0.00933621	0.00648122	0.00855139	0.0074923	0.0131347	0.00863413	1.52126	0.26115	0.00749359	0.00675202	1.10983	0.775359	0.00802184	0.00899102	0.892206	0.638353	0	0	0	0	0	0	0	0	0	0
A_23_P253168	A_23_P253168	0.00635737	0.006879	0.00821597	0.00328647	0.0083967	0.0119757	0.00472395	0.00543524	0.00891381	0.00451075	0.00822373	0.00950973	0.00323887	0.0090744	0.00644838	0.0080229	0.00718507	0.00788629	0.00715078	1.10286	0.949502	0.00741474	0.00635767	1.16627	0.655105	0.00760398	0.00625388	1.21588	0.45553	0	0	0	0	0	0	0	0	0	0
A_23_P253774	A_23_P253774	32.8688	48.415	29.9045	31.3139	24.2443	19.4582	16.6863	17.9306	14.0224	10.1684	6.30975	6.07241	45.3085	52.3659	29.9944	11.4896	11.6595	25.0055	37.0627	0.67468	0.12549	7.51685	16.2131	0.463629	0.0264852	11.5746	42.5563	0.271983	0.016553	0	0	0	0	0	0	0	0	0	0
A_23_P254288	A_23_P254288	13.6798	12.5251	12.3472	13.7658	12.857	11.1378	26.0098	21.5554	25.2722	15.4237	18.8014	13.9678	28.0923	28.9389	20.7302	15.0861	12.769	12.5869	12.8507	0.979471	0.759336	16.0643	24.2791	0.661651	0.0214722	13.9276	25.9205	0.537319	0.020487	0	0	0	0	0	0	0	0	0	0
A_23_P254330	A_23_P254330	0.00737012	0.00939774	0.00950631	0.00419088	0.00944145	0.0132824	0.00157208	0.0067326	0.0106634	0.00498229	0.0100199	0.0108543	0.00415089	0.011051	0.00761404	0.0104354	0.00803144	0.00897158	0.00875806	1.02438	0.848914	0.00861881	0.00632271	1.36315	0.471813	0.00923343	0.0076053	1.21408	0.471018	0	0	0	0	0	0	0	0	0	0
A_23_P255637	A_23_P255637	0.699046	1.18486	0.885666	0.580569	0.400292	0.51331	0.468187	0.579639	0.479816	0.344165	0.284518	0.375606	0.904634	0.722446	0.680545	0.0806273	0.13484	0.498057	0.923192	0.539494	0.036982	0.334763	0.509214	0.657411	0.0177689	0.107734	0.769208	0.140058	0.05756	0	0	0	0	0	0	0	0	0	0
A_23_P256973	A_23_P256973	0.0165996	0.0391956	0.0240296	0.0114139	0.0126457	0.0351166	0.0106916	0.00624254	0.00997978	0.00471007	0.00947047	0.0101889	0.00565507	0.0101517	0.00685764	0.00941402	0.022318	0.0197254	0.0266082	0.741327	0.443802	0.00812314	0.00897131	0.905458	0.694048	0.015866	0.00755482	2.10012	0.335057	0	0	0	0	0	0	0	0	0	0
A_23_P257881	A_23_P257881	0.00708654	0.00917185	0.00844187	0.0104306	0.0130743	0.0116845	0.0063897	0.00604951	0.00955107	0.00833709	0.00927871	0.009922	0.0131287	0.00999916	0.00718271	0.00917917	0.00906079	0.0117298	0.00823342	1.42466	0.0247661	0.00917927	0.00733009	1.25227	0.226409	0.00911998	0.0101035	0.902653	0.717865	0	0	0	0	0	0	0	0	0	0
A_23_P27460	A_23_P27460	0.0451329	0.0514023	0.0387371	0.0604884	0.0223465	0.06303	0.0351892	0.0175241	0.0602782	0.0280005	0.0375342	0.0607857	0.0574958	0.0374772	0.0651876	0.0226114	0.049483	0.0486216	0.0450908	1.07831	0.963523	0.0421068	0.0376638	1.11796	0.695339	0.0360472	0.0533869	0.675207	0.448528	0	0	0	0	0	0	0	0	0	0
A_23_P28397	A_23_P28397	0.0542573	0.0394534	0.0645927	0.0365733	0.0214165	0.0374589	0.0616915	0.114819	0.0926026	0.0676129	0.150268	0.118479	0.0298851	0.0400263	0.0385546	0.058728	0.0526412	0.0318162	0.0527678	0.602948	0.094109	0.11212	0.0897043	1.24988	0.537536	0.0556846	0.0361553	1.54015	0.0273342	0	0	0	0	0	0	0	0	0	0
A_23_P28514	A_23_P28514	0.00726052	0.00879454	0.00817948	0.0153565	0.00853236	0.0112478	0.010467	0.0058034	0.00912408	0.00504122	0.00884275	0.0097481	0.0168465	0.0096237	0.00640707	0.00880022	0.00733954	0.0117122	0.00807818	1.44986	0.1697	0.00787735	0.00846483	0.930598	0.78072	0.00806988	0.0109591	0.736365	0.502805	0	0	0	0	0	0	0	0	0	0
A_23_P28743	A_23_P28743	3.28803	2.52398	2.55609	1.97838	2.50462	2.34832	1.63758	1.58408	1.52053	1.19335	1.46826	1.41631	0.974537	1.08715	0.890163	2.16086	1.61761	2.27711	2.78937	0.816352	0.149129	1.35931	1.58073	0.859922	0.125856	1.88923	0.983951	1.92005	0.102719	0	0	0	0	0	0	0	0	0	0
A_23_P28927	A_23_P28927	0.00688371	0.00802143	0.0237721	0.00827931	0.00882784	0.0181525	0.447758	0.268904	0.25219	1.13115	1.2195	1.49973	0.00770594	0.00980142	0.00736838	0.442068	0.527682	0.0117532	0.0128924	0.911636	0.994304	1.28346	0.322951	3.97416	0.00719278	0.484875	0.00829192	58.4756	0.000151936	0	0	1	0	0	0	0	0	0	1
A_23_P300563	A_23_P300563	0.00642477	0.0148743	0.0100655	0.0461465	0.0146817	0.0142721	0.161944	0.229905	0.224224	0.103343	0.115094	0.18594	0.0199127	0.0263281	0.0382954	0.0645761	0.037732	0.0250334	0.0104548	2.39443	0.180478	0.134793	0.205358	0.656379	0.119356	0.0511541	0.0281787	1.81534	0.211466	0	0	0	0	0	0	0	0	0	0
A_23_P301803	A_23_P301803	0.109564	0.127503	0.176183	0.179746	0.112899	0.217482	0.133916	0.242001	0.181097	0.178984	0.331224	0.196746	0.0709064	0.0962464	0.0875512	0.125136	0.0892341	0.170042	0.13775	1.23443	0.46686	0.235652	0.185671	1.26919	0.423164	0.107185	0.0849013	1.26247	0.383989	0	0	0	0	0	0	0	0	0	0
A_23_P30411	A_23_P30411	0.0409178	0.0127881	0.00945803	0.0460425	0.0254271	0.0126532	0.0537538	0.0113981	0.142759	0.0376282	0.0099233	0.0985889	0.0756612	0.0200444	0.130234	0.0192484	0.0253468	0.0280409	0.0210546	1.33182	0.565132	0.0487135	0.0693036	0.7029	0.785866	0.0222976	0.0753133	0.296065	0.219217	0	0	0	0	0	0	0	0	0	0
A_23_P3083	A_23_P3083	0.00660086	0.00660504	0.00794394	0.0195796	0.00800205	0.0107779	0.00700284	0.00719821	0.0153331	0.0046323	0.029861	0.00942935	0.00293362	0.00802582	0.16588	0.00790132	0.00720382	0.0127865	0.00704995	1.8137	0.177132	0.0146409	0.00984471	1.48718	0.79133	0.00755257	0.0589463	0.128126	0.605731	0	0	0	0	0	0	0	0	0	0
A_23_P31563	A_23_P31563	0.0464528	0.0494207	0.0850346	0.107965	0.127298	0.0918146	0.0249039	0.0346863	0.00962715	0.00730329	0.0108743	0.0126527	0.0203526	0.0195386	0.0231914	0.0094695	0.0082683	0.109026	0.0603027	1.80798	0.0644166	0.0102768	0.0230724	0.445414	0.20008	0.0088689	0.0210275	0.421776	0.00765634	0	0	0	0	0	0	0	0	0	0
A_23_P317548	A_23_P317548	0.00678867	0.00758885	0.030392	0.0779641	0.0262057	0.0352841	0.0341412	0.0130083	0.0337608	0.0319686	0.0233208	0.0328405	0.0475068	0.0110028	0.0429422	0.00808153	0.0302616	0.0464846	0.0149232	3.11493	0.102713	0.0293766	0.0269701	1.08923	0.668411	0.0191715	0.0338173	0.566916	0.542164	0	0	0	0	0	0	0	0	0	0
A_23_P324890	A_23_P324890	0.00646741	0.0187603	0.00793384	0.00280591	0.111945	0.0106277	0.00193602	0.00469786	0.00814406	0.0875095	0.00703537	0.0093094	0.00281932	0.00789148	0.00607027	0.00700147	0.00724821	0.0417929	0.0110538	3.78085	0.743193	0.0346181	0.00492598	7.02765	0.205251	0.00712484	0.00559369	1.27373	0.399216	0	0	0	0	0	0	0	0	0	0
A_23_P32583	A_23_P32583	0.01303	0.00749893	0.0329296	0.0280182	0.00793915	0.0300502	0.0115047	0.00684286	0.0217732	0.00636484	0.00767943	0.035595	0.0216269	0.00862457	0.0289396	0.00768214	0.0555566	0.0220025	0.0178195	1.23474	0.710385	0.0165464	0.0133736	1.23725	0.99425	0.0316193	0.0197304	1.60257	0.897565	0	0	0	0	0	0	0	0	0	0
A_23_P329062	A_23_P329062	0.465668	0.89475	1.63414	0.91932	0.94025	1.45803	0.610484	0.475739	1.34615	0.514963	0.768582	1.38741	0.528987	0.669161	1.36092	0.553606	1.60558	1.10587	0.998187	1.10788	0.641219	0.890319	0.81079	1.09809	0.803442	1.07959	0.853022	1.26561	0.795075	0	0	0	0	0	0	0	0	0	0
A_23_P331087	A_23_P331087	1.40916	1.77338	1.68036	3.68788	3.18858	3.19457	1.78754	2.01194	2.31431	2.19494	3.59987	3.54885	1.53212	3.02788	1.67194	3.7434	3.56817	3.35701	1.62097	2.07099	0.00162681	3.11455	2.03793	1.52829	0.114683	3.65578	2.07731	1.75986	0.101505	0	0	0	0	0	0	0	0	0	0
A_23_P335398	A_23_P335398	0.00693244	0.0106674	0.0091216	0.0136828	0.00879916	0.0111145	0.0173016	0.0055574	0.0156448	0.0127818	0.0158972	0.0184617	0.00622753	0.00920727	0.0123169	0.00838017	0.0073029	0.0111988	0.00890716	1.25728	0.271689	0.0157136	0.0128346	1.22432	0.494293	0.00784154	0.00925057	0.847681	0.588564	0	0	0	0	0	0	0	0	0	0
A_23_P33773	A_23_P33773	0.0505096	0.046224	0.0678728	0.0313936	0.0269551	0.0211059	0.0031738	0.00622447	0.00995829	0.0162464	0.00938392	0.0106771	0.00732308	0.0107255	0.00715983	0.00967276	0.00820911	0.0264849	0.0548688	0.482694	0.011334	0.0121025	0.00645219	1.87572	0.155673	0.00894093	0.00840281	1.06404	0.654947	0	0	0	0	0	0	0	0	0	0
A_23_P343680	A_23_P343680	0.00652064	0.00744771	0.0296674	0.00837239	0.00809492	0.0228137	0.00666289	0.00493276	0.0194307	0.00884277	0.0074139	0.0243027	0.00693782	0.00835811	0.0301524	0.00743724	0.0306126	0.0130937	0.0145453	0.900201	0.970389	0.0135198	0.0103421	1.30726	0.613569	0.0190249	0.0151495	1.25581	0.816428	0	0	0	0	0	0	0	0	0	0
A_23_P347100	A_23_P347100	7.30695	11.4895	9.74477	3.83061	5.29526	3.83359	13.3851	14.4887	12.8887	6.72592	8.38944	6.6663	8.66689	9.01745	8.14747	7.46508	6.81846	4.31982	9.51375	0.454061	0.0110381	7.26055	13.5875	0.534355	0.0058835	7.14177	8.61061	0.829416	0.0821337	0	0	0	0	0	0	0	0	0	0
A_23_P348587	A_23_P348587	0.0172618	0.00991329	0.016783	0.0522118	0.0192316	0.0130945	0.0352835	0.00658624	0.122246	0.0171784	0.00987295	0.0946373	0.0484297	0.0160189	0.104713	0.0279565	0.0267646	0.0281793	0.0146527	1.92315	0.348693	0.0405629	0.0547054	0.741478	0.869754	0.0273606	0.0563872	0.485226	0.487871	0	0	0	0	0	0	0	0	0	0
AL834280	A_23_P357504	4.35832	3.57847	6.10982	3.05479	2.3893	3.03057	0.0231133	0.0143152	0.0371567	0.545558	0.0489001	0.157076	0.154046	0.038596	0.116491	0.259585	0.240888	2.82489	4.68221	0.603324	0.0697303	0.250511	0.0248617	10.0762	0.0930019	0.250237	0.103044	2.42844	0.132091	0	0	0	0	0	0	0	0	0	0
A_23_P360114	A_23_P360114	0.00652631	0.00678773	0.0173661	0.0218109	0.00794013	0.0264263	0.0152087	0.00774906	0.0123859	0.00445095	0.00974486	0.0222359	0.0194563	0.00795773	0.149542	0.0118179	0.025126	0.0187258	0.0102267	1.83107	0.294406	0.0121439	0.0117812	1.03078	0.804077	0.018472	0.0589852	0.313162	0.636416	0	0	0	0	0	0	0	0	0	0
A_23_P369758	A_23_P369758	0.962935	0.494008	0.568481	1.19767	1.00855	1.55613	0.398055	0.183996	0.432192	0.510795	0.360576	0.492323	0.590764	0.271705	0.459277	1.11043	1.15191	1.25412	0.675141	1.85756	0.0654671	0.454564	0.338081	1.34454	0.328242	1.13117	0.440582	2.56745	0.0484491	0	0	0	0	0	0	0	0	0	0
A_23_P370408	A_23_P370408	0.0263712	0.0227628	0.064725	0.0729427	0.0472222	0.057412	0.0183995	0.0192329	0.0272028	0.0190691	0.0214287	0.0416908	0.0277581	0.00829392	0.0423113	0.0167163	0.0843223	0.0591923	0.037953	1.55962	0.2332	0.0273962	0.0216117	1.26765	0.536781	0.0505193	0.0261211	1.93404	0.61871	0	0	0	0	0	0	0	0	0	0
A_23_P370707	A_23_P370707	0.00723059	0.00965206	0.0218765	0.0147629	0.0125273	0.0299266	1.14734	1.02434	2.88094	2.88235	3.57571	3.65682	0.691078	0.575814	0.940301	0.434678	0.430122	0.0190722	0.0129197	1.47621	0.372771	3.37163	1.6842	2.00191	0.127186	0.4324	0.735731	0.587715	0.0701338	0	0	0	0	0	0	0	0	0	0
A_23_P374664	A_23_P374664	0.0190273	0.0207399	0.138903	0.0166929	0.0157823	0.112156	0.015667	0.0229301	0.106517	0.0377984	0.0180759	0.0842542	0.0262849	0.0145278	0.112187	0.00723517	0.110559	0.0482104	0.0595568	0.809486	0.832829	0.0467095	0.0483713	0.965645	0.862766	0.0588969	0.051	1.15484	0.904269	0	0	0	0	0	0	0	0	0	0
A_23_P377680	A_23_P377680	0.0222667	0.00902159	0.00809559	0.00350043	0.00876461	0.0111063	0.00125987	0.00580596	0.00916103	0.0048656	0.00859536	0.0179141	0.00366576	0.0095522	0.00648973	0.00869514	0.00860312	0.00779043	0.013128	0.593423	0.335981	0.0104584	0.00540896	1.93353	0.330462	0.00864913	0.00656923	1.31661	0.336612	0	0	0	0	0	0	0	0	0	0
A_23_P39277	A_23_P39277	0.205918	0.126188	0.380988	0.276737	0.125287	0.471925	0.151127	0.0432849	0.351858	0.114362	0.134564	0.366302	0.204769	0.103838	0.366904	0.126502	0.465111	0.291316	0.237698	1.22557	0.755301	0.205076	0.18209	1.12624	0.699917	0.295807	0.22517	1.3137	0.817292	0	0	0	0	0	0	0	0	0	0
A_23_P392897	A_23_P392897	0.331837	0.400638	0.373703	0.309514	0.263655	0.238012	0.79828	1.01509	0.66018	0.328075	0.21254	0.288523	1.45545	1.03034	1.1563	0.228476	0.250605	0.270394	0.368726	0.733319	0.0338063	0.276379	0.824518	0.335201	0.00365388	0.23954	1.21403	0.19731	0.00126771	0	0	1	0	0	0	0	0	0	1
A_23_P393495	A_23_P393495	0.00667229	0.00838775	0.0201213	0.0521438	0.00792615	0.0107293	0.0276127	0.0137527	0.0279258	0.00898117	0.0115771	0.0255728	0.0392899	0.00830126	0.00707637	0.00744695	0.0168876	0.0235998	0.0117271	2.01241	0.543709	0.015377	0.0230971	0.665756	0.310365	0.0121673	0.0182225	0.667707	0.82557	0	0	0	0	0	0	0	0	0	0
A_23_P395321	A_23_P395321	0.00873079	0.00980364	0.00918922	0.0120759	0.00908223	0.0121845	0.0118045	0.00643619	0.0500375	0.00853177	0.00976925	0.0468502	0.00932657	0.0106699	0.0488013	0.00975514	0.0194238	0.0111142	0.00924122	1.20268	0.20113	0.0217171	0.0227594	0.954202	0.991813	0.0145895	0.0229326	0.636189	0.764895	0	0	0	0	0	0	0	0	0	0
A_23_P395705	A_23_P395705	0.006239	0.0101313	0.00975346	0.00714374	0.00944728	0.0141707	0.00170114	0.00641983	0.0103842	0.00498731	0.00956149	0.0108943	0.00391729	0.0106896	0.0105455	0.00998003	0.00826192	0.0102539	0.00870792	1.17754	0.594953	0.00848104	0.00616837	1.37492	0.459584	0.00912098	0.00838412	1.08789	0.655134	0	0	0	0	0	0	0	0	0	0
A_23_P39746	A_23_P39746	0.00706197	0.0360449	0.0182913	0.0143115	0.00837192	0.0152787	0.00703904	0.00566042	0.00936179	0.00467555	0.00861775	0.0131271	0.0151941	0.00925592	0.0086467	0.0154092	0.0185794	0.012654	0.0204661	0.618293	0.590149	0.00880679	0.00735375	1.19759	0.750682	0.0169943	0.0110322	1.54042	0.110845	0	0	0	0	0	0	0	0	0	0
A_23_P399604	A_23_P399604	0.00687026	0.00829959	0.00804855	0.0154931	0.00814821	0.0110316	0.0154203	0.00545943	0.0088824	0.00484062	0.0083714	0.0095939	0.0179582	0.00902202	0.00622043	0.00819379	0.00726683	0.0115576	0.00773947	1.49333	0.176264	0.00760197	0.0099207	0.766274	0.586637	0.00773031	0.0110669	0.698507	0.489676	0	0	0	0	0	0	0	0	0	0
A_23_P40225	A_23_P40225	0.00700383	0.015837	0.00795881	0.00319134	0.00798637	0.0106564	0.00452124	0.004944	0.00831799	0.00528694	0.00741361	0.00934126	0.00381919	0.00832794	0.00620738	0.00739679	0.00723471	0.00727804	0.0102665	0.70891	0.430855	0.00734727	0.00592774	1.23947	0.421463	0.00731575	0.00611817	1.19574	0.421216	0	0	0	0	0	0	0	0	0	0
A_23_P40290	A_23_P40290	0.0069258	0.00746435	0.00808132	0.01977	0.0081627	0.0108528	0.00123619	0.00510151	0.00847722	0.00528492	0.00765594	0.00940253	0.00309929	0.00862353	0.00630612	0.00765994	0.0073151	0.0129285	0.00749049	1.72599	0.205605	0.00744779	0.00493831	1.50817	0.37522	0.00748752	0.00600965	1.24592	0.421246	0	0	0	0	0	0	0	0	0	0
A_23_P403836	A_23_P403836	0.00702051	0.0207354	0.135668	0.0406737	0.0288319	0.178074	0.01424	0.00528418	0.0421591	0.0166219	0.0174747	0.0579463	0.0446886	0.0153965	0.0765491	0.0211854	0.0808164	0.0825264	0.0544748	1.51495	0.494424	0.030681	0.0205611	1.49219	0.491306	0.0510009	0.0455447	1.1198	0.914998	0	0	0	0	0	0	0	0	0	0
A_23_P407750	A_23_P407750	0.00689158	0.0140498	0.00827727	0.00329877	0.00836241	0.0111425	0.00128605	0.00532293	0.00872504	0.00502582	0.00804925	0.00949355	0.00325802	0.00901116	0.00635224	0.00806372	0.00744216	0.00760122	0.00973953	0.78045	0.503452	0.00752287	0.00511134	1.4718	0.395859	0.00775294	0.00620714	1.24904	0.415219	0	0	0	0	0	0	0	0	0	0
A_23_P410456	A_23_P410456	0.00622696	0.00668249	0.00796216	0.033017	0.0127302	0.0190806	0.0105505	0.00460318	0.00805918	0.0047335	0.00684897	0.00926637	0.0138287	0.00775092	0.00884079	0.00686634	0.0147538	0.0216093	0.0069572	3.10603	0.0532654	0.00694961	0.00773761	0.89816	0.792193	0.0108101	0.0101401	1.06607	0.960741	0	0	0	0	0	0	0	0	0	0
A_23_P412927	A_23_P412927	0.0897618	0.0919647	0.0814214	0.104804	0.0713072	0.107446	0.0706575	0.0311373	0.0947862	0.0522576	0.05551	0.0779578	0.101956	0.0588879	0.0923561	0.0493754	0.0944772	0.0945191	0.087716	1.07756	0.703887	0.0619085	0.065527	0.944778	0.945003	0.0719263	0.0844001	0.852207	0.67577	0	0	0	0	0	0	0	0	0	0
A_23_P414771	A_23_P414771	3.1138	3.15925	3.01543	3.01433	1.29572	1.22346	4.69229	3.04255	3.35093	1.31513	0.9845	0.876343	3.34782	3.70663	2.74263	0.885142	0.587244	1.8445	3.09616	0.595739	0.17176	1.05866	3.69526	0.286491	0.00225875	0.736193	3.26569	0.225432	0.0506094	0	0	0	0	0	0	0	0	0	0
A_23_P415806	A_23_P415806	0.00701172	0.00936843	0.00913255	0.00375876	0.00935614	0.01275	0.00138238	0.00617075	0.00976242	0.00529482	0.00940746	0.0104218	0.00360983	0.0105067	0.00689411	0.00954194	0.00794753	0.00862163	0.00850424	1.0138	0.819022	0.00837468	0.00577185	1.45095	0.414839	0.00874474	0.00700354	1.24862	0.428561	0	0	0	0	0	0	0	0	0	0
A_23_P41824	A_23_P41824	0.0914845	0.0981003	0.129824	0.219769	0.101431	0.160881	0.0688673	0.173343	0.151797	0.0782884	0.0385037	0.12213	0.137783	0.0762168	0.172199	0.0691124	0.16047	0.160694	0.106469	1.50929	0.233222	0.0796408	0.131336	0.60639	0.297803	0.114791	0.128733	0.891699	0.797315	0	0	0	0	0	0	0	0	0	0
A_23_P421323	A_23_P421323	0.161434	0.119134	0.234819	0.210241	0.280509	0.26797	0.0520136	0.0271631	0.0910875	0.17278	0.295589	0.258899	0.00913426	0.0144848	0.029034	0.377389	0.327792	0.252907	0.171796	1.47214	0.154937	0.242423	0.0567547	4.27141	0.0312867	0.35259	0.017551	20.0894	0.00918331	0	1	1	0	0	0	1	0	0	0
A_23_P4341	A_23_P4341	0.0232897	0.00944559	0.0173645	0.0107478	0.0089273	0.0153387	0.00740999	0.00948471	0.0233576	0.0163155	0.0126915	0.0216064	0.00877085	0.0101741	0.0386621	0.024498	0.0187391	0.0116713	0.0166999	0.698882	0.374397	0.0168711	0.0134174	1.25741	0.450575	0.0216185	0.0192024	1.12583	0.541536	0	0	0	0	0	0	0	0	0	0
A_23_P435390	A_23_P435390	0.0109058	0.00690134	0.00794303	0.00828983	0.00786271	0.0106986	0.00978216	0.00467408	0.00807528	0.00444903	0.00694259	0.00929899	0.00502231	0.00916798	0.00601122	0.00696603	0.00723822	0.00895037	0.00858339	1.04276	0.773496	0.00689687	0.00751051	0.918296	0.799277	0.00710213	0.00673384	1.05469	0.678699	0	0	0	0	0	0	0	0	0	0
A_23_P43977	A_23_P43977	0.0189946	0.0517692	0.0512731	0.0242764	0.0213506	0.0469008	0.011201	0.00802298	0.00934745	0.0135865	0.00861038	0.0553924	0.00882511	0.0121795	0.00654257	0.0130341	0.0558393	0.0308426	0.040679	0.758195	0.589805	0.0258631	0.00952382	2.71562	0.347711	0.0344367	0.00918241	3.75029	0.358431	0	0	0	0	0	0	0	0	0	0
A_23_P44053	A_23_P44053	0.0319689	0.0458969	0.0630198	0.0903206	0.0430475	0.0427619	0.0464077	0.0622224	0.156227	0.0369328	0.0698714	0.211894	0.0558048	0.0364722	0.109499	0.0481323	0.0586833	0.05871	0.0469619	1.25016	0.571467	0.106233	0.0882856	1.20329	0.924056	0.0534078	0.0672586	0.794067	0.726966	0	0	0	0	0	0	0	0	0	0
A_23_P4462	A_23_P4462	2.73804	2.48882	2.94832	2.67869	2.88555	2.31332	0.373977	0.206174	0.439474	0.769346	0.49446	0.460678	1.22615	0.732134	1.88636	2.97281	3.58796	2.62585	2.72506	0.963594	0.659689	0.574828	0.339875	1.69129	0.131083	3.28038	1.28155	2.55971	0.0550802	0	0	0	0	0	0	0	0	0	0
A_23_P45712	A_23_P45712	17.7016	16.5005	17.9771	10.0161	9.9932	11.6614	23.59	18.5357	17.0373	11.7794	8.40427	5.69589	18.8375	15.5219	12.4438	5.65177	5.61942	10.5569	17.393	0.606961	0.00319376	8.62651	19.721	0.437428	0.0375061	5.6356	15.6011	0.361232	0.0138962	0	0	0	0	0	0	0	0	0	0
A_23_P45821	A_23_P45821	0.0160305	0.00669124	0.0360689	0.0338379	0.00789167	0.0593539	0.0136331	0.0299848	0.0463367	0.101365	0.0362906	0.155321	0.0272504	0.0314408	0.0436497	0.00874925	0.0591636	0.0336945	0.0195969	1.71938	0.577467	0.0976587	0.0299849	3.25693	0.115202	0.0339564	0.0341137	0.995391	0.756264	0	0	0	0	0	0	0	0	0	0
A_23_P45902	A_23_P45902	0.138888	0.103425	0.0981213	0.203962	0.112304	0.0968866	0.0641836	0.102755	0.0599189	0.14834	0.092221	0.0951971	0.0795278	0.11873	0.0651841	0.0794124	0.0458624	0.137718	0.113478	1.2136	0.592332	0.111919	0.075619	1.48004	0.157761	0.0626374	0.0878141	0.713296	0.411256	0	0	0	0	0	0	0	0	0	0
A_23_P46070	A_23_P46070	0.0256186	0.022048	0.0562328	0.0760559	0.0415438	0.0487201	0.0365468	0.0484505	0.0661393	0.0364751	0.0263812	0.0617109	0.0343302	0.019493	0.0632725	0.0457385	0.070913	0.0554399	0.0346331	1.60078	0.212315	0.0415224	0.0503788	0.824203	0.498788	0.0583257	0.0390319	1.49431	0.312225	0	0	0	0	0	0	0	0	0	0
A_23_P47220	A_23_P47220	3.17189	2.58419	3.48882	8.57825	3.97653	5.60015	1.56778	2.6238	3.32664	5.78857	3.26526	6.3602	6.16588	2.00058	4.42546	5.9248	7.71371	6.05165	3.08163	1.96378	0.089227	5.13801	2.50607	2.05022	0.0763323	6.81926	4.19731	1.62467	0.221631	0	0	0	0	0	0	0	0	0	0
A_23_P47546	A_23_P47546	0.0124395	0.00917379	0.0241202	0.0396704	0.0240599	0.0322047	0.0166539	0.00599147	0.0331177	0.00894987	0.0149159	0.0293137	0.0376184	0.00993007	0.044155	0.0206613	0.0292993	0.0319783	0.0152445	2.0977	0.0876162	0.0177265	0.0185877	0.953668	0.93067	0.0249803	0.0305678	0.81721	0.951258	0	0	0	0	0	0	0	0	0	0
A_23_P50131	A_23_P50131	0.0105653	0.0110393	0.0603912	0.0234448	0.0113616	0.0719459	0.012132	0.00613794	0.0488558	0.0125048	0.00923359	0.0581284	0.00990496	0.0100147	0.0564199	0.00901776	0.0568848	0.0355841	0.0273319	1.30193	0.693104	0.0266223	0.0223753	1.18981	0.818918	0.0329513	0.0254465	1.29492	0.845592	0	0	0	0	0	0	0	0	0	0
A_23_P50195	A_23_P50195	0.119036	0.150388	0.158153	0.256979	0.323787	0.360842	0.455665	0.52108	0.577439	0.703537	0.57607	0.725011	0.264646	0.251521	0.365876	0.27399	0.357341	0.313869	0.142526	2.20219	0.00431305	0.668206	0.518061	1.28982	0.0633016	0.315665	0.294014	1.07364	0.701395	0	0	0	0	0	0	0	0	0	0
A_23_P50320	A_23_P50320	9.45938	9.53336	12.974	28.6539	13.4191	13.794	6.86947	8.80157	10.834	14.121	11.4754	15.6048	22.7071	9.11014	16.9203	20.8802	21.8492	18.6223	10.6556	1.74766	0.168991	13.7337	8.83501	1.55447	0.0551135	21.3647	16.2458	1.31509	0.332218	0	0	0	0	0	0	0	0	0	0
A_23_P5171	A_23_P5171	5.50215	6.90327	5.24876	9.14128	6.42274	7.1803	4.69717	4.12681	3.04895	3.56265	5.67427	4.06435	4.00108	4.48839	2.45468	4.10959	4.50934	7.58144	5.88472	1.28832	0.139356	4.43376	3.95765	1.1203	0.591885	4.30946	3.64805	1.18131	0.398629	0	0	0	0	0	0	0	0	0	0
A_23_P51966	A_23_P51966	0.448256	0.504639	0.345744	0.241515	0.3349	0.369742	0.361654	0.610469	0.478715	0.117088	0.0964304	0.0824201	0.328693	0.350603	0.392604	0.0659613	0.0566748	0.315385	0.432879	0.728576	0.134564	0.0986462	0.483613	0.203978	0.00174891	0.061318	0.3573	0.171615	0.00309057	0	1	1	0	0	0	1	0	0	0
A_23_P52868	A_23_P52868	0.0138979	0.00936383	0.00921151	0.00410508	0.00926803	0.0132098	0.00214746	0.00646243	0.0103337	0.00485878	0.00972927	0.0106103	0.00402575	0.0106248	0.0073833	0.00990858	0.00786344	0.00886098	0.0108244	0.81861	0.50005	0.00839945	0.00631454	1.33018	0.485597	0.00888601	0.00734461	1.20987	0.46759	0	0	0	0	0	0	0	0	0	0
A_23_P5512	A_23_P5512	0.00728689	0.00812603	0.00829984	0.00611912	0.00861737	0.0115302	0.00137874	0.00591207	0.0095734	0.00465348	0.00898082	0.00992055	0.00367764	0.00961861	0.00657061	0.00884018	0.00730381	0.00875556	0.00790425	1.1077	0.738703	0.00785162	0.0056214	1.39674	0.449108	0.008072	0.00662229	1.21891	0.445609	0	0	0	0	0	0	0	0	0	0
A_23_P5626	A_23_P5626	0.0507105	0.00887666	0.168105	0.0868511	0.0520484	0.161798	0.0517347	0.013602	0.137624	0.0298508	0.0251987	0.141457	0.0747014	0.0192649	0.142804	0.0335419	0.0440242	0.100233	0.0758973	1.32063	0.477926	0.0655022	0.0676537	0.968198	0.972924	0.038783	0.0789236	0.4914	0.546129	0	0	0	0	0	0	0	0	0	0
A_23_P56868	A_23_P56868	0.0347281	0.0548426	0.137509	0.14322	0.319846	0.145589	0.0883298	0.0102777	0.116066	0.0353549	0.0585231	0.0989676	0.150299	0.0542492	0.148125	0.04569	0.14846	0.202885	0.0756931	2.68036	0.100285	0.0642819	0.071558	0.898319	0.807658	0.0970751	0.117558	0.825765	0.747567	0	0	0	0	0	0	0	0	0	0
A_23_P57836	A_23_P57836	1.58137	1.61306	2.88076	1.86875	1.24323	2.12525	1.81519	2.64584	2.97688	5.63472	5.49419	6.13567	2.19979	1.96997	4.27287	4.99691	4.30868	1.74574	2.02506	0.862069	0.631102	5.75486	2.4793	2.32116	0.02411	4.6528	2.81421	1.65332	0.137177	0	0	0	0	0	0	0	0	0	0
A_23_P58072	A_23_P58072	16.1206	22.1821	23.1655	10.5044	13.6846	16.5311	20.0136	23.172	22.1423	11.0686	12.6631	8.98822	19.9344	20.97	17.5527	7.58111	8.10089	13.5734	20.4894	0.662457	0.0765062	10.9066	21.776	0.500856	0.0100904	7.841	19.4857	0.402398	0.000750768	0	0	0	0	0	0	0	0	0	0
A_23_P59967	A_23_P59967	0.00648395	0.00591309	0.00793821	0.00293605	0.00789216	0.0108255	0.00118538	0.00481537	0.00817563	0.0116398	0.0071737	0.00935089	0.00291579	0.00802257	0.0060483	0.00716013	0.00720362	0.0072179	0.00677842	1.06484	0.886328	0.00938812	0.00472546	1.98671	0.24104	0.00718187	0.00566222	1.26838	0.398789	0	0	0	0	0	0	0	0	0	0
A_23_P60189	A_23_P60189	0.222346	0.175719	0.129234	1.9979	1.39682	2.06098	0.122422	0.23283	0.290639	0.416401	0.524069	0.863996	0.094839	0.0637921	0.252986	0.413968	0.651118	1.81857	0.175766	10.3465	0.000402897	0.601489	0.215297	2.79376	0.0382264	0.532543	0.137206	3.88135	0.0517431	1	0	0	0	0	0	0	1	0	0
A_23_P6101	A_23_P6101	0.00698239	0.00898283	0.00828144	0.00366438	0.00842492	0.0114435	0.00131437	0.00582763	0.00924641	0.0048938	0.00898206	0.00979978	0.00580312	0.00966336	0.00638867	0.00883404	0.00739283	0.00784426	0.00808222	0.970558	0.744816	0.00789188	0.0054628	1.44466	0.419904	0.00811343	0.00728505	1.11371	0.526613	0	0	0	0	0	0	0	0	0	0
A_23_P61068	A_23_P61068	0.00643005	0.00790139	0.0079476	0.00307188	0.0079425	0.0112295	0.00165065	0.00508998	0.00833783	0.0108148	0.00765462	0.00926851	0.00418278	0.00850672	0.00994247	0.0106829	0.0312663	0.00741461	0.00742635	0.998419	0.772138	0.00924596	0.00502615	1.83957	0.234809	0.0209746	0.00754399	2.78031	0.291843	0	0	0	0	0	0	0	0	0	0
A_23_P61191	A_23_P61191	0.00664004	0.00705757	0.0143619	0.00941326	0.00785882	0.0106261	0.00419131	0.0108027	0.0139413	0.00503139	0.014515	0.00934788	0.0264689	0.00807243	0.0136041	0.014177	0.00722721	0.0092994	0.00935317	0.994251	0.858726	0.00963143	0.00964511	0.998582	0.95908	0.0107021	0.0160485	0.666861	0.53201	0	0	0	0	0	0	0	0	0	0
A_23_P62857	A_23_P62857	0.00892291	0.0098407	0.0100717	0.00399075	0.00951252	0.0136066	0.00349164	0.00655026	0.0130403	0.00504353	0.00968302	0.010898	0.00879485	0.0108179	0.0217299	0.00982461	0.00895257	0.00903661	0.00961177	0.940161	0.671938	0.00854153	0.00769407	1.11015	0.693669	0.00938859	0.0137809	0.681276	0.379494	0	0	0	0	0	0	0	0	0	0
A_23_P64184	A_23_P64184	0.462199	0.678977	0.563272	1.77242	1.97767	1.69324	0.772271	0.971387	1.2068	0.934888	2.33012	1.62642	0.554364	0.893536	0.765737	1.41784	1.53034	1.81445	0.56815	3.19361	0.00368578	1.63048	0.983485	1.65786	0.224369	1.47409	0.737879	1.99774	0.0302608	0	0	0	0	0	0	0	0	0	0
A_23_P64962	A_23_P64962	0.0552104	0.0136193	0.0117843	0.0160028	0.00871335	0.0188471	0.329013	0.499727	0.365996	0.100562	0.0504356	0.112699	1.51048	1.29064	1.43691	0.115244	0.213889	0.0145211	0.0268713	0.540393	0.513877	0.0878989	0.398245	0.220715	0.0123093	0.164566	1.41268	0.116493	0.0831997	0	1	0	0	0	0	0	0	1	0
A_23_P6514	A_23_P6514	0.00646539	0.00608962	0.172239	0.00301222	0.0119088	0.0140629	0.0292829	0.018114	0.0270507	0.0111318	0.007317	0.0146477	0.0448217	0.0113264	0.0252841	0.0224216	0.119708	0.0096613	0.0615981	0.156844	0.529178	0.0110322	0.0248159	0.44456	0.0337019	0.071065	0.0271441	2.61807	0.508838	0	0	0	0	0	0	0	0	0	0
A_23_P65845	A_23_P65845	0.0130682	0.00627217	0.0191566	0.0125759	0.0078322	0.0393536	0.00735145	0.00532157	0.0247483	0.00412233	0.00806964	0.0220228	0.00976897	0.00890807	0.0338809	0.00791918	0.0348456	0.0199206	0.0128323	1.55238	0.634544	0.0114049	0.0124738	0.914313	0.897187	0.0213824	0.0175193	1.22051	0.881974	0	0	0	0	0	0	0	0	0	0
A_23_P66347	A_23_P66347	38.3894	32.8469	58.1131	7.81737	6.92569	7.5575	76.1238	43.6365	53.2162	19.2554	10.5223	8.80359	56.586	41.1548	60.7353	10.3879	7.6606	7.43352	43.1165	0.172405	0.00744557	12.8604	57.6588	0.223044	0.00831799	9.02424	52.8254	0.170831	0.00871315	1	1	1	1	0	0	0	0	0	0
A_23_P68138	A_23_P68138	0.0251342	0.00887962	0.00967444	0.0229367	0.0140119	0.0352772	0.00814282	0.00815627	0.084605	0.0246825	0.00981498	0.0937339	0.0313813	0.010765	0.115681	0.0283875	0.0713885	0.0240753	0.0145627	1.65321	0.268247	0.0427438	0.0336347	1.27082	0.672038	0.049888	0.0526093	0.948275	0.755168	0	0	0	0	0	0	0	0	0	0
A_23_P71179	A_23_P71179	0.00723583	0.00933522	0.0375234	0.0221267	0.0398659	0.0311852	0.00407615	0.00630134	0.00988922	0.00585148	0.00960018	0.0101206	0.0143424	0.0104186	0.00678419	0.00961136	0.035282	0.0310592	0.0180315	1.7225	0.256512	0.00852409	0.00675557	1.26179	0.440807	0.0224467	0.010515	2.13472	0.515843	0	0	0	0	0	0	0	0	0	0
A_23_P71635	A_23_P71635	0.0213785	0.018138	0.0478204	0.0135061	0.0090941	0.0372609	0.0264502	0.0200264	0.017972	0.0383538	0.0339534	0.0462563	0.0157782	0.0102289	0.0245297	0.0202729	0.069707	0.0199537	0.0291123	0.685405	0.422112	0.0395212	0.0214829	1.83966	0.0153053	0.04499	0.0168456	2.67073	0.373662	0	0	0	0	0	0	0	0	0	0
A_23_P72014	A_23_P72014	0.00673391	0.0069751	0.00825227	0.0771277	0.0369427	0.0445133	0.0556173	0.0192236	0.0644797	0.0240478	0.00838293	0.0250071	0.372183	0.254901	0.330467	0.090331	0.102163	0.0528612	0.00732043	7.22106	0.00870982	0.019146	0.0464402	0.412271	0.171055	0.0962468	0.319183	0.301541	0.00312999	1	0	0	0	0	0	0	1	0	0
A_23_P72252	A_23_P72252	0.0117912	0.00977893	0.00907607	0.0266334	0.00904153	0.0155893	0.0173111	0.00629564	0.0113338	0.00711988	0.00956949	0.0176477	0.0248441	0.0105084	0.0175622	0.00957493	0.0119403	0.0170881	0.0102154	1.67278	0.303864	0.0114457	0.0116469	0.982726	0.983047	0.0107576	0.0176382	0.609903	0.2168	0	0	0	0	0	0	0	0	0	0
A_23_P72330	A_23_P72330	0.0919001	0.0512335	0.173623	0.0620188	0.057531	0.224401	0.0183406	0.0119769	0.0151376	0.0476856	0.03923	0.0170306	0.0209227	0.0207425	0.0198388	0.0276599	0.137692	0.11465	0.105586	1.08585	0.990832	0.0346487	0.0151517	2.28679	0.126603	0.082676	0.0205013	4.03271	0.400552	0	0	0	0	0	0	0	0	0	0
A_23_P72434	A_23_P72434	0.00719299	0.00755211	0.00827916	0.00350967	0.00818688	0.0110721	0.00128211	0.00555962	0.00872203	0.00427561	0.00843926	0.00951397	0.00335628	0.00920714	0.014657	0.00842779	0.00900862	0.00758954	0.00767475	0.988897	0.769891	0.00740962	0.00518792	1.42824	0.438961	0.00871821	0.00907349	0.960844	0.799245	0	0	0	0	0	0	0	0	0	0
A_23_P74471	A_23_P74471	0.00648079	0.00597331	0.00794118	0.00288166	0.020959	0.0107945	0.00671306	0.00475279	0.00818356	0.00445092	0.0153875	0.0093682	0.0028739	0.00791048	0.106919	0.0473354	0.0975699	0.0115451	0.00679843	1.69819	0.710559	0.00973554	0.0065498	1.48639	0.506679	0.0724527	0.0392345	1.84666	0.269451	0	0	0	0	0	0	0	0	0	0
A_23_P75129	A_23_P75129	0.0100627	0.00782969	0.0137706	0.0260496	0.0264697	0.0138705	0.0224807	0.039108	0.0112117	0.0405349	0.043678	0.0463651	0.0153462	0.0165455	0.00939744	0.0482793	0.0407957	0.02213	0.0105543	2.09677	0.0577155	0.043526	0.0242668	1.79364	0.188516	0.0445375	0.013763	3.23602	0.01154	0	0	0	0	0	0	0	0	0	0
A_23_P75192	A_23_P75192	0.0738417	0.102018	0.196035	0.0804966	0.106132	0.212456	0.0672663	0.0485146	0.170916	0.0574472	0.0896018	0.185812	0.0865666	0.0488783	0.184396	0.0981895	0.256964	0.133028	0.123965	1.07311	0.874105	0.110954	0.0955657	1.16102	0.742118	0.177577	0.106614	1.66561	0.460737	0	0	0	0	0	0	0	0	0	0
A_23_P75820	A_23_P75820	0.00707222	0.00880875	0.00840526	0.0102731	0.0206529	0.0725504	0.00434899	0.00561434	0.0176183	0.00446369	0.0156276	0.025711	0.00463388	0.00941084	0.0305958	0.00855105	0.00752453	0.0344922	0.00809541	4.2607	0.186058	0.0152674	0.00919389	1.66061	0.521282	0.00803779	0.0148802	0.540167	0.624122	0	0	0	0	0	0	0	0	0	0
A_23_P75830	A_23_P75830	0.0072259	0.00942441	0.00902291	0.00388084	0.00910633	0.0124974	0.00440422	0.00640334	0.0100319	0.00504005	0.00970087	0.0103012	0.00375039	0.0107009	0.00697213	0.0098414	0.00775378	0.00849486	0.00855774	0.992652	0.785421	0.00834736	0.00694648	1.20167	0.591716	0.00879759	0.00714113	1.23196	0.451731	0	0	0	0	0	0	0	0	0	0
A_23_P7719	A_23_P7719	0.0128436	0.00925677	0.00947808	0.0036899	0.00971388	0.013252	0.0013959	0.00618784	0.00989977	0.00704324	0.00951053	0.0106425	0.00357155	0.0106389	0.00709359	0.00960475	0.00816733	0.00888525	0.0105261	0.844113	0.536992	0.00906543	0.00582783	1.55554	0.353619	0.00888604	0.00710135	1.25132	0.428504	0	0	0	0	0	0	0	0	0	0
A_23_P77245	A_23_P77245	0.00994968	0.00786318	0.0484607	0.0202922	0.0108013	0.0459257	0.0135028	0.00511056	0.0317644	0.00842669	0.00771245	0.0394849	0.0187273	0.00865718	0.0422561	0.00891009	0.0535611	0.0256731	0.0220912	1.16214	0.67172	0.0185413	0.0167926	1.10414	0.947386	0.0312356	0.0232135	1.34558	0.905444	0	0	0	0	0	0	0	0	0	0
A_23_P77389	A_23_P77389	0.0297421	0.0323124	0.0171477	0.0828514	0.0552326	0.109216	0.00857266	0.00615378	0.0238852	0.13592	0.414175	0.284076	0.0181037	0.0184097	0.0412348	0.549746	0.571873	0.0824334	0.0264007	3.12239	0.0154324	0.278057	0.0128706	21.6041	0.00444293	0.56081	0.025916	21.6395	0.00710355	0	1	1	0	0	0	1	0	0	0
A_23_P78975	A_23_P78975	6.63524	3.25867	5.62778	11.3193	6.65436	7.52004	2.11478	5.6262	6.76825	7.30316	5.20032	10.5848	10.6696	4.09138	10.7221	10.2559	11.936	8.49789	5.1739	1.64245	0.134331	7.6961	4.83641	1.59128	0.282828	11.096	8.49435	1.30628	0.384996	0	0	0	0	0	0	0	0	0	0
A_23_P79351	A_23_P79351	0.0554358	0.00762701	0.0183409	0.00892366	0.00795196	0.0232938	0.0059523	0.00522304	0.0100298	0.00513855	0.00794504	0.0159459	0.0064245	0.00867855	0.0247434	0.00783256	0.014425	0.0133898	0.0271346	0.493459	0.492277	0.00967651	0.00706837	1.36899	0.565849	0.0111288	0.0132822	0.837875	0.933538	0	0	0	0	0	0	0	0	0	0
A_23_P79383	A_23_P79383	0.00638951	0.00963438	0.00795173	0.00705806	0.00787171	0.0106398	0.00294234	0.00466152	0.00811391	0.0101308	0.0194034	0.00929362	0.00412576	0.00784857	0.0108199	0.00695354	0.0133943	0.0085232	0.00799188	1.06648	0.73126	0.0129426	0.00523926	2.47031	0.0705251	0.0101739	0.00759807	1.33901	0.533072	0	0	0	0	0	0	0	0	0	0
A_23_P83991	A_23_P83991	0.073442	0.0589839	0.0543331	0.0904462	0.0387948	0.0651048	0.0158975	0.0512388	0.0483002	0.0463633	0.0249502	0.0295323	0.164216	0.105167	0.164519	0.0863173	0.131358	0.0647819	0.062253	1.04062	0.972531	0.0336153	0.0384788	0.873604	0.918695	0.108838	0.144634	0.752506	0.382884	0	0	0	0	0	0	0	0	0	0
A_23_P84272	A_23_P84272	0.00646287	0.00689639	0.00822843	0.00332704	0.0128104	0.0119458	0.0078849	0.0128181	0.0447726	0.0179228	0.00826768	0.0859035	0.0114403	0.00909922	0.0072637	0.00807117	0.0379442	0.00936108	0.0071959	1.30089	0.827422	0.0373647	0.0218252	1.712	0.710891	0.0230077	0.00926773	2.48256	0.55211	0	0	0	0	0	0	0	0	0	0
A_23_P84791	A_23_P84791	0.00898182	0.0161601	0.276094	0.00303154	0.0080022	0.0105378	0.00326827	0.0051045	0.00837888	0.00539726	0.00758955	0.00926374	0.00303679	0.00854366	0.00628258	0.0124394	0.00712743	0.00719051	0.100412	0.0716099	0.247688	0.00741685	0.00558388	1.32826	0.362702	0.00978343	0.00595434	1.64307	0.285337	0	0	0	0	0	0	0	0	0	0
A_23_P84974	A_23_P84974	0.00762935	0.00845543	0.00852076	0.0140901	0.00845261	0.0387381	0.00916433	0.00581749	0.046358	0.010272	0.0088388	0.0527958	0.0163325	0.00963652	0.0429648	0.00882305	0.0502011	0.0204269	0.00820185	2.49053	0.253279	0.0239689	0.0204466	1.17227	0.808216	0.0295121	0.0229779	1.28437	0.92517	0	0	0	0	0	0	0	0	0	0
A_23_P87684	A_23_P87684	0.00655148	0.00704192	0.0289486	0.00692111	0.00786717	0.0106512	0.00427506	0.00480547	0.0116004	0.00491612	0.00722951	0.0185133	0.00425605	0.00801775	0.0189038	0.00714766	0.0129075	0.00847984	0.0141807	0.597986	0.628158	0.0102196	0.00689366	1.48247	0.540485	0.0100276	0.0103925	0.964884	0.852701	0	0	0	0	0	0	0	0	0	0
A_23_P88554	A_23_P88554	0.167549	0.187183	0.1866	0.272752	0.120777	0.181585	0.25206	0.0585837	0.155426	0.096502	0.0900479	0.15228	0.128666	0.0635915	0.113046	0.0588016	0.124722	0.191705	0.180444	1.0624	0.9782	0.112943	0.155356	0.726994	0.720416	0.0917616	0.101768	0.901676	0.798793	0	0	0	0	0	0	0	0	0	0
A_23_P89506	A_23_P89506	0.00626012	0.00649528	0.020612	0.0089133	0.00786141	0.0177789	0.0227261	0.0046594	0.0284282	0.00446738	0.0076872	0.0165195	0.00855978	0.00780551	0.0213144	0.00695005	0.0265138	0.0115179	0.0111225	1.03555	0.793163	0.00955801	0.0186046	0.513745	0.467961	0.0167319	0.0125599	1.33217	0.831055	0	0	0	0	0	0	0	0	0	0
A_23_P89529	A_23_P89529	0.877298	0.561404	0.593014	0.775288	0.666522	0.950558	0.42346	0.444708	0.40196	1.57771	1.72368	2.14916	0.50535	0.485761	0.338243	0.826595	0.889426	0.797456	0.677239	1.17751	0.380861	1.81685	0.423376	4.29134	0.00197729	0.858011	0.443118	1.9363	0.0268778	0	1	0	0	0	0	0	0	1	0
A_23_P89680	A_23_P89680	0.146068	0.0946573	0.0854046	0.0936807	0.0678065	0.0772436	0.0232963	0.0618939	0.0519569	0.0580557	0.0226023	0.0538686	0.14455	0.0505771	0.101985	0.0459659	0.0690572	0.0795769	0.10871	0.732012	0.214816	0.0448422	0.0457157	0.980893	0.965965	0.0575115	0.0990375	0.580705	0.288796	0	0	0	0	0	0	0	0	0	0
A_23_P89841	A_23_P89841	0.525427	0.622586	0.522725	1.58607	1.30482	1.17846	0.13168	0.202262	0.190998	0.475921	0.349617	0.714711	0.261519	0.15088	0.217876	0.568783	0.682199	1.35645	0.556913	2.43566	0.00195356	0.513416	0.17498	2.93414	0.0180867	0.625491	0.210092	2.97723	0.0103644	0	0	0	0	0	0	0	0	0	0
A_23_P90470	A_23_P90470	0.00726724	0.026851	0.0178037	0.0416672	0.00797211	0.0184523	0.0253879	0.0072816	0.0275352	0.00508376	0.0210944	0.0175887	0.0343618	0.00870187	0.05345	0.00777088	0.00684068	0.0226972	0.0173073	1.31142	0.773876	0.014589	0.0200682	0.726968	0.622196	0.00730578	0.0321712	0.227091	0.149673	0	0	0	0	0	0	0	0	0	0
A_23_P91130	A_23_P91130	0.153117	0.175609	0.22263	0.0564793	0.0398111	0.0803735	0.00154307	0.00671961	0.0105685	0.0101289	0.0100251	0.0106729	0.00407794	0.0110459	0.00742509	0.0103762	0.00789832	0.058888	0.183785	0.320417	0.014032	0.0102757	0.00627706	1.63702	0.318961	0.00913728	0.0075163	1.21566	0.473318	0	0	0	0	0	0	0	0	0	0
A_23_P93247	A_23_P93247	0.00906505	0.0083722	0.00830487	0.00378688	0.00879515	0.0177338	0.00343928	0.00594956	0.00958362	0.00467018	0.00905163	0.00990694	0.0145486	0.00969005	0.00901147	0.00891605	0.018791	0.0101053	0.00858071	1.17767	0.965745	0.00787625	0.00632415	1.24542	0.543023	0.0138535	0.0110834	1.24994	0.718538	0	0	0	0	0	0	0	0	0	0
A_23_P9509	A_23_P9509	0.141726	0.334754	0.254251	0.250105	0.295801	0.252711	0.132636	0.202572	0.275002	0.191466	0.250363	0.28861	0.165959	0.255578	0.197069	0.118933	0.159573	0.266206	0.243577	1.0929	0.625559	0.24348	0.203403	1.19703	0.45011	0.139253	0.206202	0.675323	0.162976	0	0	0	0	0	0	0	0	0	0
A_23_P95125	A_23_P95125	0.0063634	0.00668461	0.00793613	0.167824	0.00785565	0.0106352	0.00229071	0.00462023	0.00809122	0.00481139	0.00973092	0.00929253	0.0027637	0.0241505	0.0060414	0.00686836	0.00724989	0.0621048	0.00699471	8.87883	0.330154	0.00794495	0.00500072	1.58876	0.288407	0.00705912	0.0109852	0.642603	0.948905	0	0	0	0	0	0	0	0	0	0
A_23_P95619	A_23_P95619	0.00716304	0.0073629	0.00783318	0.00302886	0.00803339	0.0105268	0.0017724	0.00514665	0.00838222	0.00540831	0.00759628	0.00920874	0.00302198	0.00860188	0.00632968	0.00760691	0.00710204	0.00719635	0.00745304	0.96556	0.714857	0.00740444	0.00510042	1.45173	0.367349	0.00735447	0.00598451	1.22892	0.444343	0	0	0	0	0	0	0	0	0	0
A_23_P96017	A_23_P96017	2.06832	1.93592	1.33836	0.890931	0.718775	0.591699	1.81786	1.10567	1.17521	0.665399	0.45178	0.467774	0.828748	0.917726	0.926812	0.427029	0.374587	0.733801	1.78087	0.412047	0.00834843	0.528317	1.36625	0.386692	0.0104578	0.400808	0.891095	0.449793	0.0172462	0	0	0	0	0	0	0	0	0	0
A_23_P96035	A_23_P96035	0.149561	0.140986	0.192242	0.305963	0.375798	0.334026	0.0833569	0.0903209	0.0780126	0.105664	0.131554	0.117837	0.105249	0.0965792	0.136095	0.265386	0.24871	0.338596	0.160929	2.104	0.00474469	0.118352	0.0838968	1.41068	0.0148053	0.257048	0.112641	2.28201	0.00984563	0	0	0	0	0	0	0	0	0	0
A_23_P96262	A_23_P96262	0.00812374	0.0097618	0.00904813	0.00827564	0.00902119	0.0121751	0.00561577	0.00627589	0.0381785	0.00481937	0.00954474	0.0258038	0.00639523	0.0104781	0.0366383	0.0095461	0.00795812	0.00982397	0.00897789	1.09424	0.586066	0.0133893	0.0166901	0.802231	0.960443	0.00875211	0.0178372	0.490666	0.49032	0	0	0	0	0	0	0	0	0	0
A_23_P9707	A_23_P9707	0.00655518	0.00668344	0.00817972	0.00329745	0.00837714	0.0117903	0.00126254	0.00540586	0.00890419	0.00451743	0.00816791	0.00955265	0.0032579	0.00898707	0.00641632	0.00797916	0.00718309	0.00782165	0.00713945	1.09555	0.941478	0.00741266	0.00519086	1.42802	0.429777	0.00758113	0.00622043	1.21875	0.449427	0	0	0	0	0	0	0	0	0	0
A_23_P972	A_23_P972	0.00716432	0.0085835	0.02288	0.0035171	0.00858436	0.0115056	0.00542696	0.00559449	0.0356628	0.00744763	0.00832994	0.0402188	0.00760021	0.0170309	0.0322312	0.0273145	0.0481893	0.00786904	0.0128759	0.611143	0.409891	0.0186655	0.0155614	1.19947	0.753718	0.0377519	0.0189541	1.99175	0.206301	0	0	0	0	0	0	0	0	0	0
A_23_P98042	A_23_P98042	9.30713	10.2636	7.1349	7.1634	8.17218	7.97989	7.15045	11.1087	6.48871	4.82919	6.3178	6.10439	3.48596	5.24583	3.97559	4.56192	4.00308	7.77182	8.90188	0.873053	0.369502	5.75046	8.24928	0.697086	0.165932	4.2825	4.23579	1.01103	0.874641	0	0	0	0	0	0	0	0	0	0
A_23_P99731	A_23_P99731	4.79306	5.98244	3.51496	3.39849	3.83287	2.5422	2.56033	2.86685	1.86631	2.71143	3.05574	2.14524	3.46701	5.96518	4.79345	3.34705	2.60828	3.25785	4.76349	0.683921	0.135931	2.63747	2.43116	1.08486	0.628196	2.97766	4.74188	0.62795	0.112763	0	0	0	0	0	0	0	0	0	0
A_23_P9997	A_23_P9997	0.0064849	0.0059223	0.0126714	0.0156896	0.0155746	0.0274722	0.0121907	0.00478863	0.0199237	0.00440427	0.00712653	0.013248	0.00712363	0.00797476	0.00933823	0.0071099	0.0221279	0.0195788	0.00835955	2.34209	0.048542	0.00825959	0.012301	0.671455	0.552244	0.0146189	0.00814554	1.79471	0.580757	0	0	0	0	0	0	0	0	0	0
A_24_P101146	A_24_P101146	1.81791	1.8099	1.78311	3.593	2.38372	2.13638	1.80208	1.34578	1.23508	1.53886	2.97003	1.57973	1.9745	2.23014	2.19493	2.04135	1.42427	2.70437	1.80364	1.49939	0.138609	2.02954	1.46098	1.38916	0.313501	1.73281	2.13319	0.81231	0.426702	0	0	0	0	0	0	0	0	0	0
A_24_P101271	A_24_P101271	0.679894	0.828593	1.10611	1.04641	0.987941	1.17915	0.41893	0.430244	0.589594	0.318238	0.652146	0.593044	1.03206	0.733918	0.989748	0.768907	0.921102	1.07117	0.871531	1.22906	0.249998	0.521143	0.479589	1.08664	0.857867	0.845004	0.918574	0.919909	0.624692	0	0	0	0	0	0	0	0	0	0
A_24_P101426	A_24_P101426	24.4928	25.9107	24.6638	53.3497	22.2433	27.9121	25.0235	14.2591	18.7048	17.7154	18.9	15.2346	24.8785	16.9688	14.3927	28.7068	28.0932	34.5017	25.0224	1.37883	0.441134	17.2833	19.3292	0.894158	0.647921	28.4	18.7467	1.51494	0.11154	0	0	0	0	0	0	0	0	0	0
A_24_P101480	A_24_P101480	0.202882	0.249435	0.481631	0.531376	0.219355	0.589388	0.160292	0.100505	0.362695	0.136091	0.206595	0.464987	0.307395	0.186769	0.452945	0.394737	0.887599	0.446706	0.311316	1.4349	0.446186	0.269225	0.207831	1.2954	0.633173	0.641168	0.315703	2.03092	0.297342	0	0	0	0	0	0	0	0	0	0
A_24_P101503	A_24_P101503	0.655713	0.949337	0.897631	0.597032	0.599848	0.597852	0.41795	0.556106	0.484625	0.469825	0.558896	0.468271	0.560881	0.650896	0.487865	0.314141	0.328329	0.598244	0.834227	0.717124	0.108892	0.498997	0.486227	1.02626	0.788313	0.321235	0.566547	0.567004	0.0164192	0	0	0	0	0	0	0	0	0	0
A_24_P101561	A_24_P101561	0.509578	0.751953	0.658001	0.590037	0.410181	0.399238	0.332273	0.440042	0.384629	0.316642	0.23792	0.299742	0.419049	0.709564	0.454484	0.358651	0.310369	0.466485	0.639844	0.72906	0.133831	0.284768	0.385648	0.738415	0.0638011	0.33451	0.527699	0.633903	0.106582	0	0	0	0	0	0	0	0	0	0
A_24_P101661	A_24_P101661	0.0204364	0.0237112	0.0719723	0.0198208	0.0175833	0.072408	0.00875297	0.0289239	0.0853386	0.0107801	0.0181266	0.0386368	0.012471	0.0106484	0.0376852	0.00976173	0.0498793	0.036604	0.0387066	0.945678	0.866798	0.0225145	0.0410052	0.549065	0.672641	0.0298205	0.0202682	1.4713	0.812956	0	0	0	0	0	0	0	0	0	0
A_24_P101694	A_24_P101694	25.0545	26.6446	25.2622	21.7857	19.4407	24.1777	24.6719	17.7819	24.9334	17.6708	16.8011	11.8138	17.5762	17.037	18.569	16.9163	18.333	21.8014	25.6538	0.849831	0.10799	15.4286	22.4624	0.686863	0.088634	17.6247	17.7274	0.994203	0.912245	0	0	0	0	0	0	0	0	0	0
A_24_P101742	A_24_P101742	1.23815	0.746377	1.35418	4.80629	3.57803	4.13827	1.06497	0.376839	2.193	2.28846	3.64121	2.69682	2.40714	1.13874	2.18663	4.73277	5.35135	4.17419	1.1129	3.75073	0.0086665	2.8755	1.2116	2.3733	0.161955	5.04206	1.91084	2.63867	0.0422031	0	0	0	0	0	0	0	0	0	0
A_24_P101771	A_24_P101771	1.83213	1.64708	3.30803	5.2274	4.35261	5.01307	11.7579	5.02807	15.2945	19.7923	20.1872	20.6183	4.41355	2.97018	4.00426	4.32621	4.55973	4.86436	2.26241	2.15008	0.0567312	20.1992	10.6935	1.88893	0.159324	4.44297	3.79599	1.17044	0.286563	0	0	0	0	0	0	0	0	0	0
A_24_P101879	A_24_P101879	0.24264	0.390703	0.784004	1.11186	0.423782	0.717942	0.960845	0.220638	0.487879	0.124602	0.22089	0.385307	1.57353	0.164914	0.373356	0.180946	0.426032	0.751193	0.472449	1.59	0.317374	0.2436	0.556454	0.437771	0.233944	0.303489	0.703934	0.431132	0.56782	0	0	0	0	0	0	0	0	0	0
A_24_P106166	A_24_P106166	0.0475889	0.021517	0.0587333	0.195135	0.0741221	0.120731	0.0709538	0.0464241	0.0719881	0.296715	0.480559	0.288413	0.0139409	0.0156861	0.027865	0.0915205	0.0828166	0.129996	0.042613	3.05062	0.0539542	0.355229	0.063122	5.62766	0.00155367	0.0871686	0.019164	4.54856	0.0145832	0	1	1	0	0	0	1	0	0	0
A_24_P108281	A_24_P108281	0.177722	0.287734	0.275225	0.553	0.525597	0.457735	0.139339	0.0954648	0.168637	0.130885	0.327925	0.16691	0.0911671	0.144142	0.12567	0.191588	0.1752	0.512111	0.246894	2.07422	0.0281269	0.208574	0.13448	1.55096	0.307925	0.183394	0.120326	1.52414	0.0730366	0	0	0	0	0	0	0	0	0	0
A_24_P109191	A_24_P109191	0.0167136	0.0398467	0.0573793	0.0736714	0.051887	0.0310776	0.118889	0.0883934	0.0893915	0.0622358	0.0786319	0.0658121	0.0575245	0.0378588	0.0519269	0.0437577	0.0607722	0.052212	0.0379799	1.37473	0.447751	0.0688933	0.0988913	0.696656	0.0458653	0.052265	0.0491034	1.06439	0.783699	0	0	0	0	0	0	0	0	0	0
A_24_P109614	A_24_P109614	12.7279	11.4516	19.2781	16.6655	14.7298	15.3072	15.2775	9.85632	15.6985	11.3824	8.0745	7.44618	11.2847	7.17734	9.06741	8.98767	10.8537	15.5675	14.4859	1.07467	0.607656	8.9677	13.6108	0.658869	0.108175	9.92067	9.17649	1.0811	0.613662	0	0	0	0	0	0	0	0	0	0
A_24_P109703	A_24_P109703	0.00791176	0.00888364	0.02617	0.0112162	0.0175271	0.0908656	0.00341437	0.00574511	0.0101807	0.013963	0.0361934	0.0152754	0.00346731	0.0182014	0.0239837	0.0262033	0.00776584	0.0398696	0.0143218	2.78384	0.376325	0.0218106	0.00644671	3.38322	0.0497877	0.0169846	0.0152175	1.11612	0.818386	0	0	0	0	0	0	0	0	0	0
A_24_P109711	A_24_P109711	0.00622696	0.0065174	0.0180628	0.0088676	0.018619	0.0106499	0.00675907	0.00458765	0.00804812	0.00478502	0.00681324	0.00927495	0.00979313	0.00770257	0.0105376	0.00682643	0.0140297	0.0127122	0.010269	1.23791	0.5254	0.00695774	0.00646495	1.07622	0.813203	0.0104281	0.00934443	1.11597	0.904449	0	0	0	0	0	0	0	0	0	0
A_24_P109973	A_24_P109973	63.1111	52.8198	61.2443	94.504	62.1224	60.8135	38.6401	40.3773	28.5091	20.2571	20.278	18.6746	55.3228	47.6874	32.0833	36.3325	31.3212	72.48	59.0584	1.22726	0.324897	19.7366	35.8422	0.550652	0.027291	33.8268	45.0312	0.751187	0.246879	0	0	0	0	0	0	0	0	0	0
A_24_P110101	A_24_P110101	0.394685	0.566865	0.829741	2.30349	0.836328	0.679278	4.83801	0.183063	0.821398	0.449893	0.541599	0.897593	8.2305	0.590989	0.828838	0.51862	0.656819	1.27303	0.597097	2.13203	0.225759	0.629695	1.94749	0.323336	0.716185	0.587719	3.21678	0.182704	0.348819	0	0	0	0	0	0	0	0	0	0
A_24_P110172	A_24_P110172	0.00992039	0.00924967	0.00953513	0.00380457	0.00927829	0.0123775	0.00144231	0.00657382	0.0100265	0.00474694	0.00986149	0.0101234	0.0036665	0.0107924	0.00697447	0.00983343	0.00810931	0.00848677	0.0095684	0.886959	0.581564	0.00824393	0.00601423	1.37074	0.469896	0.00897137	0.00714446	1.25571	0.423685	0	0	0	0	0	0	0	0	0	0
A_24_P110201	A_24_P110201	0.0679846	0.0711538	0.0485949	0.0689736	0.0526776	0.0574791	0.040275	0.0130013	0.0426639	0.024101	0.0319739	0.031079	0.0495747	0.0413424	0.0480653	0.0401836	0.0516152	0.0597101	0.0625777	0.954175	0.799843	0.0290513	0.0319801	0.908419	0.958284	0.0458994	0.0463275	0.99076	0.931228	0	0	0	0	0	0	0	0	0	0
A_24_P110239	A_24_P110239	0.00656584	0.00707854	0.00792129	0.00295661	0.00792679	0.0107111	0.00262434	0.00487637	0.00836308	0.00478665	0.0073342	0.00939187	0.00293243	0.0732129	0.00608528	0.00723109	0.00721608	0.00719816	0.00718855	1.00134	0.774882	0.00717091	0.00528793	1.35609	0.400753	0.00722359	0.0274102	0.263536	0.711923	0	0	0	0	0	0	0	0	0	0
A_24_P110487	A_24_P110487	0.00787558	0.00975699	0.00943751	0.00385149	0.00918553	0.0129045	0.00142565	0.00619587	0.00952032	0.00511362	0.00918189	0.0103918	0.00364949	0.010316	0.00725334	0.00928723	0.00851304	0.00864719	0.00902336	0.958312	0.712143	0.00822911	0.00571395	1.44018	0.421519	0.00890014	0.00707293	1.25834	0.410415	0	0	0	0	0	0	0	0	0	0
A_24_P110521	A_24_P110521	0.232363	0.237944	0.228229	0.0907769	0.123699	0.143571	0.0633089	0.0824438	0.106995	0.087861	0.0641833	0.100758	0.167461	0.166659	0.18833	0.226788	0.255051	0.119349	0.232845	0.512568	0.0357214	0.0842674	0.0842492	1.00022	0.97861	0.24092	0.17415	1.3834	0.0476453	0	0	0	0	0	0	0	0	0	0
A_24_P110541	A_24_P110541	5.01036	6.0321	8.77209	9.99074	7.27543	6.65967	10.7366	6.15762	8.87725	4.73505	4.2143	4.17772	7.50879	3.14287	4.57496	3.94079	4.31551	7.97528	6.60485	1.20749	0.38849	4.37569	8.59049	0.509365	0.0503454	4.12815	5.07554	0.813343	0.628193	0	0	0	0	0	0	0	0	0	0
A_24_P110591	A_24_P110591	2.05287	2.51339	3.64048	2.63627	1.8247	1.24938	8.50031	4.6913	3.95606	2.2028	3.4106	2.23749	4.19432	3.09066	2.69523	3.12734	2.62456	1.90345	2.73558	0.695813	0.240727	2.61696	5.71589	0.45784	0.0635405	2.87595	3.32674	0.864496	0.463352	0	0	0	0	0	0	0	0	0	0
A_24_P110601	A_24_P110601	0.0301645	0.034106	0.0766769	0.122028	0.0876063	0.0992859	0.24396	0.177821	0.276091	0.0290761	0.027563	0.0353099	0.676907	0.553982	0.45107	0.148417	0.18053	0.102973	0.0469824	2.19174	0.0855986	0.0306497	0.232624	0.131756	0.00066078	0.164474	0.560653	0.293361	0.00453666	0	1	0	0	0	0	0	0	1	0
A_24_P112542	A_24_P112542	0.00728212	0.00938355	0.0101458	0.0277234	0.00970456	0.01406	0.0143413	0.00678307	0.0108597	0.00519528	0.00989714	0.0112528	0.016997	0.0112386	0.00809497	0.0106676	0.00845467	0.0171627	0.00893717	1.92037	0.199983	0.00878175	0.0106614	0.823698	0.569371	0.00956115	0.0121102	0.789512	0.481561	0	0	0	0	0	0	0	0	0	0
A_24_P114463	A_24_P114463	0.0244957	0.00744352	0.00806516	0.00441025	0.00829502	0.0110905	0.00355608	0.00541107	0.00900775	0.00462989	0.00818045	0.0133147	0.0033247	0.00884626	0.00630718	0.00801865	0.0163397	0.00793192	0.0133348	0.594829	0.418936	0.00870834	0.00599163	1.45342	0.431537	0.0121792	0.00615938	1.97734	0.253596	0	0	0	0	0	0	0	0	0	0
A_24_P118271	A_24_P118271	0.235157	0.381584	0.455603	0.306667	0.31388	0.304195	0.428106	0.29257	0.473046	0.272171	0.365109	0.318329	0.347144	0.351047	0.404559	0.323026	0.321402	0.308247	0.357448	0.862355	0.630326	0.318536	0.397907	0.800529	0.299166	0.322214	0.367584	0.876574	0.119319	0	0	0	0	0	0	0	0	0	0
A_24_P118336	A_24_P118336	0.00642463	0.00654903	0.185438	0.00674149	0.00788505	0.0516506	0.00472953	0.00492902	0.00819969	0.00428916	0.00738575	0.00931223	0.00401009	0.00823714	0.00736331	0.0158056	0.0072644	0.0220924	0.0661374	0.334038	0.804349	0.00699571	0.00595275	1.17521	0.645728	0.011535	0.00653685	1.76461	0.370802	0	0	0	0	0	0	0	0	0	0
A_24_P118382	A_24_P118382	0.0897862	0.128462	0.397119	0.324733	0.150692	0.424549	0.181142	0.135653	0.286661	0.0891953	0.164547	0.266067	0.290909	0.0994188	0.304381	0.127249	0.375128	0.299991	0.205122	1.4625	0.413416	0.17327	0.201152	0.861387	0.638813	0.251188	0.231569	1.08472	0.93918	0	0	0	0	0	0	0	0	0	0
A_24_P118411	A_24_P118411	0.026693	0.0526186	0.0455591	0.0924399	0.0971479	0.0913316	0.0503214	0.0913859	0.0446606	0.0278016	0.065997	0.058064	0.0452693	0.0341988	0.0276397	0.0335773	0.0425076	0.0936398	0.0416235	2.24968	0.0530998	0.0506208	0.0621226	0.814853	0.565638	0.0380424	0.0357026	1.06554	0.705934	0	0	0	0	0	0	0	0	0	0
A_24_P118422	A_24_P118422	17.6491	22.5507	28.1884	25.8273	22.6036	27.1137	19.9319	19.8905	17.0695	12.7563	18.6353	13.3453	22.0951	18.5897	17.8468	17.0415	17.1202	25.1815	22.7961	1.10464	0.495865	14.9123	18.964	0.78635	0.157158	17.0808	19.5105	0.875467	0.188126	0	0	0	0	0	0	0	0	0	0
A_24_P118472	A_24_P118472	1.19352	1.01818	1.12004	2.42631	1.76781	1.65519	0.624743	0.615227	0.771933	0.95373	1.22211	1.14944	0.737208	0.819038	0.701527	1.56259	1.56284	1.94977	1.11058	1.75563	0.0300679	1.10843	0.670634	1.6528	0.00860034	1.56272	0.752591	2.07645	0.00386018	0	0	0	0	0	0	0	0	0	0
A_24_P118721	A_24_P118721	0.306635	0.436826	0.33001	0.408329	0.420321	0.352894	0.420776	0.20416	0.281651	0.41139	0.334752	0.246989	0.227049	0.194792	0.192951	0.332993	0.296477	0.393848	0.357824	1.10068	0.449251	0.331044	0.302196	1.09546	0.683124	0.314735	0.20493	1.53581	0.0191871	0	0	0	0	0	0	0	0	0	0
A_24_P118874	A_24_P118874	23.3539	25.815	28.6021	42.0803	29.0803	34.6359	65.2917	74.238	58.4938	53.6988	91.6131	75.9822	29.3383	34.22	24.6331	38.5922	35.9339	35.2655	25.9237	1.36036	0.0878052	73.7647	66.0079	1.11751	0.630571	37.2631	29.3971	1.26757	0.111147	0	0	0	0	0	0	0	0	0	0
A_24_P119094	A_24_P119094	0.385244	0.454353	0.571921	0.274713	0.325045	0.421235	0.30788	0.431174	0.399982	0.29503	0.439552	0.477988	0.246246	0.262783	0.338744	0.228572	0.346674	0.340331	0.470506	0.723329	0.126302	0.40419	0.379678	1.06456	0.790919	0.287623	0.282591	1.01781	0.982846	0	0	0	0	0	0	0	0	0	0
A_24_P119115	A_24_P119115	0.00705915	0.00841398	0.00833952	0.00347543	0.00830812	0.014482	0.0179718	0.00555857	0.00972352	0.0209028	0.0982794	0.031432	0.00539395	0.0109073	0.0195375	0.00845215	0.0161458	0.00875518	0.00793755	1.10301	0.904811	0.0502047	0.0110846	4.52922	0.0772333	0.0122989	0.0119463	1.02952	0.839782	0	0	0	0	0	0	0	0	0	0
A_24_P11980	A_24_P11980	0.00851113	0.00972585	0.00906564	0.00388351	0.00898798	0.0120246	0.00143193	0.00634377	0.00972128	0.00460799	0.00964131	0.00988327	0.00370962	0.0105271	0.006721	0.00962386	0.00786254	0.00829871	0.00910087	0.911859	0.626023	0.00804419	0.00583233	1.37924	0.46564	0.0087432	0.00698589	1.25155	0.422229	0	0	0	0	0	0	0	0	0	0
A_24_P120381	A_24_P120381	0.0606411	0.073178	0.156981	0.146761	0.119247	0.188881	0.0467982	0.0395847	0.0534981	0.0525003	0.06391	0.160709	0.0426643	0.0286494	0.145216	0.0645141	0.15393	0.15163	0.0969334	1.56427	0.209405	0.092373	0.046627	1.98111	0.239349	0.109222	0.0721766	1.51327	0.448639	0	0	0	0	0	0	0	0	0	0
A_24_P126246	A_24_P126246	0.00742484	0.0454038	0.0089387	0.00416418	0.0091413	0.0125276	0.00150304	0.00652877	0.0103343	0.00480947	0.00985389	0.0104597	0.00407585	0.0106434	0.00715736	0.00996359	0.00766676	0.00861103	0.0205891	0.418233	0.418236	0.00837436	0.00612203	1.36791	0.470394	0.00881517	0.00729222	1.20885	0.473511	0	0	0	0	0	0	0	0	0	0
A_24_P126851	A_24_P126851	0.675948	1.02729	0.66477	3.01533	3.23691	2.89851	1.396	1.23025	1.28971	1.47257	2.53357	2.14225	1.01004	1.28075	1.08634	2.38173	2.76437	3.05025	0.789337	3.86431	0.00806154	2.04946	1.30532	1.57009	0.109898	2.57305	1.12571	2.28571	0.00689264	0	0	0	0	0	0	0	0	0	0
A_24_P126902	A_24_P126902	5.66117	5.14044	8.09185	9.29175	6.35869	7.91428	6.23678	4.40752	5.52373	2.96405	4.14195	3.86906	17.1766	8.51381	10.7729	7.38816	9.14269	7.85491	6.29782	1.24724	0.267894	3.65835	5.38934	0.678812	0.0547737	8.26542	12.1544	0.680035	0.237048	0	0	0	0	0	0	0	0	0	0
A_24_P126931	A_24_P126931	0.279302	0.491496	0.577047	0.290103	0.544102	0.70369	0.250781	0.594146	0.409744	0.318829	0.356565	0.459741	0.385872	0.489119	0.631545	0.365841	0.469603	0.512631	0.449282	1.141	0.75954	0.378379	0.418224	0.904728	0.862374	0.417722	0.502179	0.831819	0.433963	0	0	0	0	0	0	0	0	0	0
A_24_P127042	A_24_P127042	0.0197612	0.0527783	0.0912988	0.130779	0.0779332	0.125785	0.0490081	0.0318702	0.0671446	0.0277269	0.0633499	0.0773486	0.105197	0.0577619	0.122238	0.0871924	0.199435	0.111499	0.0546128	2.04163	0.18353	0.0561418	0.049341	1.13783	0.833313	0.143314	0.0950658	1.50752	0.525931	0	0	0	0	0	0	0	0	0	0
A_24_P127051	A_24_P127051	37.3715	47.5465	76.3178	106.728	90.78	100.284	24.1855	25.565	39.2824	77.9204	105.474	103.196	34.9941	41.9511	28.3782	108.738	106.563	99.2639	53.7453	1.84693	0.0821751	95.53	29.6776	3.21893	0.00498	107.651	35.1078	3.06629	0.00935777	0	0	0	0	0	0	0	0	0	0
A_24_P127063	A_24_P127063	1.21261	1.58485	0.843056	0.415209	0.388503	0.278187	0.936626	1.14969	1.044	0.427149	0.580549	0.383631	1.33337	2.07799	1.2616	0.390635	0.413887	0.360633	1.21351	0.297183	0.00810903	0.463776	1.04344	0.444468	0.0106258	0.402261	1.55765	0.258248	0.0117963	0	0	0	0	0	0	0	0	0	0
A_24_P127082	A_24_P127082	57.7504	67.7967	75.5671	90.839	61.9867	73.6574	56.3359	41.3678	49.4203	40.8087	43.6072	35.4932	112.257	82.0008	79.2223	85.3208	87.2572	75.4944	67.0381	1.12614	0.456996	39.9697	49.0413	0.81502	0.1474	86.289	91.16	0.946567	0.74022	0	0	0	0	0	0	0	0	0	0
A_24_P127442	A_24_P127442	3.8933	6.77842	12.3098	15.007	11.7992	11.5864	6.65849	5.13213	7.61892	5.77911	8.61243	8.22598	9.22376	5.38272	8.62048	10.473	11.0146	12.7975	7.66052	1.67058	0.20064	7.53917	6.46985	1.16528	0.428349	10.7438	7.74232	1.38767	0.16907	0	0	0	0	0	0	0	0	0	0
A_24_P127517	A_24_P127517	0.124181	0.110193	0.235545	0.142661	0.121202	0.249037	0.0710294	0.0458452	0.0590242	0.085376	0.0936175	0.132157	0.101293	0.0711845	0.0564701	0.120587	0.356636	0.170967	0.15664	1.09146	0.778769	0.103717	0.0586329	1.76892	0.0366724	0.238612	0.0763158	3.12664	0.28824	0	0	0	0	0	0	0	0	0	0
A_24_P127543	A_24_P127543	0.0250628	0.0467504	0.0969674	0.0272311	0.00949001	0.0789476	0.0202588	0.0186263	0.0925807	0.0129084	0.0193785	0.0656828	0.0350714	0.015286	0.10608	0.0344917	0.140595	0.0385562	0.0562602	0.68532	0.481665	0.0326566	0.0438219	0.745212	0.742719	0.0875431	0.0521457	1.67882	0.570712	0	0	0	0	0	0	0	0	0	0
A_24_P127621	A_24_P127621	9.46031	13.0062	16.8826	32.1272	13.7515	14.0202	22.4951	10.1957	15.2371	11.0603	16.7306	12.4785	13.0645	7.21251	9.61315	12.9203	13.0102	19.9663	13.1164	1.52224	0.339211	13.4231	15.9759	0.84021	0.630551	12.9652	9.96339	1.30129	0.230065	0	0	0	0	0	0	0	0	0	0
A_24_P127661	A_24_P127661	0.0953376	0.103012	0.212927	0.108165	0.166302	0.414606	0.0479313	0.0919048	0.142204	0.0557642	0.138422	0.165533	0.0306571	0.0129423	0.0776205	0.0327611	0.169182	0.229691	0.137092	1.67545	0.427537	0.119906	0.0940134	1.27542	0.634143	0.100972	0.0404067	2.49889	0.475094	0	0	0	0	0	0	0	0	0	0
AL050097	A_24_P128255	0.792849	0.597677	0.380149	0.464053	0.320905	0.330084	0.18844	1.0144	0.485264	0.554446	0.234835	0.488241	0.428328	0.223852	0.736296	0.48876	0.619193	0.371681	0.590225	0.629727	0.171445	0.425841	0.5627	0.75678	0.834836	0.553976	0.462825	1.19694	0.501289	0	0	0	0	0	0	0	0	0	0
A_24_P135242	A_24_P135242	49.7097	42.2294	52.1122	38.3985	36.0076	42.6374	46.0181	43.8818	47.7504	39.2035	43.5703	30.4275	67.4448	63.9799	63.3487	56.5522	66.2002	39.0145	48.0171	0.812513	0.0665536	37.7338	45.8834	0.822383	0.187904	61.3762	64.9244	0.945349	0.588947	0	0	0	0	0	0	0	0	0	0
A_24_P135391	A_24_P135391	6.4363	6.32993	7.60309	6.78293	5.31014	4.69345	10.7446	9.69783	6.01295	4.60094	5.77935	4.6868	11.4501	8.6143	7.97758	9.93349	8.53719	5.59551	6.78978	0.824108	0.197048	5.02236	8.81847	0.569528	0.0790561	9.23534	9.34733	0.988019	0.986157	0	0	0	0	0	0	0	0	0	0
A_24_P135461	A_24_P135461	0.0970727	0.121561	0.293435	0.258786	0.111666	0.311081	0.198423	0.0638486	0.284858	0.113655	0.120603	0.313248	0.312347	0.118917	0.423647	0.142185	0.382202	0.227177	0.17069	1.33094	0.529193	0.182502	0.182377	1.00069	0.922705	0.262194	0.28497	0.920074	0.917816	0	0	0	0	0	0	0	0	0	0
A_24_P135515	A_24_P135515	20.0285	21.1104	18.6683	8.21506	9.65578	12.4142	24.0374	21.277	18.4825	11.6081	8.98798	7.07822	15.4081	16.3662	13.6587	6.75062	6.5693	10.095	19.9358	0.506378	0.0214778	9.22477	21.2656	0.433788	0.0129198	6.65996	15.1443	0.439766	0.00268494	0	0	0	0	0	0	0	0	0	0
A_24_P135771	A_24_P135771	2.58085	2.45654	3.70795	2.19492	2.03152	2.6251	1.29602	1.62179	2.57429	1.00912	1.51382	1.67781	3.8669	4.17717	5.64306	3.10945	4.17463	2.28385	2.91511	0.78345	0.213624	1.40025	1.8307	0.764873	0.387022	3.64204	4.56238	0.798278	0.347303	0	0	0	0	0	0	0	0	0	0
A_24_P135830	A_24_P135830	0.00734641	0.00828386	0.00845421	0.00449048	0.00878493	0.0118313	0.00321014	0.00609455	0.0098048	0.00467777	0.00925491	0.010072	0.00666786	0.00990995	0.00673271	0.00914887	0.0136296	0.00836889	0.00802816	1.04244	0.920597	0.00800156	0.00636983	1.25617	0.538403	0.0113892	0.00777017	1.46576	0.259876	0	0	0	0	0	0	0	0	0	0
A_24_P135933	A_24_P135933	0.0348529	0.00699607	0.0198061	0.028301	0.0235508	0.0181341	0.0142285	0.00480562	0.0210529	0.0048301	0.0180535	0.00989059	0.0227608	0.00800003	0.0161125	0.0139273	0.0288952	0.0233286	0.0205517	1.13512	0.587238	0.0109247	0.0133623	0.817575	0.784635	0.0214113	0.0156244	1.37037	0.543484	0	0	0	0	0	0	0	0	0	0
A_24_P136011	A_24_P136011	21.3779	14.4107	27.5593	28.496	30.4637	33.828	15.287	19.494	23.5807	19.7468	28.7565	28.2974	18.5493	23.5717	23.4816	32.4646	27.5928	30.9292	21.116	1.46473	0.152327	25.6002	19.4539	1.31594	0.191256	30.0287	21.8676	1.37321	0.0781492	0	0	0	0	0	0	0	0	0	0
A_24_P136155	A_24_P136155	0.119916	0.0845633	0.0770875	0.147502	0.0994631	0.162343	0.038614	0.0907359	0.0818586	0.0968789	0.0621999	0.113488	0.170716	0.0662395	0.159049	0.0917421	0.159898	0.136436	0.0938555	1.45368	0.139828	0.0908556	0.0704028	1.29051	0.428517	0.12582	0.132001	0.953172	0.992777	0	0	0	0	0	0	0	0	0	0
A_24_P136415	A_24_P136415	0.00718552	0.0257807	0.0176753	0.0949187	0.0889601	0.0975022	0.00721375	0.0125885	0.00957731	0.0243052	0.0209968	0.0252551	0.0193514	0.0211053	0.0188919	0.127322	0.118112	0.0937936	0.0168805	5.55633	0.0391826	0.0235191	0.00979319	2.40157	0.0210221	0.122717	0.0197829	6.20319	0.000204418	1	0	1	0	0	1	0	0	0	0
A_24_P143257	A_24_P143257	0.045944	0.00771046	0.00806125	0.0031476	0.00817544	0.0115826	0.0012284	0.00523191	0.00861733	0.00448316	0.00788498	0.00937775	0.0031183	0.008737	0.0139361	0.0077115	0.00712284	0.00763521	0.0205719	0.371148	0.353889	0.00724863	0.00502588	1.44226	0.420998	0.00741717	0.00859715	0.862747	0.96297	0	0	0	0	0	0	0	0	0	0
A_24_P143785	A_24_P143785	0.0563105	0.0893685	0.102169	0.0854842	0.0734759	0.0685877	0.0614874	0.107878	0.0967249	0.0437184	0.0796067	0.0828746	0.0860421	0.0648704	0.126441	0.0724447	0.0660908	0.0758493	0.0826162	0.918093	0.782245	0.0687333	0.0886968	0.774924	0.37971	0.0692678	0.0924512	0.749236	0.321603	0	0	0	0	0	0	0	0	0	0
A_24_P144054	A_24_P144054	0.0560455	0.109706	0.0964882	0.0827721	0.0692664	0.0745746	0.0361951	0.0515142	0.0917442	0.0464977	0.0748772	0.0516797	0.0719522	0.0400616	0.103569	0.0529171	0.090453	0.0755377	0.0874132	0.864145	0.653056	0.0576849	0.0598178	0.964342	0.959664	0.0716851	0.0718609	0.997553	0.934703	0	0	0	0	0	0	0	0	0	0
A_24_P144084	A_24_P144084	6.68934	6.87983	7.10873	7.00245	6.46973	6.54787	6.37573	7.78987	7.30248	5.54629	5.65648	6.29173	7.48513	8.46526	5.29671	5.00398	4.2447	6.67335	6.89264	0.968185	0.347247	5.8315	7.15603	0.814907	0.0541209	4.62434	7.08237	0.652937	0.088117	0	0	0	0	0	0	0	0	0	0
A_24_P144134	A_24_P144134	0.434872	0.386331	0.532427	0.677006	0.702011	0.707284	0.720618	0.791551	0.653036	0.81924	1.09331	1.02168	0.269746	0.345157	0.304699	0.707168	0.856534	0.695434	0.45121	1.54126	0.0397711	0.978075	0.721735	1.35517	0.0538199	0.781851	0.306534	2.55062	0.0139519	0	0	0	0	0	0	0	0	0	0
A_24_P144149	A_24_P144149	0.00705639	0.00933056	0.00798869	0.00575398	0.00810303	0.0107269	0.00502129	0.00510727	0.0084352	0.00768402	0.00762725	0.00935155	0.003075	0.00859985	0.0337361	0.00762704	0.0128478	0.00819462	0.00812521	1.00854	0.937972	0.00822094	0.00618792	1.32855	0.202349	0.0102374	0.015137	0.676319	0.972766	0	0	0	0	0	0	0	0	0	0
A_24_P144163	A_24_P144163	7.3761	6.3227	9.22453	8.82358	8.46639	10.9991	5.92607	6.32804	6.59385	5.19732	5.1388	4.50584	12.4857	11.6227	10.5695	10.8367	10.7778	9.42969	7.64111	1.23407	0.195074	4.94732	6.28265	0.787457	0.0162197	10.8072	11.5593	0.93494	0.310389	0	0	0	0	0	0	0	0	0	0
A_24_P144254	A_24_P144254	0.0373479	0.00606092	0.0118489	0.025213	0.0449745	0.0253252	0.0290677	0.00470343	0.0108041	0.00677187	0.029897	0.0165553	0.0285928	0.0122936	0.0157898	0.00697018	0.0100184	0.0318376	0.0184193	1.72849	0.272221	0.0177414	0.0148584	1.19403	0.709519	0.00849428	0.0188921	0.449622	0.0934621	0	0	0	0	0	0	0	0	0	0
A_24_P144275	A_24_P144275	5.82774	7.75479	6.61257	4.91302	5.02725	5.20123	7.15194	5.05583	9.10206	5.21037	5.42623	3.94688	17.773	11.1891	17.1414	10.534	9.57254	5.04717	6.7317	0.749761	0.0712263	4.86116	7.10327	0.684355	0.159299	10.0533	15.3678	0.654177	0.102244	0	0	0	0	0	0	0	0	0	0
A_24_P144314	A_24_P144314	0.00868192	0.00708335	0.00791151	0.00857941	0.0105896	0.0238783	1.3192	1.59676	0.782234	0.264164	0.29182	0.207533	0.011285	0.00805041	0.0248576	0.0071819	0.00722573	0.0143491	0.00789226	1.81812	0.249086	0.254506	1.23273	0.206457	0.00841702	0.00720381	0.014731	0.489024	0.214561	0	1	0	0	0	0	0	0	1	0
A_24_P144383	A_24_P144383	32.6497	36.3594	48.6706	33.9173	41.6982	49.9114	18.2488	27.5572	32.7461	20.3784	24.2545	26.2172	20.7899	29.5404	28.1591	25.6852	28.1471	41.8423	39.2266	1.06668	0.703783	23.6167	26.184	0.901949	0.703417	26.9161	26.1631	1.02878	0.768075	0	0	0	0	0	0	0	0	0	0
A_24_P144487	A_24_P144487	0.251118	0.260725	0.197094	0.0876697	0.159426	0.11822	0.0743285	0.0693054	0.133624	0.125391	0.176303	0.166728	0.0459232	0.0389313	0.103678	0.146695	0.143958	0.121772	0.236313	0.5153	0.0390775	0.156141	0.0924194	1.68948	0.0972057	0.145326	0.0628443	2.31249	0.0905502	0	0	0	0	0	0	0	0	0	0
A_24_P144556	A_24_P144556	0.495893	0.491015	0.554973	0.695161	0.663097	0.656912	0.723091	0.778661	0.767554	0.587096	0.802892	0.766633	1.35509	1.48521	1.02071	1.11255	1.08706	0.671723	0.51396	1.30696	0.0104497	0.718874	0.756435	0.950344	0.606759	1.09981	1.287	0.854547	0.327589	0	0	0	0	0	0	0	0	0	0
A_24_P144625	A_24_P144625	0.0153811	0.0237623	0.0356737	0.0258238	0.0161826	0.02495	0.0234061	0.0125329	0.0584208	0.0187474	0.011458	0.0249095	0.0267975	0.0110816	0.0484833	0.0146737	0.0400831	0.0223188	0.024939	0.894934	0.809504	0.0183716	0.0314533	0.584092	0.495872	0.0273784	0.0287874	0.951053	0.996623	0	0	0	0	0	0	0	0	0	0
A_24_P144680	A_24_P144680	0.00703032	0.00938454	0.0355433	0.00378795	0.0146674	0.0386241	0.00859803	0.00610236	0.0241299	0.00753157	0.00938238	0.0358173	0.0084807	0.0102656	0.0421361	0.00937503	0.0408873	0.0190265	0.0173194	1.09857	0.97368	0.0175771	0.0129434	1.35799	0.736527	0.0251312	0.0202941	1.23835	0.814981	0	0	0	0	0	0	0	0	0	0
A_24_P145787	A_24_P145787	52.2426	54.0289	65.7946	64.8088	61.941	74.1345	39.6464	49.0801	52.7962	47.8048	66.1463	62.0096	51.3381	61.2278	51.1568	74.1509	74.1215	66.9614	57.3554	1.16748	0.160973	58.6536	47.1742	1.24334	0.177559	74.1362	54.5743	1.35845	0.0347362	0	0	0	0	0	0	0	0	0	0
A_24_P147849	A_24_P147849	0.104427	0.177756	0.496507	0.157216	0.212998	0.391857	0.125747	0.0991242	0.46631	0.180927	0.138212	0.473164	0.167606	0.181979	0.495099	0.144388	0.496924	0.254024	0.259563	0.978658	0.837634	0.264101	0.230394	1.1463	0.718353	0.320656	0.281561	1.13885	0.921998	0	0	0	0	0	0	0	0	0	0
A_24_P148263	A_24_P148263	0.0202616	0.0185673	0.0171768	0.00697178	0.00787524	0.0110934	0.00124399	0.00530365	0.0117052	0.0158278	0.00803414	0.014329	0.0117743	0.00882518	0.023592	0.00795007	0.0139438	0.00864681	0.0186686	0.463174	0.0206691	0.0127303	0.00608429	2.09233	0.24512	0.0109469	0.0147305	0.743148	0.588432	0	0	0	0	0	0	0	0	0	0
A_24_P15083	A_24_P15083	0.858416	0.567726	0.817283	8.93701	5.6449	6.19684	0.0427367	0.0228238	0.114424	0.142609	0.158295	0.242362	0.110104	0.0416279	0.153011	0.307959	0.585481	6.92625	0.747809	9.26206	0.000324507	0.181089	0.0599949	3.0184	0.0970428	0.44672	0.101581	4.39767	0.055187	1	0	0	0	0	0	0	1	0	0
A_24_P152278	A_24_P152278	0.398543	0.506962	0.41007	0.60474	0.421782	0.407455	0.684903	0.49792	0.464755	0.601004	0.663185	0.502834	0.488387	0.5605	0.421567	0.660697	0.518389	0.477992	0.438525	1.09	0.640655	0.589008	0.549193	1.0725	0.620245	0.589543	0.490152	1.20278	0.340023	0	0	0	0	0	0	0	0	0	0
A_24_P152315	A_24_P152315	0.280137	0.260749	0.228574	0.119885	0.109369	0.172205	0.147057	0.174504	0.151818	0.155678	0.191792	0.137013	0.184895	0.168114	0.157406	0.130867	0.128856	0.13382	0.256486	0.521741	0.02639	0.161494	0.157793	1.02346	0.892767	0.129862	0.170139	0.763268	0.0264546	0	0	0	0	0	0	0	0	0	0
A_24_P152566	A_24_P152566	0.00625818	0.00642516	0.00793926	0.00274453	0.00786315	0.108243	0.00740619	0.00459328	0.00806062	0.00462887	0.0240942	0.00928973	0.0149929	0.0677962	0.00602293	0.0068222	0.00724497	0.0396169	0.0068742	5.76313	0.605757	0.0126709	0.0066867	1.89495	0.45892	0.00703359	0.029604	0.237589	0.308166	0	0	0	0	0	0	0	0	0	0
A_24_P152713	A_24_P152713	17.1115	11.6319	16.3581	16.1779	11.1336	11.3364	20.2086	13.1025	9.87895	8.9156	10.7242	9.41031	25.5014	13.571	9.31742	8.25857	9.49407	12.8826	15.0339	0.856908	0.417479	9.68338	14.3967	0.672613	0.224933	8.87632	16.13	0.5503	0.219678	0	0	0	0	0	0	0	0	0	0
A_24_P152792	A_24_P152792	3.3071	4.33828	3.04781	3.01863	3.21487	2.66474	4.22666	3.73413	4.27563	3.43256	3.8539	2.95396	1.75076	2.21042	1.93196	2.2939	2.03005	2.96608	3.5644	0.83214	0.24108	3.41347	4.0788	0.83688	0.126927	2.16198	1.96438	1.10059	0.362783	0	0	0	0	0	0	0	0	0	0
A_24_P152793	A_24_P152793	19.959	14.3695	15.8369	13.4277	20.3769	24.7939	9.59593	8.04315	12.9167	25.2507	18.6204	22.2814	15.4676	17.312	10.2303	14.0236	22.7315	19.5328	16.7218	1.1681	0.560458	22.0509	10.1852	2.16498	0.0130077	18.3775	14.3366	1.28186	0.493141	0	0	0	0	0	0	0	0	0	0
A_24_P152855	A_24_P152855	0.053583	0.0511983	0.0876741	0.178218	0.106837	0.0822697	0.0850159	0.0714472	0.0828947	0.101367	0.0880962	0.12146	0.0499744	0.0348161	0.0426516	0.0776324	0.0757985	0.122442	0.0641518	1.90862	0.0984251	0.103641	0.0797859	1.29899	0.0919678	0.0767155	0.0424807	1.80589	0.0276004	0	0	0	0	0	0	0	0	0	0
A_24_P152974	A_24_P152974	0.0174231	0.0163077	0.00836005	0.014651	0.0109348	0.0115488	0.00835647	0.00590863	0.00928664	0.00760942	0.00900055	0.00989697	0.0148702	0.00983793	0.010546	0.0089985	0.00960921	0.0123782	0.0140303	0.88225	0.765292	0.00883565	0.00785058	1.12548	0.464043	0.00930386	0.0117514	0.791723	0.227134	0	0	0	0	0	0	0	0	0	0
A_24_P153002	A_24_P153002	17.8704	26.0575	29.9149	53.6309	21.907	31.597	41.2563	5.61199	28.2872	15.0315	20.2064	26.2392	72.1149	24.5801	33.7061	17.1764	34.7047	35.7116	24.6143	1.45085	0.353057	20.4924	25.0518	0.818	0.926038	25.9406	43.467	0.596787	0.408199	0	0	0	0	0	0	0	0	0	0
A_24_P153234	A_24_P153234	0.00767146	0.0268692	0.0304339	0.0100137	0.0335955	0.0376657	0.00687892	0.0342872	0.0254979	0.0160404	0.0523314	0.0335025	0.0142407	0.0369143	0.0482577	0.03308	0.0236081	0.0270916	0.0216582	1.25087	0.720835	0.0339581	0.0222213	1.52818	0.44649	0.028344	0.0331376	0.855344	0.910534	0	0	0	0	0	0	0	0	0	0
A_24_P153363	A_24_P153363	0.0145423	0.0427654	0.119057	0.0440512	0.0220377	0.111579	0.0400492	0.0204697	0.141746	0.0330272	0.0163699	0.126204	0.048253	0.013768	0.116833	0.0295449	0.131893	0.0592226	0.0587882	1.00739	0.877274	0.0585336	0.0674217	0.868172	0.840244	0.0807189	0.059618	1.35393	0.728526	0	0	0	0	0	0	0	0	0	0
A_24_P15502	A_24_P15502	3.46637	3.92416	4.2606	0.597229	0.696886	0.837726	12.9525	10.4457	19.7859	1.26488	0.687934	1.02835	2.09262	1.85562	2.49123	0.393228	0.50438	0.710614	3.88371	0.182973	0.000377431	0.993722	14.3947	0.069034	0.000508505	0.448804	2.14649	0.209087	0.0100056	1	1	1	1	0	0	0	0	0	0
A_24_P15803	A_24_P15803	0.0905142	0.198604	0.159473	0.227791	0.191525	0.161816	0.143486	0.134876	0.0975828	0.0684106	0.110756	0.0724071	0.195394	0.222264	0.222918	0.0973038	0.0648452	0.193711	0.149531	1.29546	0.330967	0.0838578	0.125315	0.669176	0.103968	0.0810745	0.213525	0.379695	0.116221	0	0	0	0	0	0	0	0	0	0
A_24_P158193	A_24_P158193	0.00738077	0.0261045	0.00909719	0.0039628	0.00917131	0.0125673	0.00147405	0.00652727	0.0102247	0.00499573	0.00982906	0.0103892	0.0038563	0.010834	0.00710609	0.0100335	0.00776718	0.00856715	0.0141941	0.603569	0.438805	0.00840468	0.00607536	1.3834	0.456556	0.00890035	0.00726545	1.22502	0.461597	0	0	0	0	0	0	0	0	0	0
A_24_P15841	A_24_P15841	0.020833	0.035128	0.0268398	0.00352984	0.0129254	0.0110314	0.010163	0.0162169	0.0172041	0.00877072	0.00762246	0.00928731	0.0507134	0.059594	0.0437382	0.152518	0.00974469	0.00916222	0.0276003	0.331961	0.0820979	0.00856016	0.014528	0.589219	0.0800134	0.0811311	0.0513485	1.58001	0.872781	0	0	0	0	0	0	0	0	0	0
A_24_P15973	A_24_P15973	0.630447	0.505628	0.61264	0.0978871	0.125526	0.12872	1.99004	2.01917	0.913638	0.241635	0.186079	0.16231	0.49058	0.462853	0.319669	0.0637521	0.0745873	0.117378	0.582905	0.201367	0.000186358	0.196675	1.64095	0.119854	0.00713729	0.0691697	0.424368	0.162995	0.00156787	1	1	1	1	0	0	0	0	0	0
A_24_P160920	A_24_P160920	10.4959	14.59	22.6354	14.781	18.8421	22.3798	8.23442	12.379	16.0704	10.8465	14.3103	15.3102	13.9997	17.384	16.9392	17.6016	17.5289	18.6677	15.9071	1.17354	0.49459	13.489	12.228	1.10313	0.613397	17.5652	16.1076	1.09049	0.313314	0	0	0	0	0	0	0	0	0	0
A_24_P161068	A_24_P161068	0.0311256	0.0119858	0.0384528	0.100746	0.0816256	0.103765	0.0359322	0.0318014	0.0528595	0.0549966	0.0536404	0.0814336	0.0514455	0.0433823	0.0482368	0.0822554	0.0826413	0.0953789	0.0271881	3.50812	0.0573006	0.0633568	0.0401977	1.57613	0.0883991	0.0824483	0.0476882	1.7289	0.00796083	0	0	0	0	0	0	0	0	0	0
A_24_P161074	A_24_P161074	0.00812028	0.00804293	0.0152133	0.0133956	0.00859305	0.0500101	0.00941668	0.00586869	0.00952545	0.0082065	0.00951275	0.00989785	0.0138265	0.00955021	0.0065481	0.00876395	0.00747281	0.0239996	0.0104588	2.29467	0.389135	0.0092057	0.00827027	1.11311	0.514905	0.00811838	0.00997494	0.813878	0.538707	0	0	0	0	0	0	0	0	0	0
A_24_P161184	A_24_P161184	0.00741013	0.034096	0.00915623	0.00397104	0.00921261	0.012642	0.0014838	0.00655927	0.0102764	0.0050097	0.0130336	0.0104332	0.00387421	0.0108882	0.00716091	0.010094	0.0077977	0.00860856	0.0168875	0.50976	0.418725	0.00949216	0.0061065	1.55444	0.400914	0.00894586	0.00730776	1.22416	0.463299	0	0	0	0	0	0	0	0	0	0
A_24_P161317	A_24_P161317	0.0645399	0.089419	0.137708	0.0895502	0.0495802	0.159138	0.12962	0.215409	0.439602	0.132474	0.208273	0.58685	0.0511027	0.0529552	0.164804	0.0727232	0.185989	0.0994227	0.0972224	1.02263	0.927714	0.309199	0.261544	1.18221	0.878519	0.129356	0.0896207	1.44337	0.552543	0	0	0	0	0	0	0	0	0	0
A_24_P161393	A_24_P161393	17.5492	26.136	17.9765	6.9796	6.00905	7.63817	21.9204	18.9709	13.2083	9.93423	9.47164	8.12903	21.333	14.5256	10.9478	9.5726	10.309	6.87561	20.5539	0.334516	0.00468183	9.1783	18.0332	0.508967	0.0346996	9.9408	15.6022	0.637143	0.161657	0	0	0	0	0	0	0	0	0	0
A_24_P161459	A_24_P161459	19.3317	20.8703	27.0396	40.3587	26.5976	23.6488	22.3517	16.1473	20.7154	21.1668	25.1327	18.767	31.9073	31.5254	25.2226	31.8592	23.8565	30.2017	22.4139	1.34746	0.228117	21.6888	19.7381	1.09883	0.499507	27.8579	29.5518	0.942681	0.74293	0	0	0	0	0	0	0	0	0	0
A_24_P161655	A_24_P161655	3.94584	3.84596	4.12856	3.2743	4.73571	6.0301	2.41624	2.58088	3.68379	6.3466	4.94389	5.8339	4.31301	4.15287	2.86214	3.21266	5.39137	4.68003	3.97345	1.17783	0.531347	5.70813	2.89364	1.97265	0.0173509	4.30202	3.77601	1.1393	0.742995	0	0	0	0	0	0	0	0	0	0
A_24_P161733	A_24_P161733	94.7121	96.4932	132.515	44.5332	49.3204	50.898	166.193	133.175	154.431	89.3522	109.3	91.3898	58.0662	64.2197	63.1648	81.6132	74.9786	48.2505	107.907	0.44715	0.0107185	96.6808	151.266	0.639143	0.0079905	78.2959	61.8169	1.26658	0.0432369	0	0	0	0	0	0	0	0	0	0
A_24_P161853	A_24_P161853	0.0319186	0.0242429	0.0682607	0.0366139	0.0205856	0.0644395	0.0267263	0.0214522	0.0163847	0.0229911	0.0207058	0.0190197	0.027659	0.012053	0.0201581	0.0153774	0.060692	0.0405463	0.0414741	0.977631	0.953649	0.0209055	0.0215211	0.971399	0.941365	0.0380347	0.0199567	1.90586	0.608591	0	0	0	0	0	0	0	0	0	0
A_24_P16273	A_24_P16273	0.00651058	0.00715232	0.0166352	0.00316582	0.00880826	0.0108151	0.00121286	0.0186773	0.0175885	0.0042896	0.0379271	0.019905	0.00306668	0.114756	0.020312	0.00768819	0.0151096	0.0075964	0.0100994	0.752166	0.552444	0.0207072	0.0124929	1.65752	0.566443	0.0113989	0.0460449	0.247561	0.642367	0	0	0	0	0	0	0	0	0	0
A_24_P16291	A_24_P16291	0.731482	1.45504	1.19531	0.695763	0.504195	0.484014	0.356713	0.889248	0.669412	0.34302	0.148023	0.359969	1.15637	2.08772	1.3784	0.415007	0.313525	0.561324	1.12728	0.497946	0.0608997	0.28367	0.638458	0.444306	0.107633	0.364266	1.54083	0.236409	0.00832322	0	0	1	0	0	0	0	0	0	1
A_24_P16361	A_24_P16361	0.0130569	0.0249044	0.0216496	0.00588908	0.0123828	0.0121759	0.0106204	0.00623847	0.00959475	0.00497404	0.00936231	0.0132489	0.00368925	0.010143	0.00694322	0.00921598	0.00819488	0.0101493	0.0198703	0.510775	0.0959713	0.00919509	0.00881787	1.04278	0.97771	0.00870543	0.00692515	1.25708	0.405694	0	0	0	0	0	0	0	0	0	0
A_24_P16430	A_24_P16430	0.0099287	0.0667678	0.00916634	0.0041981	0.00927232	0.0128472	0.00221801	0.00663126	0.0104879	0.004875	0.00995969	0.0106245	0.0041259	0.0108376	0.00734574	0.0101866	0.00781134	0.00877253	0.028621	0.306507	0.336881	0.00848641	0.00644571	1.3166	0.49719	0.00899896	0.0074364	1.21012	0.474166	0	0	0	0	0	0	0	0	0	0
A_24_P164815	A_24_P164815	0.00723499	0.00782053	0.0299168	0.0673534	0.0365969	0.026706	0.0329834	0.01998	0.00943465	0.0225039	0.0325733	0.0274302	0.0410536	0.0187381	0.0549532	0.180497	0.126114	0.0435521	0.0149908	2.90526	0.10023	0.0275025	0.0207994	1.32228	0.396621	0.153305	0.0382483	4.00816	0.030493	0	0	1	0	0	0	0	0	0	1
A_24_P167059	A_24_P167059	0.00796547	0.00720317	0.00899654	0.014165	0.00889717	0.0176232	0.00442078	0.00610488	0.0093453	0.00477883	0.009187	0.010079	0.00360499	0.00997928	0.00727548	0.00895397	0.0154349	0.0135618	0.00805506	1.68364	0.126752	0.00801495	0.00662365	1.21005	0.589331	0.0121944	0.00695325	1.75377	0.236019	0	0	0	0	0	0	0	0	0	0
A_24_P169493	A_24_P169493	24.1738	31.5319	35.0638	25.6625	25.103	29.5981	20.5374	25.1064	26.059	17.2103	19.0393	19.4729	31.141	38.7387	29.9012	22.9421	22.4445	26.7879	30.2565	0.885359	0.428051	18.5742	23.9009	0.777132	0.058655	22.6933	33.2603	0.682295	0.0406929	0	0	0	0	0	0	0	0	0	0
A_24_P169503	A_24_P169503	0.00821981	0.00737904	0.0276828	0.0135863	0.0085776	0.0415156	0.00946158	0.00561878	0.00918555	0.00458173	0.0085202	0.0354334	0.0101829	0.00934698	0.0464594	0.014045	0.0479029	0.0212265	0.0144272	1.47128	0.60654	0.0161784	0.00808864	2.00014	0.629723	0.030974	0.0219964	1.40814	0.619274	0	0	0	0	0	0	0	0	0	0
A_24_P169593	A_24_P169593	0.0333275	0.081174	0.0603739	0.275859	0.0713414	0.0513552	0.862743	0.309957	0.199556	0.0936872	0.101369	0.112539	0.167486	0.0184112	0.0635169	0.0774474	0.103858	0.132852	0.0582918	2.27909	0.370514	0.102532	0.457419	0.224153	0.0930149	0.0906528	0.083138	1.09039	0.56998	0	0	0	0	0	0	0	0	0	0
A_24_P169645	A_24_P169645	1.15413	1.41901	1.64425	2.13639	1.4874	1.67584	1.07944	0.963777	1.25045	0.976692	1.08668	1.03014	1.26975	0.899657	1.10437	1.77002	1.89664	1.76654	1.4058	1.25661	0.199357	1.03117	1.09789	0.939232	0.534266	1.83333	1.09126	1.68001	0.0249703	0	0	0	0	0	0	0	0	0	0
A_24_P169807	A_24_P169807	0.00948483	0.00987507	0.00964068	0.004015	0.00937361	0.0127526	0.00453536	0.00669059	0.0101452	0.00478848	0.0100835	0.01029	0.00385556	0.0110447	0.00711808	0.0100997	0.00829047	0.00871374	0.00966686	0.901404	0.604178	0.00838734	0.0071237	1.17738	0.665778	0.00919509	0.00733944	1.25283	0.422367	0	0	0	0	0	0	0	0	0	0
A_24_P169903	A_24_P169903	0.0277266	0.0383547	0.0273775	0.0603948	0.0502198	0.0254577	0.0520147	0.0148957	0.0156831	0.0311768	0.0417542	0.0179715	0.0151371	0.00972093	0.00931739	0.0471461	0.0200498	0.0453574	0.0311529	1.45596	0.345317	0.0303008	0.0275312	1.1006	0.675944	0.0335979	0.0113918	2.94931	0.222956	0	0	0	0	0	0	0	0	0	0
A_24_P170025	A_24_P170025	0.167186	0.190144	0.213317	0.332848	0.367182	0.349792	0.102326	0.107808	0.130652	0.458329	0.612139	0.348645	0.133966	0.169071	0.169477	0.700781	0.643997	0.349941	0.190216	1.8397	0.00626854	0.473038	0.113595	4.16424	0.00544648	0.672389	0.157505	4.269	0.000649182	0	1	1	0	0	0	1	0	0	0
A_24_P170103	A_24_P170103	2.48094	2.24038	2.70671	1.89037	1.90794	1.52307	2.50513	2.21286	2.0408	0.962452	1.45871	0.979349	4.66044	3.05049	2.7184	1.24395	1.33893	1.77379	2.47601	0.71639	0.0247308	1.1335	2.25293	0.503124	0.0217612	1.29144	3.47644	0.371484	0.0234107	0	0	0	0	0	0	0	0	0	0
A_24_P170147	A_24_P170147	42.4277	38.7771	49.4737	72.328	58.9486	64.2747	39.427	34.713	43.7561	30.3037	37.5212	42.6974	43.8929	37.465	36.5007	43.5562	53.7635	65.1838	43.5595	1.49643	0.0128368	36.8408	39.2987	0.937456	0.596351	48.6599	39.2862	1.2386	0.248356	0	0	0	0	0	0	0	0	0	0
A_24_P170203	A_24_P170203	7.39232	7.72059	5.58353	2.16259	2.85832	2.06891	2.08683	2.2392	2.27473	2.30741	2.11495	1.58888	1.90855	2.66187	2.22344	1.6831	1.26612	2.36328	6.89881	0.342563	0.00171049	2.00375	2.20026	0.910688	0.451293	1.47461	2.26462	0.651151	0.134496	0	0	0	0	0	0	0	0	0	0
A_24_P170283	A_24_P170283	0.0634589	0.0808312	0.060638	0.0382095	0.0133643	0.0285049	0.11084	0.115676	0.108487	0.105591	0.157585	0.0969433	0.173699	0.136119	0.134386	0.0457019	0.0637287	0.0266929	0.0683093	0.390765	0.0728816	0.12004	0.111668	1.07497	0.773757	0.0547153	0.148068	0.369528	0.0572844	0	0	0	0	0	0	0	0	0	0
A_24_P170309	A_24_P170309	0.100346	0.140029	0.179264	0.127289	0.133687	0.213404	0.072158	0.0540684	0.096007	0.118208	0.147784	0.150669	0.143016	0.112595	0.0879986	0.101406	0.226034	0.158127	0.139879	1.13045	0.631703	0.138887	0.0740778	1.87488	0.0415586	0.16372	0.114536	1.42942	0.589673	0	0	0	0	0	0	0	0	0	0
A_24_P170357	A_24_P170357	0.188805	0.19439	0.183514	0.0986676	0.101207	0.102142	0.146343	0.153509	0.139695	0.0752216	0.0951731	0.107197	0.0953132	0.123979	0.124802	0.0564096	0.0729831	0.100672	0.188903	0.532931	2.74503e-05	0.0925304	0.146516	0.631539	0.0384973	0.0646963	0.114698	0.564058	0.0693869	0	0	0	0	0	0	0	0	0	0
A_24_P173895	A_24_P173895	0.00706964	0.0077793	0.0129373	0.00807811	0.00824879	0.0108899	0.0058608	0.0052751	0.0117849	0.0971092	0.00779448	0.0120743	0.0118037	0.00886294	0.0131908	0.00782297	0.0199338	0.00907228	0.00926209	0.979507	0.977147	0.0389926	0.00764027	5.10357	0.299999	0.0138784	0.0112858	1.22972	0.847707	0	0	0	0	0	0	0	0	0	0
A_24_P174063	A_24_P174063	0.952507	1.44907	1.52327	0.973654	1.15068	0.90362	0.788898	0.554366	1.03922	0.904132	1.39204	0.924995	0.466334	0.683045	0.657197	1.01471	0.899975	1.00932	1.30828	0.771483	0.240424	1.07372	0.79416	1.35202	0.24816	0.957344	0.602192	1.58977	0.0442995	0	0	0	0	0	0	0	0	0	0
A_24_P174353	A_24_P174353	0.0210097	0.0391018	0.0695978	0.0472711	0.076014	0.0404626	0.0934412	0.0046579	0.00814575	0.00458229	0.0880696	0.00934258	0.00279914	0.0108123	0.00604754	0.0115492	0.00722406	0.0545826	0.0432364	1.26242	0.486091	0.0339982	0.035415	0.959994	0.987996	0.00938663	0.00655299	1.43242	0.375481	0	0	0	0	0	0	0	0	0	0
A_24_P17437	A_24_P17437	0.0196504	0.00707093	0.0226699	0.0288348	0.00839029	0.0292702	0.0264159	0.0146284	0.0792774	0.0179793	0.0142487	0.0336078	0.0378916	0.0196726	0.0436845	0.0295509	0.0446163	0.0221651	0.0164637	1.3463	0.65134	0.0219453	0.0401072	0.547165	0.503118	0.0370836	0.0337496	1.09879	0.716198	0	0	0	0	0	0	0	0	0	0
A_24_P177634	A_24_P177634	8.32492	9.04909	6.49868	7.95076	8.48614	8.46867	5.48786	8.68693	9.40462	7.92119	10.4589	9.38366	7.79316	10.9271	7.79831	7.05162	8.06946	8.30186	7.95756	1.04327	0.658947	9.2546	7.85981	1.17746	0.400168	7.56054	8.83953	0.855311	0.350029	0	0	0	0	0	0	0	0	0	0
A_24_P178154	A_24_P178154	0.0179392	0.0340699	0.0474038	0.0285115	0.0140048	0.0374408	0.0445059	0.0180935	0.0374289	0.0053241	0.0146129	0.0292603	0.0299286	0.00990544	0.0389221	0.0123259	0.0257173	0.0266524	0.0331376	0.804293	0.618378	0.0163991	0.0333428	0.491833	0.221963	0.0190216	0.0262521	0.724575	0.699108	0	0	0	0	0	0	0	0	0	0
A_24_P178333	A_24_P178333	2.08183	1.49795	1.58685	0.568949	0.623976	0.563203	1.34553	1.53439	1.02229	0.725617	0.461601	0.548841	2.12249	1.71158	1.6152	0.915667	0.915171	0.585376	1.72221	0.339898	0.00507203	0.578687	1.30074	0.444891	0.0104754	0.915419	1.81643	0.503967	0.0146781	0	0	0	0	0	0	0	0	0	0
A_24_P178475	A_24_P178475	0.00755821	0.0283268	0.00973791	0.00407469	0.00955211	0.0134112	0.00889689	0.00748435	0.0107408	0.00511567	0.0100088	0.0109287	0.0113311	0.0112323	0.0193893	0.0105813	0.00814567	0.00901268	0.0152076	0.592642	0.440054	0.00868439	0.00904067	0.960592	0.776715	0.00936348	0.0139842	0.669573	0.190841	0	0	0	0	0	0	0	0	0	0
A_24_P178523	A_24_P178523	0.937076	0.771722	0.628455	0.536816	0.58431	0.416004	0.590839	0.500834	0.483196	0.312102	0.285081	0.218999	0.490748	0.488696	0.39997	0.175283	0.174183	0.512377	0.779084	0.657666	0.0549229	0.272061	0.524956	0.518254	0.0103513	0.174733	0.459805	0.380015	0.0048011	0	0	0	0	0	0	0	0	0	0
A_24_P178643	A_24_P178643	3.83918	2.56191	2.96604	2.36379	2.07888	2.0218	2.70217	2.283	1.82078	1.6124	1.57486	1.24115	2.18254	1.77699	1.64414	1.65531	1.95372	2.15482	3.12238	0.690122	0.0776416	1.47613	2.26865	0.650667	0.0451038	1.80451	1.86789	0.966069	0.813935	0	0	0	0	0	0	0	0	0	0
A_24_P178663	A_24_P178663	5.03913	5.09309	3.68153	1.82622	2.42834	1.61464	7.55863	7.09324	6.73847	2.66072	3.26281	2.28382	6.94504	7.61607	5.43888	2.82454	2.01484	1.9564	4.60458	0.424881	0.00619657	2.73578	7.13011	0.383694	0.00670142	2.41969	6.66666	0.362953	0.0476949	0	0	0	0	0	0	0	0	0	0
A_24_P178723	A_24_P178723	0.07502	0.0411511	0.395036	0.152059	0.160819	0.15998	0.14117	0.227156	0.384622	0.0818197	0.136735	0.273681	0.138187	0.0867363	0.300695	0.0933253	0.167613	0.15762	0.170403	0.924984	0.62373	0.164078	0.250983	0.653744	0.366088	0.130469	0.175206	0.744663	0.692152	0	0	0	0	0	0	0	0	0	0
A_24_P178784	A_24_P178784	66.4492	60.386	64.6986	93.2418	62.9836	73.4836	79.8751	53.5821	63.0418	55.6173	61.1005	63.9853	79.7584	61.5786	57.0952	81.3157	85.9386	76.5697	63.8446	1.19931	0.273351	60.2343	65.4997	0.919613	0.607281	83.6271	66.1441	1.26432	0.129144	0	0	0	0	0	0	0	0	0	0
A_24_P179029	A_24_P179029	0.00701334	0.00918946	0.0243741	0.0196512	0.00858153	0.0161028	0.0117555	0.00594388	0.0144168	0.00848655	0.0142577	0.0107477	0.028915	0.0099081	0.0224085	0.0111606	0.0157532	0.0147785	0.0135256	1.09263	0.710888	0.011164	0.0107054	1.04284	0.798807	0.0134569	0.0204105	0.659311	0.427832	0	0	0	0	0	0	0	0	0	0
A_24_P186354	A_24_P186354	2.59858	2.33206	2.67566	2.22175	2.84903	3.2961	3.37047	4.46822	3.57599	2.24825	2.19158	2.15714	1.80871	2.69804	2.21656	3.00562	2.98763	2.78896	2.53543	1.09999	0.550501	2.19899	3.8049	0.577937	0.0224849	2.99663	2.2411	1.33712	0.11906	0	0	0	0	0	0	0	0	0	0
A_24_P186664	A_24_P186664	0.0138287	0.0309466	0.0426387	0.0149823	0.0190353	0.0130617	0.0268893	0.0185651	0.0408159	0.0161269	0.0132956	0.02117	0.00654893	0.00969518	0.00700709	0.00889647	0.00767227	0.0156931	0.029138	0.538579	0.250361	0.0168642	0.0287568	0.586443	0.147684	0.00828437	0.0077504	1.0689	0.617134	0	0	0	0	0	0	0	0	0	0
A_24_P186764	A_24_P186764	11.3676	11.6013	11.6033	10.0586	10.6499	12.2695	7.59831	7.55766	9.6909	7.53434	6.79541	6.40993	18.9722	18.2961	19.8779	17.3828	18.947	10.9927	11.5241	0.953887	0.48162	6.91323	8.28229	0.8347	0.154129	18.1649	19.0488	0.953601	0.452896	0	0	0	0	0	0	0	0	0	0
A_24_P186779	A_24_P186779	0.370064	0.407964	0.504919	0.17718	0.253511	0.424939	0.527634	0.551396	0.552439	0.221373	0.264016	0.241496	0.488695	0.342399	0.485653	0.12847	0.152332	0.28521	0.427649	0.666925	0.203215	0.242295	0.543823	0.445541	0.00210669	0.140401	0.438916	0.319882	0.00441907	0	0	0	0	0	0	0	0	0	0
A_24_P187094	A_24_P187094	0.0166413	0.00905641	0.0511446	0.0677702	0.0400225	0.0838828	0.0292429	0.057231	0.0721931	0.0217831	0.0977978	0.0988858	0.0168537	0.0830447	0.0510362	0.0556865	0.111075	0.0638918	0.0256141	2.4944	0.142939	0.0728222	0.052889	1.37689	0.76632	0.0833807	0.0503116	1.65729	0.354113	0	0	0	0	0	0	0	0	0	0
A_24_P187154	A_24_P187154	0.864381	1.17579	0.836667	0.711454	1.5704	1.1947	0.443006	0.76125	0.579693	0.590489	0.742305	0.779644	0.514008	1.01512	0.866122	0.980611	0.99345	1.15885	0.958947	1.20846	0.600949	0.704146	0.59465	1.18414	0.370656	0.987031	0.798416	1.23624	0.345445	0	0	0	0	0	0	0	0	0	0
A_24_P1873	A_24_P1873	0.00742242	0.0126716	0.00840324	0.0224932	0.0083244	0.011179	0.0110827	0.00734546	0.00889131	0.00432183	0.0086484	0.00955652	0.0144831	0.00942711	0.00626426	0.0086352	0.00750395	0.0139989	0.00949908	1.47371	0.403252	0.00750892	0.00910648	0.824569	0.459661	0.00806958	0.0100581	0.802293	0.571921	0	0	0	0	0	0	0	0	0	0
A_24_P187304	A_24_P187304	0.125846	0.136062	0.180474	0.176168	0.107982	0.167321	0.201739	0.175888	0.183397	0.0951819	0.10652	0.131413	0.758016	0.47709	0.51549	0.223446	0.308119	0.15049	0.14746	1.02055	0.961386	0.111038	0.187008	0.593762	0.0181846	0.265783	0.583532	0.455472	0.0504443	0	0	0	0	0	0	0	0	0	0
A_24_P187340	A_24_P187340	0.0066772	0.00726137	0.0774257	0.024097	0.0110557	0.0563436	0.00781955	0.00503311	0.0450784	0.00903263	0.0221265	0.0560519	0.00991318	0.0162452	0.0426351	0.0180716	0.0429876	0.0304988	0.0304548	1.00144	0.651525	0.0290704	0.0193103	1.50543	0.512899	0.0305296	0.0229312	1.33136	0.579783	0	0	0	0	0	0	0	0	0	0
A_24_P187355	A_24_P187355	0.0774427	0.103144	0.150647	0.0346353	0.0192727	0.0421533	0.302832	0.243693	0.388187	0.0419535	0.0602249	0.112082	0.0588047	0.0267394	0.0766667	0.034299	0.0712222	0.0320204	0.110411	0.290011	0.0158023	0.07142	0.311571	0.229225	0.0189317	0.0527606	0.0540703	0.975778	0.99923	0	1	0	0	0	0	0	0	1	0
A_24_P187365	A_24_P187365	0.0630879	0.0222246	0.218308	0.108746	0.086295	0.112393	0.0558305	0.0583617	0.192911	0.0549294	0.119434	0.199949	0.0695425	0.0535158	0.190236	0.100849	0.219986	0.102478	0.101207	1.01256	0.597003	0.124771	0.102368	1.21885	0.68057	0.160417	0.104431	1.5361	0.426791	0	0	0	0	0	0	0	0	0	0
A_24_P187459	A_24_P187459	0.262868	0.261068	0.223907	0.39123	0.224745	0.264291	0.424772	0.179339	0.243187	0.159748	0.168344	0.151827	0.322489	0.169357	0.237386	0.0954721	0.1043	0.293422	0.249281	1.17707	0.495947	0.159973	0.282433	0.566411	0.18238	0.099886	0.243077	0.410923	0.0381985	0	0	0	0	0	0	0	0	0	0
A_24_P187539	A_24_P187539	0.0141246	0.00942519	0.010278	0.0138993	0.0093276	0.0277642	0.00588544	0.00655265	0.010449	0.00489216	0.00983658	0.0107041	0.00408372	0.0107594	0.00746635	0.0100862	0.0133501	0.016997	0.0112759	1.50737	0.424852	0.00847762	0.00762903	1.11123	0.802649	0.0117181	0.00743649	1.57576	0.20498	0	0	0	0	0	0	0	0	0	0
A_24_P192017	A_24_P192017	0.006188	0.00675858	0.00798169	0.0027947	0.0078933	0.0106809	0.00115047	0.00465106	0.00807857	0.00461417	0.00692436	0.00925484	0.00278521	0.0213501	0.006023	0.00941844	0.00727237	0.00712298	0.00697609	1.02106	0.803416	0.00693113	0.0046267	1.49807	0.387615	0.00834541	0.0100528	0.83016	0.822866	0	0	0	0	0	0	0	0	0	0
A_24_P194954	A_24_P194954	67.8701	68.2546	68.2731	77.4832	57.0838	64.6732	55.0758	48.9481	40.5018	37.72	47.9335	33.6091	59.7803	48.7481	44.4358	45.7664	43.2587	66.4134	68.1326	0.974766	0.74216	39.7542	48.1752	0.8252	0.23047	44.5125	50.9881	0.872999	0.278687	0	0	0	0	0	0	0	0	0	0
A_24_P195257	A_24_P195257	26.5644	25.1206	30.4126	26.0703	26.6237	38.2594	24.2322	32.9652	26.188	20.5035	20.1625	21.3879	18.9995	20.465	14.7154	15.5858	19.0315	30.3178	27.3659	1.10787	0.562325	20.6847	27.7952	0.744182	0.0850325	17.3087	18.0599	0.958402	0.808447	0	0	0	0	0	0	0	0	0	0
A_24_P195276	A_24_P195276	0.0373653	0.0654267	0.095237	0.0396261	0.0620876	0.0808691	0.0207899	0.0234538	0.0905924	0.0157348	0.128151	0.0618105	0.0292238	0.0421671	0.0729738	0.030046	0.0755873	0.060861	0.0660097	0.922001	0.886279	0.0685654	0.0449454	1.52553	0.680014	0.0528166	0.0481216	1.09757	0.919972	0	0	0	0	0	0	0	0	0	0
A_24_P195286	A_24_P195286	0.00698638	0.0244221	0.00843161	0.00372242	0.00873979	0.0120447	0.0177097	0.0149992	0.00997513	0.00464932	0.00890721	0.00996654	0.00365237	0.0197398	0.0166025	0.00875703	0.00734956	0.00816896	0.01328	0.615132	0.455062	0.00784102	0.014228	0.551098	0.108546	0.00805329	0.0133316	0.604078	0.654878	0	0	0	0	0	0	0	0	0	0
A_24_P195454	A_24_P195454	0.664559	0.815037	0.546325	0.312827	0.466978	0.37212	1.21347	1.24311	1.22564	0.228895	0.196678	0.222299	1.93112	1.85332	1.71542	0.186722	0.178776	0.383975	0.675307	0.568593	0.0260394	0.215957	1.22741	0.175946	0.000557884	0.182749	1.83329	0.0996836	1.38221e-05	0	1	1	0	0	0	1	0	0	0
A_24_P195714	A_24_P195714	15.0867	18.1593	12.3589	10.3603	9.01144	6.98701	18.1324	16.0021	18.543	8.28586	9.26287	8.37116	18.9465	22.779	18.8866	9.81229	9.06952	8.78627	15.2016	0.577981	0.0266425	8.63997	17.5592	0.492049	0.000363078	9.44091	20.204	0.467279	0.00201834	0	0	0	0	0	0	0	0	0	0
A_24_P195724	A_24_P195724	8.54005	11.5563	16.2021	10.8711	10.4576	13.0115	14.096	14.5294	12.3647	6.15103	9.94713	9.67959	11.6734	12.0934	10.7405	10.2397	11.5582	11.4468	12.0995	0.946053	0.90489	8.59258	13.6634	0.628876	0.0783886	10.899	11.5024	0.947537	0.530421	0	0	0	0	0	0	0	0	0	0
A_24_P195749	A_24_P195749	0.114228	0.16509	0.203437	0.183066	0.138236	0.115624	0.110885	0.067796	0.223808	0.100866	0.170561	0.191183	0.14976	0.18761	0.236318	0.185533	0.177305	0.145642	0.160918	0.905068	0.697519	0.154203	0.134163	1.14938	0.612262	0.181419	0.191229	0.948699	0.81343	0	0	0	0	0	0	0	0	0	0
A_24_P196024	A_24_P196024	0.371922	0.596428	0.625713	0.418626	0.312346	0.398755	1.04667	0.777515	0.724326	0.264956	0.328698	0.211821	1.07521	0.452437	0.541234	0.13872	0.177869	0.376576	0.531354	0.70871	0.180038	0.268491	0.849505	0.316056	0.00256158	0.158295	0.689625	0.229537	0.0212304	0	0	1	0	0	0	0	0	0	1
A_24_P196134	A_24_P196134	0.0518918	0.0655931	0.0843717	0.0401586	0.0590559	0.0958959	0.0283286	0.0438846	0.0319156	0.0160379	0.033972	0.0214914	0.0465646	0.0455159	0.0508874	0.0355171	0.0458801	0.0650368	0.0672855	0.966579	0.804161	0.0238338	0.0347096	0.686662	0.200795	0.0406986	0.047656	0.854008	0.410626	0	0	0	0	0	0	0	0	0	0
A_24_P196175	A_24_P196175	2.01691	1.72271	1.76707	2.43106	2.67153	2.86555	0.793678	0.498924	0.906123	1.43824	1.52946	1.34991	0.540073	0.501177	0.433587	0.793686	0.841524	2.65605	1.83556	1.44699	0.0056419	1.4392	0.732908	1.96369	0.0551038	0.817605	0.491613	1.66311	0.00784539	0	0	0	0	0	0	0	0	0	0
A_24_P200962	A_24_P200962	0.00708545	0.00877627	0.0138163	0.0443508	0.0527991	0.0306149	0.0268506	0.015967	0.0128306	0.0382859	0.0242398	0.0315189	0.0071528	0.00886674	0.00962743	0.0322466	0.0292413	0.0425882	0.00989266	4.30503	0.00494931	0.0313482	0.0185494	1.68998	0.1098	0.0307439	0.00854899	3.59621	0.00129894	1	0	0	0	0	0	0	1	0	0
A_24_P203814	A_24_P203814	0.0556235	0.0458094	0.0932166	0.0818677	0.0791274	0.0725536	0.0768825	0.101213	0.106259	0.0510721	0.0615897	0.0939573	0.117473	0.0745652	0.103689	0.0748053	0.0864294	0.0778496	0.0648832	1.19984	0.395796	0.068873	0.094785	0.726624	0.191379	0.0806174	0.0985758	0.817821	0.317098	0	0	0	0	0	0	0	0	0	0
A_24_P203886	A_24_P203886	0.0067692	0.00770211	0.0377075	0.024565	0.0427053	0.0322352	0.0113417	0.00501624	0.0564129	0.0129904	0.00755559	0.0345316	0.0224285	0.00849526	0.0389021	0.00758773	0.0438646	0.0331685	0.0173929	1.90701	0.222851	0.0183592	0.024257	0.756863	0.983937	0.0257262	0.0232753	1.1053	0.953873	0	0	0	0	0	0	0	0	0	0
A_24_P203984	A_24_P203984	5.25083	5.2277	3.64286	4.98767	2.92079	2.47324	3.57151	2.46856	2.1459	2.06515	1.90581	1.30049	5.7154	6.31707	3.9146	1.90392	1.40396	3.46057	4.70713	0.735177	0.252287	1.75715	2.72866	0.64396	0.105007	1.65394	5.31569	0.311143	0.0173033	0	0	0	0	0	0	0	0	0	0
A_24_P204015	A_24_P204015	0.486476	0.446697	0.51085	0.745493	0.55696	0.652483	0.353713	0.240503	0.330557	0.464613	0.592599	0.486834	0.285789	0.212477	0.214358	0.378689	0.37272	0.651645	0.481341	1.35381	0.0535746	0.514682	0.308258	1.66965	0.0280338	0.375704	0.237542	1.58163	0.0398425	0	0	0	0	0	0	0	0	0	0
A_24_P204144	A_24_P204144	192.733	154.113	194.31	313.598	200.752	194.542	161.501	103.915	141.731	86.2649	103.654	92.3013	238.268	180.861	194.765	211.794	186.19	236.297	180.385	1.30996	0.243096	94.0732	135.716	0.693164	0.0989876	198.992	204.631	0.972444	0.839384	0	0	0	0	0	0	0	0	0	0
A_24_P204165	A_24_P204165	1.11526	1.43881	1.90226	4.6055	2.23006	2.55642	2.66126	1.26141	1.78312	1.30937	1.73676	1.41598	2.84001	1.26715	1.53772	2.30119	2.44219	3.13066	1.48544	2.10756	0.0643142	1.48737	1.90193	0.78203	0.447038	2.37169	1.88163	1.26045	0.351555	0	0	0	0	0	0	0	0	0	0
A_24_P204257	A_24_P204257	0.0435233	0.0612579	0.082849	0.0717149	0.0490765	0.042508	0.0327531	0.104176	0.0639679	0.0535032	0.0646976	0.0705723	0.0520701	0.0510237	0.111299	0.0681797	0.0677233	0.0544331	0.0625434	0.870325	0.621749	0.0629244	0.0669657	0.939651	0.922373	0.0679515	0.0714642	0.950847	0.945656	0	0	0	0	0	0	0	0	0	0
A_24_P204334	A_24_P204334	18.6291	16.8307	12.3964	11.0591	20.1618	35.1636	8.79678	21.5985	12.6345	11.2806	11.0067	12.1379	23.9851	21.1429	17.2764	6.4859	9.07359	22.1282	15.9521	1.38717	0.565714	11.4751	14.3433	0.80003	0.613118	7.77975	20.8015	0.374	0.0520224	0	0	0	0	0	0	0	0	0	0
A_24_P204454	A_24_P204454	18.0201	15.2362	23.2641	20.716	21.5817	26.0955	14.9244	12.3094	18.6334	12.112	12.2036	11.4751	29.6227	28.7096	32.1456	30.623	39.0324	22.7978	18.8401	1.21006	0.247095	11.9302	15.2891	0.780312	0.187154	34.8277	30.1593	1.15479	0.451409	0	0	0	0	0	0	0	0	0	0
A_24_P204474	A_24_P204474	1.27311	1.86016	2.09084	0.757706	1.60144	1.77664	0.544711	1.28978	2.36003	1.04881	1.7446	2.22557	1.06398	1.39471	2.72933	1.1483	1.97257	1.37859	1.74137	0.791671	0.431043	1.67299	1.39817	1.19656	0.576482	1.56044	1.72934	0.90233	0.892935	0	0	0	0	0	0	0	0	0	0
A_24_P204484	A_24_P204484	11.6377	12.0962	12.344	8.96413	10.2179	9.02782	15.2846	17.7027	11.1394	9.19033	11.4849	9.49667	14.4487	15.2194	15.152	18.2262	15.1996	9.40328	12.026	0.781913	0.0171523	10.0573	14.7089	0.683756	0.0973368	16.7129	14.94	1.11867	0.439689	0	0	0	0	0	0	0	0	0	0
A_24_P204574	A_24_P204574	0.007049	0.00931595	0.0196043	0.0422259	0.0139753	0.0349917	0.0111843	0.00609365	0.00969038	0.0052449	0.00923097	0.0103729	0.017817	0.0103286	0.033001	0.00938718	0.0396847	0.0303977	0.0119897	2.53531	0.114491	0.00828293	0.00898944	0.921406	0.760346	0.0245359	0.0203822	1.20379	0.95208	0	0	0	0	0	0	0	0	0	0
A_24_P204604	A_24_P204604	121.161	110.76	124.683	139.819	126.686	115.303	73.7601	60.5992	84.0578	54.2384	57.8932	51.9312	107.025	105.868	119.847	129.809	106.323	127.27	118.868	1.07068	0.380741	54.6876	72.8057	0.751144	0.0875177	118.066	110.913	1.06449	0.660305	0	0	0	0	0	0	0	0	0	0
A_24_P204664	A_24_P204664	0.333185	0.331957	0.506978	0.488374	0.333073	0.419877	0.575513	0.454131	0.699404	0.289434	0.441773	0.432149	0.616778	0.42352	0.540909	0.407994	0.477792	0.413775	0.390707	1.05904	0.733322	0.387785	0.576349	0.67283	0.0988571	0.442893	0.527069	0.840295	0.309889	0	0	0	0	0	0	0	0	0	0
A_24_P205307	A_24_P205307	0.0559622	0.0637222	0.078237	0.0391334	0.0783795	0.0576137	0.0714437	0.14327	0.152087	0.0865866	0.0858825	0.130244	0.0465167	0.0719906	0.0617035	0.0365448	0.0404553	0.0583755	0.0659738	0.884829	0.546117	0.100904	0.122267	0.825282	0.608177	0.0385	0.0600703	0.640917	0.0647322	0	0	0	0	0	0	0	0	0	0
A_24_P20623	A_24_P20623	0.00685124	0.00704814	0.00790747	0.0195933	0.00857661	0.243379	0.0108853	0.0127562	0.0168825	0.00650266	0.0073634	0.0165526	0.019101	0.00821731	0.131911	0.0402013	0.0186192	0.0905163	0.00726895	12.4525	0.261488	0.0101396	0.013508	0.750633	0.347493	0.0294103	0.0530763	0.554113	0.997062	0	0	0	0	0	0	0	0	0	0
A_24_P211906	A_24_P211906	0.00776479	0.00718631	0.00883086	0.00360558	0.0087293	0.012053	0.00136312	0.00605893	0.00922805	0.00464996	0.00915299	0.00982153	0.00359731	0.00992007	0.00673214	0.00893166	0.00791506	0.0081293	0.00792732	1.02548	0.832736	0.00787483	0.00555003	1.41888	0.440175	0.00842336	0.00674984	1.24793	0.415342	0	0	0	0	0	0	0	0	0	0
A_24_P212314	A_24_P212314	5.81235	7.74637	6.44037	5.12323	3.90599	5.47492	6.92925	7.01446	6.06036	3.66789	4.38942	4.14968	5.77027	5.65074	3.18781	1.05323	1.77183	4.83472	6.66636	0.725241	0.0740988	4.069	6.66802	0.610226	0.00233222	1.41253	4.8696	0.29007	0.0578763	0	0	0	0	0	0	0	0	0	0
A_24_P212355	A_24_P212355	0.344083	0.495613	0.61025	0.242493	0.418944	0.359529	0.234656	0.377086	0.39326	0.209097	0.160748	0.199249	0.130385	0.207485	0.226907	0.217586	0.204992	0.340322	0.483315	0.704141	0.209512	0.189698	0.335001	0.566261	0.0610254	0.211289	0.188259	1.12233	0.494635	0	0	0	0	0	0	0	0	0	0
A_24_P212409	A_24_P212409	0.00789515	0.00748269	0.00813093	0.00327925	0.0122277	0.0108891	0.00221027	0.0099076	0.0109443	0.00488561	0.00791142	0.0137285	0.00449701	0.00874538	0.00698577	0.0110782	0.00734259	0.00879867	0.00783625	1.12282	0.946654	0.00884185	0.0076874	1.15017	0.685687	0.00921041	0.00674272	1.36598	0.344298	0	0	0	0	0	0	0	0	0	0
A_24_P212596	A_24_P212596	6.53688	6.57842	6.49353	6.32788	4.58275	4.02141	10.3843	8.21568	4.92588	4.31025	5.23705	4.16013	11.2162	7.29858	6.85306	9.05541	7.83703	4.97735	6.53628	0.761496	0.16322	4.56915	7.84197	0.582653	0.141289	8.44622	8.45596	0.998848	0.909865	0	0	0	0	0	0	0	0	0	0
A_24_P212605	A_24_P212605	11.3423	12.226	17.3957	36.9641	25.2182	28.0928	20.9422	17.7643	17.4988	24.3717	30.8131	23.9926	13.3522	15.5064	11.6987	26.8841	26.2707	30.0917	13.6547	2.20377	0.0108305	26.3925	18.7351	1.40872	0.0314907	26.5774	13.5191	1.96592	0.0126275	0	0	0	0	0	0	0	0	0	0
A_24_P212654	A_24_P212654	22.9841	29.8066	32.3015	30.0105	25.3511	30.0652	18.0702	11.8897	16.109	15.6015	14.1027	12.0563	32.5968	25.2345	22.057	23.9063	27.9082	28.4756	28.3641	1.00393	0.930763	13.9202	15.3563	0.906481	0.582337	25.9073	26.6294	0.972881	0.909111	0	0	0	0	0	0	0	0	0	0
A_24_P212726	A_24_P212726	7.32884	9.25646	12.1477	8.8273	10.9446	13.1296	4.77685	8.72237	10.4982	7.70265	11.9783	12.0503	5.68435	9.34104	9.69428	12.2792	12.3318	10.9672	9.57766	1.14508	0.484306	10.5771	7.99914	1.32228	0.340175	12.3055	8.23989	1.4934	0.130279	0	0	0	0	0	0	0	0	0	0
A_24_P212764	A_24_P212764	0.789437	1.42115	0.993548	3.61104	2.19438	2.29619	0.919534	0.791186	0.790459	0.688985	0.841753	0.748348	3.94839	4.52874	2.33904	0.95428	1.04634	2.70054	1.06804	2.52849	0.0164918	0.759695	0.833726	0.911205	0.290398	1.00031	3.60539	0.277448	0.0208931	0	0	0	0	0	0	0	0	0	0
A_24_P212875	A_24_P212875	0.0484538	0.0507415	0.0493977	0.0417598	0.0528452	0.0602202	0.0431868	0.0363344	0.0610057	0.0959044	0.0817425	0.089674	0.0536644	0.0608363	0.0534017	0.0686795	0.0968231	0.0516084	0.049531	1.04194	0.80636	0.089107	0.0468423	1.90228	0.0392202	0.0827513	0.0559675	1.47856	0.256032	0	0	0	0	0	0	0	0	0	0
A_24_P212949	A_24_P212949	0.00706369	0.00698694	0.00811126	0.00384629	0.0608924	0.0112547	0.0058019	0.00541579	0.00903865	0.00999413	0.00816532	0.00970768	0.00335281	0.00886061	0.00636652	0.00800887	0.00721337	0.0253311	0.0073873	3.42901	0.51648	0.00928904	0.00675212	1.37572	0.155469	0.00761112	0.00619332	1.22893	0.429701	0	0	0	0	0	0	0	0	0	0
A_24_P213073	A_24_P213073	10.4336	18.1717	18.5782	25.0974	26.6504	32.1102	11.6506	15.4619	14.5353	12.9802	17.4164	20.1298	16.2859	19.1843	14.8722	22.0654	26.4089	27.9527	15.7278	1.77727	0.0703993	16.8421	13.8826	1.21318	0.309444	24.2372	16.7808	1.44434	0.0724431	0	0	0	0	0	0	0	0	0	0
A_24_P213144	A_24_P213144	0.329176	0.43416	0.400171	0.613152	0.482139	0.523664	0.51709	0.515197	0.549612	0.365854	0.507843	0.431088	0.534778	0.55506	0.482141	0.560645	0.551132	0.539652	0.387836	1.39144	0.038561	0.434928	0.5273	0.824821	0.162327	0.555889	0.523993	1.06087	0.284148	0	0	0	0	0	0	0	0	0	0
A_24_P213175	A_24_P213175	3.91782	4.07109	2.54053	2.03061	2.54695	2.55489	5.04471	7.56898	4.63215	3.23225	4.19061	3.36908	4.88512	6.43088	3.89085	2.37447	2.43333	2.37749	3.50981	0.677382	0.11589	3.59731	5.74862	0.62577	0.0769092	2.4039	5.06895	0.474239	0.0370658	0	0	0	0	0	0	0	0	0	0
A_24_P213321	A_24_P213321	1.25078	1.05974	1.23713	0.779094	1.17835	1.22448	1.60581	2.53423	1.40863	1.24799	2.16483	1.37494	0.894512	1.30639	0.968571	0.740494	0.785773	1.06064	1.18255	0.896908	0.48423	1.59592	1.84956	0.862867	0.588234	0.763133	1.05649	0.722327	0.106127	0	0	0	0	0	0	0	0	0	0
A_24_P213325	A_24_P213325	0.82367	1.21561	0.736575	0.239963	0.273545	0.286939	0.942034	1.57223	1.12256	0.489482	0.355407	0.367189	1.27064	2.26783	1.17697	0.336354	0.295738	0.266815	0.925286	0.28836	0.00881749	0.404026	1.21228	0.333279	0.00585992	0.316046	1.57182	0.201071	0.0117295	0	0	1	0	0	0	0	0	0	1
A_24_P213375	A_24_P213375	0.606135	0.556683	0.649299	0.384028	0.606563	0.873602	0.390627	0.571665	0.595584	0.356324	0.530613	0.468918	0.670245	0.622444	0.862031	0.483851	0.878809	0.621398	0.604039	1.02874	0.927692	0.451952	0.519292	0.870323	0.491809	0.68133	0.71824	0.94861	0.82193	0	0	0	0	0	0	0	0	0	0
A_24_P214556	A_24_P214556	0.139668	0.105334	0.0345732	0.166467	0.121327	0.139319	0.0370775	0.0837141	0.0915342	0.227695	0.103197	0.239093	0.282102	0.103281	0.346204	0.412624	0.661991	0.142371	0.0931917	1.52772	0.31157	0.189995	0.0707753	2.68448	0.0660872	0.537307	0.243863	2.20332	0.140614	0	0	0	0	0	0	0	0	0	0
A_24_P221285	A_24_P221285	0.00710527	0.01111	0.00834638	0.00368672	0.00867006	0.0118165	0.0109614	0.0197735	0.00948177	0.00463464	0.00879798	0.00992509	0.0299578	0.0134129	0.00662274	0.00864205	0.00730828	0.00805777	0.00885387	0.910084	0.65785	0.00778591	0.0134056	0.580797	0.172264	0.00797517	0.0166645	0.478573	0.329706	0	0	0	0	0	0	0	0	0	0
A_24_P221375	A_24_P221375	4.44919	8.09643	10.691	11.7134	7.44837	11.0757	6.01626	5.17312	7.82913	5.04277	7.47601	7.91568	8.2425	6.54279	8.57318	7.95658	9.73373	10.0792	7.74553	1.30129	0.372957	6.81148	6.3395	1.07445	0.735764	8.84515	7.78616	1.13601	0.416147	0	0	0	0	0	0	0	0	0	0
A_24_P221475	A_24_P221475	0.00660268	0.00890574	0.0185832	0.0042216	0.00905713	0.0129435	0.00660825	0.0137601	0.00995513	0.0047603	0.00936476	0.0102809	0.00381612	0.0102035	0.00710472	0.00935706	0.0216842	0.00874074	0.0113639	0.76917	0.590127	0.00813531	0.0101078	0.804854	0.52097	0.0155206	0.00704145	2.20418	0.267856	0	0	0	0	0	0	0	0	0	0
A_24_P221601	A_24_P221601	0.0546577	0.0799861	0.0401289	0.132251	0.0622806	0.0610623	0.0412004	0.0431301	0.0279783	0.0317485	0.0349577	0.0905974	0.0532099	0.0873848	0.045064	0.0278058	0.0672959	0.0851981	0.0582576	1.46244	0.341741	0.0524345	0.0374363	1.40063	0.568019	0.0475508	0.0618862	0.768359	0.602912	0	0	0	0	0	0	0	0	0	0
A_24_P221615	A_24_P221615	0.0162165	0.0168954	0.0833654	0.0381641	0.0144277	0.0749725	0.0172722	0.00651363	0.051116	0.016739	0.0124874	0.0770826	0.0215371	0.00881284	0.0591071	0.00998388	0.0503504	0.0425214	0.0388258	1.09519	0.798001	0.0354363	0.0249673	1.41931	0.696936	0.0301672	0.029819	1.01168	0.998888	0	0	0	0	0	0	0	0	0	0
A_24_P221724	A_24_P221724	0.0886165	0.29954	0.409137	0.0999763	0.140291	0.150414	1.05057	1.20583	1.13148	0.133468	0.327931	0.364921	0.172001	0.220806	0.222252	0.147937	0.251536	0.130227	0.265765	0.490009	0.362926	0.27544	1.12929	0.243905	0.0405655	0.199736	0.20502	0.974229	0.873694	0	1	0	0	0	0	0	0	1	0
A_24_P221778	A_24_P221778	0.006788	0.0102714	0.088162	0.010596	0.00817076	0.0111855	0.00740671	0.00648958	0.0118303	0.00814282	0.00765056	0.00952223	0.00891757	0.00844237	0.0125687	0.00794756	0.014239	0.00998409	0.0350738	0.28466	0.520047	0.00843854	0.00857554	0.984024	0.947324	0.0110933	0.00997622	1.11197	0.832747	0	0	0	0	0	0	0	0	0	0
A_24_P221928	A_24_P221928	0.0475405	0.0425105	0.0561357	0.165975	0.144611	0.0702328	0.0516468	0.0479951	0.0299846	0.0573839	0.129385	0.0956263	0.0376867	0.0290556	0.0256	0.102336	0.0733914	0.126939	0.0487289	2.60501	0.0672033	0.0941319	0.0432088	2.17853	0.0678342	0.0878638	0.0307808	2.8545	0.0371486	0	0	0	0	0	0	0	0	0	0
A_24_P221960	A_24_P221960	0.0357631	0.0547575	0.0443846	0.0462721	0.0436422	0.0364092	0.0175725	0.0196232	0.0187039	0.0220856	0.0557096	0.0598131	0.0112225	0.032324	0.036405	0.0676445	0.0471829	0.0421079	0.0449684	0.936388	0.720039	0.0458694	0.0186332	2.4617	0.125839	0.0574137	0.0266505	2.15432	0.135243	0	0	0	0	0	0	0	0	0	0
A_24_P221974	A_24_P221974	0.00622232	0.0109945	0.00794758	0.0223991	0.0163339	0.0467336	0.0135409	0.00459014	0.00804627	0.00744952	0.0229142	0.0257705	0.0125563	0.00770534	0.00666579	0.0180083	0.0484039	0.0284889	0.00838814	3.39633	0.0461863	0.0187114	0.00872576	2.14439	0.227487	0.0332061	0.00897582	3.6995	0.209483	0	0	0	0	0	0	0	0	0	0
A_24_P229304	A_24_P229304	0.138894	0.136772	0.0810461	0.152194	0.102192	0.18658	0.188858	0.0969022	0.256132	0.166317	0.199511	0.300394	0.132355	0.112838	0.224839	0.118759	0.232243	0.146989	0.118904	1.23619	0.445982	0.222074	0.180631	1.22944	0.50397	0.175501	0.156677	1.12014	0.820276	0	0	0	0	0	0	0	0	0	0
A_24_P229438	A_24_P229438	1.59985	2.52477	2.75149	1.72534	2.11374	1.82956	1.07337	2.33936	2.30459	1.1867	1.98265	2.48406	1.87491	2.24119	2.17248	1.61833	1.45686	1.88954	2.29204	0.824395	0.423823	1.88447	1.90577	0.988823	0.99266	1.53759	2.09619	0.733518	0.0319703	0	0	0	0	0	0	0	0	0	0
A_24_P229756	A_24_P229756	7.25786	7.99115	13.2405	5.85568	5.27234	4.5513	12.5861	10.7537	15.7977	6.73081	7.81807	6.47558	28.4496	24.375	24.3349	8.92922	7.62373	5.22644	9.49651	0.550354	0.0783196	7.00815	13.0458	0.537194	0.0166176	8.27647	25.7198	0.321794	0.00873393	0	0	0	0	0	0	0	0	0	0
A_24_P229766	A_24_P229766	1.84957	1.74641	1.19314	1.07509	1.93459	2.53049	0.864946	0.929648	0.816229	0.886184	0.946131	0.910924	1.24003	1.12794	1.02072	1.12508	1.34083	1.84672	1.59637	1.15682	0.741421	0.914413	0.870274	1.05072	0.317783	1.23295	1.12956	1.09153	0.498713	0	0	0	0	0	0	0	0	0	0
A_24_P229848	A_24_P229848	5.25464	6.53052	7.29468	6.25048	3.72654	6.40756	4.59624	5.76267	4.60083	3.40284	4.00345	3.6371	7.52952	7.14503	6.17296	5.05082	4.75932	5.46153	6.35995	0.858738	0.452926	3.68113	4.98658	0.738207	0.0363092	4.90507	6.94917	0.70585	0.016716	0	0	0	0	0	0	0	0	0	0
A_24_P229911	A_24_P229911	3.75968	1.89302	2.81487	3.47028	2.92545	4.07559	1.84286	1.15412	1.76674	3.45417	4.02444	4.46907	0.4838	0.341903	0.385832	2.02294	2.29781	3.49044	2.82252	1.23664	0.356447	3.98256	1.58791	2.50805	0.0118726	2.16037	0.403845	5.34951	0.000832654	0	0	1	0	0	0	0	0	0	1
A_24_P230009	A_24_P230009	0.776566	0.463461	0.696396	0.298913	0.481483	0.385781	0.320026	0.674931	0.381018	0.35568	0.371816	0.26144	0.490819	0.659356	0.505005	0.142276	0.163016	0.388726	0.645474	0.602233	0.0750532	0.329645	0.458658	0.718717	0.335313	0.152646	0.551726	0.27667	0.00160638	0	0	0	0	0	0	0	0	0	0
A_24_P230100	A_24_P230100	0.0734045	0.0720192	0.151252	0.130354	0.0558222	0.181176	0.0578643	0.0267401	0.150822	0.0492225	0.0302703	0.157568	0.111257	0.0361983	0.161154	0.0824627	0.211783	0.122451	0.098892	1.23823	0.718649	0.0790204	0.0784755	1.00694	0.997853	0.147123	0.10287	1.43019	0.569239	0	0	0	0	0	0	0	0	0	0
A_24_P230116	A_24_P230116	0.00717328	0.00886568	0.00835207	0.0140091	0.00858108	0.0115456	0.0044395	0.00601128	0.00957085	0.00474046	0.00918466	0.00989026	0.0205489	0.00985228	0.00654062	0.00906339	0.0073607	0.0113786	0.00813034	1.39953	0.14033	0.00793846	0.00667388	1.18948	0.618895	0.00821204	0.0123139	0.666891	0.475531	0	0	0	0	0	0	0	0	0	0
A_24_P230195	A_24_P230195	0.357622	0.836487	1.44501	13.773	1.10367	0.75536	20.655	0.102427	1.06022	0.800602	0.778285	0.843515	28.5884	1.10538	1.44375	0.699238	1.38114	5.21067	0.879705	5.9232	0.359349	0.807468	7.27256	0.111029	0.782599	1.04019	10.3792	0.100219	0.342879	0	0	0	0	0	0	0	0	0	0
A_24_P230313	A_24_P230313	0.00782854	0.00758691	0.00852253	0.00367262	0.00840956	0.0113469	0.00230214	0.00585198	0.00900231	0.00439621	0.0088926	0.00972068	0.00351951	0.00962322	0.00637729	0.00883311	0.00762495	0.00780968	0.00797932	0.978739	0.75177	0.00766983	0.00571881	1.34116	0.475194	0.00822903	0.00650668	1.26471	0.397143	0	0	0	0	0	0	0	0	0	0
A_24_P230416	A_24_P230416	4.4747	3.79093	3.78151	3.9949	3.81103	3.16215	3.91668	2.97002	2.74277	1.47821	1.33133	1.03633	3.44828	3.09121	3.00563	2.71882	2.14328	3.65603	4.01571	0.910431	0.353507	1.28196	3.20982	0.399387	0.00371331	2.43105	3.18171	0.764072	0.232058	0	0	0	0	0	0	0	0	0	0
A_24_P230486	A_24_P230486	8.83795	13.5399	14.5578	3.98293	4.44769	5.23155	38.7694	30.0877	29.4077	10.8816	10.5873	9.52145	6.82302	6.85757	7.07148	7.32117	6.2792	4.55406	12.3119	0.369892	0.0115644	10.3301	32.7549	0.315376	0.0017851	6.80018	6.91736	0.983061	0.838773	0	0	0	0	0	0	0	0	0	0
A_24_P233560	A_24_P233560	0.00865272	0.00749716	0.0307169	0.0201571	0.00875479	0.0339073	0.0150461	0.00610481	0.0289468	0.0166789	0.00923478	0.0227867	0.210452	0.231915	0.222231	0.0540545	0.0736732	0.0209397	0.0156222	1.34038	0.572914	0.0162335	0.0166992	0.972108	0.870101	0.0638638	0.221533	0.288282	0.0701219	0	0	0	0	0	0	0	0	0	0
A_24_P23454	A_24_P23454	0.00664538	0.0115557	0.0136428	0.0570112	0.0363401	0.0609972	0.0443075	0.0594519	0.132937	0.0736253	0.00912595	0.0353256	0.602181	0.431591	0.685464	0.0956696	0.105381	0.0514495	0.0106147	4.84703	0.00528967	0.0393589	0.0788988	0.498854	0.284974	0.100525	0.573078	0.175413	0.00322412	1	0	1	0	0	1	0	0	0	0
A_24_P234871	A_24_P234871	1.89239	3.26107	2.3096	0.697596	0.822914	0.781662	2.48197	2.43941	2.74755	1.20883	1.83542	0.969972	2.02183	3.19169	2.80144	2.12587	1.82173	0.76739	2.48769	0.308475	0.0125887	1.33807	2.55631	0.52344	0.0626444	1.9738	2.67166	0.738793	0.165753	0	0	0	0	0	0	0	0	0	0
A_24_P237631	A_24_P237631	0.00716837	0.00917212	0.00844277	0.00365587	0.00902545	0.0116714	0.00131117	0.00594339	0.00938861	0.00501142	0.00892932	0.00992273	0.00351598	0.00988925	0.00661245	0.00902415	0.00748783	0.00811758	0.00826109	0.982628	0.764555	0.00795449	0.00554772	1.43383	0.423891	0.00825599	0.00667256	1.2373	0.436088	0	0	0	0	0	0	0	0	0	0
A_24_P237686	A_24_P237686	2.67796	2.12545	1.84589	2.4791	1.49414	1.49124	3.99526	1.96152	3.37947	2.3042	3.09077	1.1204	0.927138	0.894379	0.81289	2.31316	1.44131	1.8215	2.21644	0.821813	0.355752	2.17179	3.11208	0.697857	0.346709	1.87724	0.878136	2.13775	0.190468	0	0	0	0	0	0	0	0	0	0
A_24_P237820	A_24_P237820	0.0374511	0.062658	0.0628298	0.036906	0.0419737	0.0576482	0.0435702	0.0719932	0.0441839	0.0588511	0.0851644	0.0898162	0.0369934	0.0295975	0.0266398	0.0446265	0.0768532	0.0455093	0.054313	0.837909	0.48704	0.0779439	0.0532491	1.46376	0.140855	0.0607398	0.0310769	1.9545	0.225336	0	0	0	0	0	0	0	0	0	0
A_24_P238286	A_24_P238286	1.21167	0.994999	0.918849	1.9405	1.39469	1.85601	1.29904	0.838244	0.820586	0.702485	0.931539	0.776057	1.30023	1.10004	0.734586	0.728088	0.801216	1.7304	1.04184	1.66091	0.0207059	0.80336	0.985957	0.814803	0.348444	0.764652	1.04495	0.731756	0.229474	0	0	0	0	0	0	0	0	0	0
A_24_P238377	A_24_P238377	0.0629948	0.0520585	0.0548205	0.0759178	0.0695889	0.0989723	0.164466	0.226061	0.193054	0.42231	0.298728	0.495675	0.0556566	0.0683533	0.0786852	0.0668703	0.0950059	0.081493	0.0566246	1.43918	0.0579742	0.405571	0.194527	2.08491	0.0213299	0.0809381	0.067565	1.19793	0.492671	0	0	0	0	0	0	0	0	0	0
A_24_P238426	A_24_P238426	93.6654	101.107	144.414	243.252	140.198	152.265	108.98	77.8691	107.922	88.5367	122.258	111.774	126.133	98.3337	104.935	135.441	127.703	178.572	113.062	1.57941	0.114413	107.523	98.2569	1.09431	0.561314	131.572	109.8	1.19828	0.118387	0	0	0	0	0	0	0	0	0	0
A_24_P238427	A_24_P238427	3.43765	3.39491	6.46645	7.0633	7.54324	8.63171	4.19728	3.42603	4.71574	3.32337	4.45441	5.19926	5.40153	3.22347	4.9619	3.73181	5.4807	7.74608	4.43301	1.74737	0.0961408	4.32568	4.11302	1.05171	0.807486	4.60626	4.52897	1.01707	0.934759	0	0	0	0	0	0	0	0	0	0
A_24_P238666	A_24_P238666	0.0796143	0.0550615	0.190038	0.0784494	0.0559338	0.200529	0.0549157	0.0259129	0.0874245	0.0563749	0.0396769	0.210845	0.0710236	0.0470725	0.285923	0.0616541	0.228783	0.111637	0.108238	1.03141	0.974194	0.102299	0.0560844	1.82402	0.517558	0.145219	0.134673	1.07831	0.844348	0	0	0	0	0	0	0	0	0	0
A_24_P238716	A_24_P238716	3.42224	4.352	3.41427	10.4367	8.8359	10.3712	1.82031	1.84063	1.67967	1.94039	2.40781	3.04279	3.56405	3.97752	2.78482	5.06188	5.72438	9.88125	3.7295	2.64948	0.00102931	2.46366	1.7802	1.38392	0.134641	5.39313	3.44213	1.5668	0.0346729	0	0	0	0	0	0	0	0	0	0
A_24_P238769	A_24_P238769	0.153948	0.243554	0.35239	1.74606	0.274602	0.372874	2.30556	0.0957164	0.354453	0.124023	0.20934	0.335341	3.42764	0.208639	0.386335	0.204631	0.414082	0.797845	0.249964	3.19184	0.26628	0.222901	0.918578	0.242659	0.516847	0.309356	1.34087	0.230713	0.454562	0	0	0	0	0	0	0	0	0	0
A_24_P238819	A_24_P238819	0.0283653	0.015663	0.0175645	0.0817699	0.0300477	0.0217289	0.0318159	0.0184433	0.0516816	0.0308382	0.0239185	0.0617173	0.0652326	0.0257996	0.0475253	0.0561195	0.0593568	0.0445155	0.0205309	2.16821	0.246121	0.0388247	0.0339802	1.14257	0.758324	0.0577381	0.0461858	1.25013	0.395306	0	0	0	0	0	0	0	0	0	0
A_24_P238868	A_24_P238868	0.404508	0.470691	0.636372	0.48662	0.80607	0.958774	0.279584	0.579862	0.445183	0.553543	0.592927	0.63848	0.454317	0.521585	0.676043	1.23491	1.48114	0.750488	0.503857	1.48949	0.206505	0.594983	0.434876	1.36817	0.23484	1.35802	0.550648	2.46622	0.00878587	0	0	0	0	0	0	0	0	0	0
A_24_P238896	A_24_P238896	0.0848514	0.12797	0.107187	0.159883	0.0579771	0.072295	0.130781	0.0559417	0.0571365	0.0337383	0.0487346	0.0419308	0.273922	0.109088	0.124313	0.0436219	0.0322529	0.0967184	0.10667	0.90671	0.621912	0.0414679	0.0812863	0.510146	0.153468	0.0379374	0.169108	0.224339	0.0251274	0	0	1	0	0	0	0	0	0	1
A_24_P238996	A_24_P238996	12.7033	19.0852	34.8019	34.5447	26.8249	0.405916	21.5524	21.5505	21.1476	13.2685	23.6247	21.4005	27.6839	20.9043	27.0197	21.0117	23.8347	20.5918	22.1968	0.927694	0.548897	19.4313	21.4168	0.907289	0.549589	22.4232	25.2027	0.889716	0.386313	0	0	0	0	0	0	0	0	0	0
A_24_P24150	A_24_P24150	5.52683	5.81029	7.20566	15.3179	5.96346	5.37864	8.64862	2.91674	4.94084	2.47672	2.83953	2.47904	16.0973	6.0131	7.29557	6.63715	5.51247	8.88666	6.18093	1.43775	0.533068	2.59843	5.50207	0.472264	0.169444	6.07481	9.80198	0.619754	0.328254	0	0	0	0	0	0	0	0	0	0
A_24_P24230	A_24_P24230	0.559941	0.734676	0.65752	1.01256	1.38102	1.41198	0.730288	0.99843	0.844001	0.850866	1.41951	1.4093	0.534497	0.69204	0.547611	0.712454	0.918177	1.26852	0.650712	1.94943	0.00949904	1.22656	0.857573	1.43027	0.173939	0.815315	0.591383	1.37866	0.178353	0	0	0	0	0	0	0	0	0	0
A_24_P242319	A_24_P242319	0.00675489	0.0077374	0.016607	0.00573929	0.0204699	0.0108596	0.00440376	0.00520149	0.0249727	0.00479254	0.00790946	0.0137269	0.00547747	0.00859105	0.0317532	0.00775147	0.0283863	0.0123563	0.0103664	1.19195	0.795624	0.00880962	0.011526	0.764328	0.963128	0.0180689	0.0152739	1.18299	0.781818	0	0	0	0	0	0	0	0	0	0
A_24_P24332	A_24_P24332	3.99299	3.18281	3.53583	2.74136	2.90036	2.64055	2.51575	1.90065	2.5585	2.03651	2.21222	1.73518	1.09528	1.72535	1.31545	3.22254	2.75214	2.76076	3.57054	0.773204	0.0450343	1.99464	2.32497	0.85792	0.286397	2.98734	1.37869	2.16679	0.0151915	0	0	0	0	0	0	0	0	0	0
A_24_P24415	A_24_P24415	0.00704112	0.033338	0.0310463	0.00645864	0.0207164	0.0416137	0.00207238	0.012054	0.00916373	0.00866957	0.0171954	0.0346326	0.00589297	0.0398601	0.0063471	0.0191839	0.0572956	0.0229296	0.0238085	0.963085	0.909746	0.0201659	0.00776337	2.59757	0.206448	0.0382398	0.0173667	2.2019	0.293445	0	0	0	0	0	0	0	0	0	0
A_24_P246636	A_24_P246636	0.00873189	0.00955815	0.0140848	0.00456101	0.0078782	0.0106431	0.00738618	0.0073833	0.00812255	0.00495454	0.045045	0.00929547	0.106636	0.00787195	0.0119164	0.00819911	0.0165193	0.0076941	0.0107916	0.712971	0.278488	0.019765	0.00763068	2.5902	0.515292	0.0123592	0.0421416	0.293279	0.541154	0	0	0	0	0	0	0	0	0	0
A_24_P246777	A_24_P246777	0.00622421	0.00695715	0.00800634	0.0552221	0.00793047	0.0107071	0.00259374	0.024371	0.00812653	0.00469721	0.00700566	0.00926099	0.00577013	0.00792876	0.0548998	0.00704218	0.00728558	0.0246199	0.00706257	3.48597	0.285888	0.00698795	0.0116971	0.597409	0.817536	0.00716388	0.0228662	0.313295	0.458869	0	0	0	0	0	0	0	0	0	0
A_24_P247169	A_24_P247169	5.99828	13.5101	8.69132	35.005	7.28434	8.75541	33.6712	0.796257	9.48506	4.27468	5.63967	6.56194	65.22	7.25586	8.82841	4.23102	7.80931	17.0149	9.39992	1.81011	0.535893	5.4921	14.6508	0.374866	0.89912	6.02017	27.1014	0.222135	0.28215	0	0	0	0	0	0	0	0	0	0
A_24_P247205	A_24_P247205	0.00731439	0.00769409	0.00832692	0.00372763	0.0086615	0.0116949	0.0301874	0.00584351	0.00952776	0.00478553	0.0088586	0.00994047	0.00365526	0.009527	0.00660871	0.00870865	0.00730566	0.00802801	0.00777847	1.03208	0.853333	0.00786153	0.0151862	0.517675	0.457137	0.00800715	0.00659699	1.21376	0.449697	0	0	0	0	0	0	0	0	0	0
A_24_P24724	A_24_P24724	1.68446	1.91531	1.49019	0.912236	1.20042	1.15868	0.821053	0.69059	1.32928	0.733503	0.813699	0.738971	2.04686	1.60067	2.46372	1.77836	2.13128	1.09045	1.69666	0.642703	0.0178996	0.762057	0.946975	0.804728	0.459135	1.95482	2.03708	0.959617	0.858565	0	0	0	0	0	0	0	0	0	0
A_24_P247303	A_24_P247303	2.53098	5.54104	5.8299	1.16028	1.8903	1.65916	17.5026	13.979	15.045	3.35216	4.55079	4.67781	2.84457	1.96919	3.09715	2.52612	2.8983	1.56991	4.63397	0.338783	0.0415183	4.19359	15.5088	0.2704	0.00114833	2.71221	2.63697	1.02853	0.795398	0	0	0	0	0	0	0	0	0	0
A_24_P247324	A_24_P247324	0.0375457	0.0107078	0.0400247	0.00935737	0.0514774	0.0110399	0.026953	0.0127659	0.0279866	0.021684	0.0118011	0.0219574	0.0290427	0.00860481	0.0219822	0.00772175	0.018526	0.0239582	0.0294261	0.814183	0.623508	0.0184808	0.0225685	0.818877	0.614045	0.0131239	0.0198766	0.660268	0.557723	0	0	0	0	0	0	0	0	0	0
A_24_P247493	A_24_P247493	2.41936	3.93714	4.5854	4.3807	3.56551	4.3926	2.82467	2.91814	2.26845	1.79362	2.88429	2.19768	3.3426	1.91751	2.69214	1.85229	2.33076	4.11294	3.6473	1.12767	0.525047	2.29186	2.67042	0.85824	0.368676	2.09153	2.65075	0.789031	0.351975	0	0	0	0	0	0	0	0	0	0
A_24_P247616	A_24_P247616	2.47405	1.45222	2.5493	2.75146	3.21158	2.92437	2.06745	2.56128	2.17113	1.26704	1.60121	1.62016	1.69889	2.18126	1.77352	2.43477	2.10508	2.96247	2.15852	1.37245	0.19385	1.49614	2.26662	0.660073	0.0168165	2.26992	1.88456	1.20449	0.179661	0	0	0	0	0	0	0	0	0	0
A_24_P24786	A_24_P24786	0.0630728	0.231097	0.341828	0.193298	0.224506	0.31342	0.105819	0.140012	0.232612	0.0702178	0.121302	0.182853	0.127993	0.102102	0.195467	0.0972735	0.184548	0.243741	0.211999	1.14973	0.584702	0.124791	0.159481	0.782482	0.504743	0.140911	0.141854	0.993348	0.962618	0	0	0	0	0	0	0	0	0	0
A_24_P24806	A_24_P24806	1.26581	1.50841	1.24511	1.15133	0.807965	0.916594	1.67782	1.2551	1.24029	0.8441	0.62415	0.558767	1.04887	1.22847	0.899629	0.551092	0.522647	0.958631	1.33977	0.715517	0.0598975	0.675672	1.39107	0.485721	0.0111395	0.536869	1.05899	0.506964	0.0123798	0	0	0	0	0	0	0	0	0	0
A_24_P24890	A_24_P24890	0.360247	0.407896	0.456186	0.0787153	0.217376	0.25174	0.32724	0.919125	0.960858	0.292204	0.283221	0.358958	0.227773	0.295994	0.583725	0.164098	0.338082	0.182611	0.40811	0.447455	0.124871	0.311461	0.735741	0.42333	0.158975	0.25109	0.369164	0.680158	0.500197	0	0	0	0	0	0	0	0	0	0
A_24_P249187	A_24_P249187	0.0762526	0.0731916	0.246035	0.218883	0.0880098	0.288938	0.0840999	0.0597813	0.267324	0.0928785	0.109796	0.312413	0.177806	0.0661187	0.325744	0.112203	0.436916	0.19861	0.131827	1.5066	0.433382	0.171696	0.137068	1.25263	0.652694	0.27456	0.18989	1.44589	0.715304	0	0	0	0	0	0	0	0	0	0
A_24_P24982	A_24_P24982	1.46545	1.77089	1.34072	0.568177	0.775078	0.810621	1.59202	3.80877	2.92135	0.964061	0.657142	1.16858	1.72546	3.89033	2.24438	0.608022	0.692797	0.717959	1.52569	0.470581	0.00692294	0.929927	2.77405	0.335224	0.0334995	0.650409	2.62006	0.248242	0.0244256	0	0	1	0	0	0	0	0	0	1
A_24_P25020	A_24_P25020	0.925835	0.984812	0.96	0.733611	0.940385	0.961772	0.803052	1.07204	0.792611	0.391103	0.415599	0.374623	3.05859	3.37904	1.91476	0.759579	0.832957	0.87859	0.956882	0.918179	0.399272	0.393775	0.889235	0.442825	0.00960203	0.796268	2.78413	0.286003	0.0151995	0	0	0	0	0	0	0	0	0	0
A_24_P25040	A_24_P25040	0.316203	0.620184	0.336511	0.120208	0.104457	0.106476	0.0530513	0.220089	0.180042	0.129254	0.0602991	0.118292	0.131725	0.281244	0.378542	0.0993965	0.0918062	0.11038	0.424299	0.260147	0.022562	0.102615	0.151061	0.679296	0.623709	0.0956014	0.263837	0.36235	0.0962331	0	0	0	0	0	0	0	0	0	0
A_24_P25063	A_24_P25063	0.060847	0.0893953	0.17919	0.072237	0.0533941	0.148875	0.0613919	0.0767251	0.181674	0.0620003	0.0422982	0.12178	0.121485	0.0762138	0.227807	0.0682957	0.247823	0.0915022	0.109811	0.833272	0.708232	0.0753594	0.106597	0.706956	0.50842	0.158059	0.141835	1.11439	0.986401	0	0	0	0	0	0	0	0	0	0
A_24_P254915	A_24_P254915	0.145234	0.216086	0.187798	0.258536	0.167684	0.181759	0.213924	0.195499	0.239865	0.164546	0.154135	0.154698	0.258932	0.2384	0.19222	0.142177	0.158637	0.202659	0.183039	1.10719	0.613338	0.157793	0.216429	0.729073	0.0235854	0.150407	0.229851	0.654367	0.028698	0	0	0	0	0	0	0	0	0	0
A_24_P255123	A_24_P255123	0.199321	0.130292	0.15979	0.0527285	0.0879862	0.0860656	0.428187	0.597945	0.342101	0.475162	0.497324	0.425592	0.544561	0.557648	0.682336	0.309614	0.285758	0.0755934	0.163134	0.463382	0.0230019	0.466026	0.456078	1.02181	0.807166	0.297686	0.594848	0.500441	0.0041159	0	0	0	0	0	0	0	0	0	0
A_24_P255252	A_24_P255252	19.6105	20.4708	29.3294	39.3783	36.251	47.6318	22.9942	23.6026	36.7372	39.9561	63.6636	65.9465	13.0971	15.5916	18.5324	45.3484	55.5242	41.087	23.1369	1.77582	0.0245873	56.522	27.778	2.03478	0.0330294	50.4363	15.7404	3.20427	0.00590655	0	0	0	0	0	0	0	0	0	0
A_24_P255763	A_24_P255763	0.0577328	0.0600393	0.139735	0.239744	0.141929	0.152024	0.28445	0.0659374	0.142512	0.0735706	0.174644	0.107431	0.333781	0.076135	0.17243	0.130178	0.225638	0.177899	0.0858358	2.07255	0.0929452	0.118548	0.1643	0.721537	0.681796	0.177908	0.194115	0.916509	0.933261	0	0	0	0	0	0	0	0	0	0
A_24_P255836	A_24_P255836	0.379867	0.346536	0.341196	0.50317	0.392245	0.412138	0.269371	0.208588	0.332266	0.198268	0.283465	0.274709	0.295199	0.351526	0.296947	0.278571	0.334922	0.435851	0.355866	1.22476	0.105553	0.252147	0.270075	0.933618	0.738474	0.306747	0.314557	0.975169	0.834904	0	0	0	0	0	0	0	0	0	0
A_24_P255865	A_24_P255865	0.90536	1.19888	0.977709	0.602478	0.668059	0.627302	0.970984	0.585114	0.731102	0.373138	0.516403	0.399017	0.739328	0.634482	0.788288	0.370056	0.391976	0.632613	1.02732	0.615792	0.0196687	0.429519	0.7624	0.563378	0.0402988	0.381016	0.7207	0.528675	0.00456846	0	0	0	0	0	0	0	0	0	0
A_24_P255874	A_24_P255874	0.0356455	0.0514981	0.2812	0.149827	0.131944	0.284256	0.130267	0.0917717	0.241464	0.102988	0.223247	0.327115	0.0790935	0.0727797	0.230233	0.0607971	0.375309	0.188676	0.122781	1.53668	0.339064	0.217783	0.154501	1.40959	0.511567	0.218053	0.127369	1.71198	0.789084	0	0	0	0	0	0	0	0	0	0
A_24_P255965	A_24_P255965	0.0934903	0.0555814	0.0831491	0.0690193	0.0846601	0.071838	0.16962	0.163328	0.223208	0.140575	0.175374	0.138411	0.0711833	0.149877	0.0812946	0.176057	0.179293	0.0751725	0.077407	0.971133	0.95872	0.151454	0.185385	0.816967	0.191297	0.177675	0.100785	1.76291	0.112966	0	0	0	0	0	0	0	0	0	0
A_24_P256050	A_24_P256050	0.353856	0.438478	0.400394	0.521283	0.366016	0.198255	0.78675	0.392359	0.252876	0.405654	0.670813	0.352353	0.37926	0.406112	0.32389	0.719127	0.291073	0.361852	0.397576	0.910144	0.620579	0.476274	0.477328	0.997791	0.868853	0.5051	0.369754	1.36604	0.714739	0	0	0	0	0	0	0	0	0	0
A_24_P256073	A_24_P256073	0.0229907	0.0236507	0.00803642	0.0107504	0.00855713	0.011007	0.00396293	0.00576486	0.00906644	0.00494725	0.00863182	0.00956404	0.0153055	0.00949566	0.00641339	0.0111317	0.0103211	0.0101048	0.0182259	0.554421	0.302071	0.00771437	0.00626474	1.23139	0.513001	0.0107264	0.0104049	1.0309	0.748714	0	0	0	0	0	0	0	0	0	0
A_24_P256093	A_24_P256093	0.0540681	0.0655042	0.0880933	0.0905774	0.125912	0.0593967	0.0961194	0.0894066	0.106016	0.114501	0.228105	0.191664	0.0267708	0.0425183	0.0438291	0.0606056	0.077783	0.091962	0.0692219	1.32851	0.384377	0.17809	0.0971807	1.83257	0.103931	0.0691943	0.0377061	1.8351	0.0549138	0	0	0	0	0	0	0	0	0	0
A_24_P263983	A_24_P263983	0.00688338	0.0456157	0.0265132	0.053739	0.0213653	0.0278225	0.00226823	0.0128285	0.0088366	0.00469759	0.0110773	0.0120059	0.00775083	0.00864326	0.0200791	0.0232244	0.017094	0.0343089	0.0263374	1.30267	0.526993	0.00926025	0.00797777	1.16076	0.657132	0.0201592	0.0121577	1.65814	0.185164	0	0	0	0	0	0	0	0	0	0
A_24_P264004	A_24_P264004	0.732759	0.826605	0.627473	0.246043	0.393741	0.381375	0.346792	0.673335	0.280868	0.313217	0.379698	0.389555	0.381363	0.46241	0.27828	0.186409	0.17464	0.340387	0.728946	0.466957	0.0196946	0.360823	0.433665	0.832032	0.707437	0.180525	0.374017	0.482663	0.0360226	0	0	0	0	0	0	0	0	0	0
A_24_P264416	A_24_P264416	19.0403	20.9321	15.2378	5.17256	4.32107	6.51759	16.4129	13.3765	10.6485	8.95784	7.25806	6.13496	15.8105	13.2817	10.4424	9.57526	9.62741	5.33707	18.4034	0.290005	0.00150061	7.45029	13.4793	0.55272	0.0245308	9.60134	13.1782	0.728576	0.12829	0	0	0	0	0	0	0	0	0	0
A_24_P264549	A_24_P264549	0.444016	0.788289	0.938597	0.647608	0.753562	0.742692	0.508802	0.531261	0.920795	0.420657	0.664715	0.586402	0.912992	0.658874	1.0847	0.727827	1.12785	0.714621	0.723634	0.987544	0.89935	0.557258	0.653619	0.852572	0.588373	0.92784	0.885521	1.04779	0.88433	0	0	0	0	0	0	0	0	0	0
A_24_P264573	A_24_P264573	0.00724622	0.00871005	0.0190028	0.0323524	0.013531	0.0115954	0.0395639	0.00566941	0.0281978	0.0287961	0.167577	0.0471198	0.0183718	0.0185096	0.0259183	0.021428	0.022114	0.0191596	0.011653	1.64417	0.331439	0.0811642	0.0244771	3.31593	0.209385	0.021771	0.0209333	1.04002	0.690649	0	0	0	0	0	0	0	0	0	0
A_24_P264597	A_24_P264597	0.488331	0.482961	0.400396	0.41977	0.501146	0.578957	0.344528	0.532791	0.305904	0.415612	0.552502	0.631829	0.266071	0.281571	0.226699	0.372231	0.35111	0.499958	0.45723	1.09345	0.499831	0.533315	0.394408	1.35219	0.210983	0.36167	0.258114	1.4012	0.0223918	0	0	0	0	0	0	0	0	0	0
A_24_P268474	A_24_P268474	0.0902726	0.0283899	0.109186	0.0990745	0.136669	0.15483	0.0274393	0.0797043	0.0708005	0.0667624	0.018902	0.0698401	0.0389143	0.0136057	0.0791676	0.0230626	0.0430833	0.130191	0.0759496	1.71418	0.247434	0.0518348	0.0593147	0.873895	0.748721	0.033073	0.0438959	0.753441	0.881736	0	0	0	0	0	0	0	0	0	0
A_24_P272381	A_24_P272381	0.00635639	0.00694482	0.00801748	0.0309369	0.00793086	0.018231	0.00685345	0.00492076	0.0163435	0.0109285	0.0590746	0.0190554	0.00333453	0.00824934	0.0198475	0.00742229	0.0150034	0.0190329	0.00710623	2.67834	0.163016	0.0296862	0.00937257	3.16735	0.173126	0.0112129	0.0104771	1.07022	0.709543	0	0	0	0	0	0	0	0	0	0
A_24_P272503	A_24_P272503	0.390628	0.471336	0.482188	0.303056	0.437556	0.360767	0.448626	0.266091	0.358095	0.249717	0.345921	0.190253	0.319277	0.223899	0.366014	0.222592	0.242823	0.367126	0.448051	0.819385	0.188557	0.261964	0.357604	0.732552	0.238783	0.232707	0.303063	0.76785	0.232951	0	0	0	0	0	0	0	0	0	0
A_24_P272515	A_24_P272515	0.00703086	0.0123698	0.00799797	0.0102649	0.00809036	0.0109218	0.0365856	0.0775421	0.0432935	0.00520204	0.00838269	0.00957121	0.0389543	0.0629561	0.0456819	0.00818975	0.00725855	0.00975903	0.00913286	1.06856	0.678595	0.00771865	0.0524737	0.147095	0.00339957	0.00772415	0.0491974	0.157003	0.00233584	0	1	1	0	0	0	1	0	0	0
A_24_P272523	A_24_P272523	3.29642	3.47095	2.70334	2.2772	1.61327	1.52174	1.42323	0.966762	1.14585	1.01918	0.859235	0.913745	1.98499	1.81687	1.31099	1.77567	1.7022	1.80407	3.1569	0.571469	0.025643	0.930719	1.17861	0.789673	0.170007	1.73893	1.70428	1.02033	0.807707	0	0	0	0	0	0	0	0	0	0
A_24_P272653	A_24_P272653	0.0911524	0.0852523	0.144931	0.146892	0.153421	0.121196	0.124282	0.106037	0.0916401	0.0688882	0.122159	0.115888	0.149327	0.0733527	0.0946736	0.0915225	0.13709	0.140503	0.107112	1.31174	0.211883	0.102312	0.10732	0.953338	0.749522	0.114306	0.105784	1.08056	0.752008	0	0	0	0	0	0	0	0	0	0
A_24_P272735	A_24_P272735	0.0702964	0.154031	0.404639	0.169399	0.256417	0.443603	0.12854	0.190919	0.290672	0.0954029	0.166863	0.225374	0.145335	0.0929572	0.222363	0.087286	0.246267	0.289806	0.209656	1.3823	0.45365	0.162547	0.203377	0.799239	0.543023	0.166776	0.153552	1.08613	0.981149	0	0	0	0	0	0	0	0	0	0
A_24_P272798	A_24_P272798	0.00667503	0.00601797	0.0080201	0.00311705	0.00813097	0.0112702	0.00123244	0.00511486	0.00854986	0.00444908	0.00767398	0.00945628	0.00310005	0.00849056	0.00622273	0.0075464	0.00715152	0.00750606	0.00690437	1.08715	0.927606	0.00719311	0.00496572	1.44855	0.417781	0.00734896	0.00593778	1.23766	0.426961	0	0	0	0	0	0	0	0	0	0
A_24_P272886	A_24_P272886	7.59584	6.02598	6.21233	7.59896	9.54758	9.40372	3.63573	3.17376	3.53799	4.95781	5.03761	5.04078	3.76611	3.5661	4.49457	6.24207	6.46382	8.85009	6.61139	1.33861	0.0478654	5.01207	3.44916	1.45313	0.0109802	6.35295	3.94226	1.6115	0.0159952	0	0	0	0	0	0	0	0	0	0
A_24_P272910	A_24_P272910	0.101474	0.210595	0.168901	0.0967776	0.11122	0.0974499	0.103486	0.133061	0.16632	0.0874379	0.126455	0.114495	0.110154	0.154647	0.187691	0.0874784	0.110768	0.101816	0.160323	0.635066	0.192897	0.109462	0.134289	0.815126	0.326744	0.0991232	0.150831	0.65718	0.131483	0	0	0	0	0	0	0	0	0	0
A_24_P273004	A_24_P273004	0.00721079	0.0072142	0.00781172	0.00303652	0.0856672	0.0150486	0.00119559	0.00510499	0.0685153	0.0163169	0.00760862	0.00925756	0.0207438	0.00852051	0.00624336	0.00758442	0.00709444	0.0345841	0.00741224	4.66581	0.515675	0.011061	0.0249386	0.443531	0.804536	0.00733943	0.0118359	0.6201	0.441562	0	0	0	0	0	0	0	0	0	0
A_24_P273014	A_24_P273014	0.484989	0.4719	0.387064	0.362196	0.325373	0.361038	0.486928	0.424615	0.394326	0.193655	0.159335	0.141475	0.696963	0.693328	0.560617	0.248117	0.296353	0.349535	0.447985	0.780239	0.0558343	0.164821	0.43529	0.378648	0.00161056	0.272235	0.650303	0.418628	0.0119271	0	0	0	0	0	0	0	0	0	0
A_24_P273033	A_24_P273033	0.0366017	0.0460816	0.0186874	0.00655819	0.00912118	0.0108793	0.038727	0.035903	0.0314976	0.00503487	0.0085611	0.00954133	0.045826	0.0437254	0.0506188	0.00851196	0.00718056	0.00885287	0.0337902	0.261995	0.023223	0.00771243	0.0353759	0.218014	0.0104472	0.00784626	0.0467234	0.16793	0.0086119	0	1	1	0	0	0	1	0	0	0
A_24_P273074	A_24_P273074	0.083342	0.128969	0.189518	0.11288	0.139448	0.240388	0.0994028	0.112763	0.161609	0.0507862	0.0903857	0.0693328	0.148206	0.0934826	0.186854	0.151383	0.218329	0.164239	0.133943	1.22618	0.562392	0.0701682	0.124592	0.563186	0.0598682	0.184856	0.142847	1.29408	0.384669	0	0	0	0	0	0	0	0	0	0
A_24_P273214	A_24_P273214	16.2963	26.6848	22.9318	61.4394	18.0096	24.7303	50.9688	3.01207	21.2239	9.76207	16.5651	15.6262	69.7781	14.6297	18.4499	9.70494	22.9747	34.7264	21.971	1.58056	0.465839	13.9845	25.0683	0.557855	0.929295	16.3398	34.2859	0.476575	0.442666	0	0	0	0	0	0	0	0	0	0
A_24_P273284	A_24_P273284	0.00806075	0.00982682	0.0115546	0.0251239	0.0102279	0.027683	0.0353861	0.00893944	0.0357769	0.00719906	0.00914332	0.00968633	0.0263909	0.00996193	0.0252166	0.0116708	0.0207805	0.0210116	0.00981405	2.14097	0.154158	0.00867624	0.0267008	0.324943	0.168514	0.0162257	0.0205232	0.790602	0.69323	0	0	0	0	0	0	0	0	0	0
A_24_P279760	A_24_P279760	6.0662	7.22785	5.64204	11.5494	10.1785	11.4069	3.84172	3.04179	4.26273	10.7384	10.3856	10.3362	2.31114	2.84311	1.98886	4.63502	4.6719	11.0449	6.31203	1.74982	0.00606445	10.4868	3.71541	2.8225	0.00823427	4.65346	2.38104	1.95438	0.0222404	0	0	0	0	0	0	0	0	0	0
A_24_P280953	A_24_P280953	1.82465	3.04856	3.73549	3.71633	3.13323	3.18722	2.2325	1.58081	2.4857	0.95632	1.18513	1.19781	4.86092	3.16765	4.02359	2.63525	2.6837	3.3456	2.86957	1.16589	0.462896	1.11308	2.09967	0.530123	0.0266693	2.65948	4.01739	0.661992	0.0842279	0	0	0	0	0	0	0	0	0	0
A_24_P281025	A_24_P281025	2.13013	3.91942	4.70879	18.2035	2.80573	3.8607	18.4195	0.598388	5.30832	2.16814	3.24159	4.17039	35.1692	3.25135	4.77936	2.13385	5.86677	8.28998	3.58611	2.31169	0.460247	3.19337	8.10873	0.393819	0.840933	4.00031	14.4	0.2778	0.418251	0	0	0	0	0	0	0	0	0	0
A_24_P281175	A_24_P281175	0.00913322	0.011973	0.00920067	0.0129125	0.00904292	0.0120342	0.00230986	0.0063941	0.0097722	0.00488857	0.00965412	0.00993978	0.0162669	0.0105313	0.0103453	0.0104924	0.0215014	0.0113299	0.0101023	1.12151	0.474535	0.00816083	0.00615872	1.32508	0.477188	0.0159969	0.0123812	1.29204	0.655846	0	0	0	0	0	0	0	0	0	0
A_24_P281264	A_24_P281264	0.00703885	0.0093721	0.00862388	0.00862615	0.00877017	0.0119751	0.0413023	0.0113713	0.0187379	0.0187748	0.0377891	0.0297483	0.0456289	0.0445149	0.0424234	0.0563873	0.0300656	0.00979047	0.00834494	1.17322	0.322029	0.0287707	0.0238038	1.20866	0.543099	0.0432264	0.044189	0.978216	0.860199	0	0	0	0	0	0	0	0	0	0
A_24_P281285	A_24_P281285	0.00766912	0.00708547	0.00854299	0.0107379	0.00842667	0.0115961	0.00527796	0.00592575	0.00900861	0.00444449	0.00900931	0.00972748	0.00358101	0.00972121	0.00647815	0.00886105	0.00768998	0.0102535	0.00776586	1.32033	0.0865855	0.00772709	0.00673744	1.14689	0.737916	0.00827551	0.00659346	1.25511	0.405173	0	0	0	0	0	0	0	0	0	0
A_24_P281304	A_24_P281304	1.27764	2.96504	3.1442	2.2148	2.20933	2.45556	2.69692	4.25203	3.21828	2.85515	3.8444	4.13873	2.0562	2.17412	2.34069	2.22841	2.68616	2.29323	2.46229	0.931341	0.99294	3.61276	3.38908	1.066	0.712111	2.45728	2.19034	1.12187	0.427209	0	0	0	0	0	0	0	0	0	0
A_24_P281468	A_24_P281468	0.00799011	0.0136234	0.0301931	0.00871171	0.00787071	0.0140684	0.0154156	0.00481261	0.00813383	0.00434549	0.0109908	0.00929398	0.013913	0.00805452	0.00600482	0.00722163	0.0160681	0.0102169	0.0172689	0.591638	0.411995	0.00821008	0.00945401	0.868423	0.828268	0.0116449	0.00932412	1.2489	0.707918	0	0	0	0	0	0	0	0	0	0
A_24_P281504	A_24_P281504	132.288	121.448	120.781	204.715	126.136	120.005	104.388	65.3351	86.1216	57.1666	63.7261	54.6979	155.825	117.087	116.406	141.398	108.439	150.285	124.839	1.20383	0.457353	58.5302	85.2815	0.686317	0.10596	124.919	129.772	0.9626	0.840495	0	0	0	0	0	0	0	0	0	0
A_24_P281605	A_24_P281605	1.16689	0.46737	0.796327	0.175869	0.166479	0.163744	3.24093	2.27189	1.31439	0.345384	0.273192	0.226904	0.740012	0.523281	0.435925	0.107609	0.0919452	0.168697	0.810195	0.208218	0.0291221	0.281826	2.27573	0.12384	0.00717644	0.0997769	0.566406	0.176158	0.00299065	1	1	1	1	0	0	0	0	0	0
A_24_P281730	A_24_P281730	0.147157	0.0805184	0.141346	0.201054	0.214086	0.309709	0.067311	0.11665	0.0620383	0.14511	0.286384	0.21278	0.0921949	0.105203	0.106363	0.252041	0.236987	0.241616	0.123007	1.96425	0.0498472	0.214758	0.0819999	2.619	0.0258432	0.244514	0.101253	2.41487	0.000540997	0	0	0	0	0	0	0	0	0	0
A_24_P281853	A_24_P281853	0.747637	0.748051	0.869579	0.842703	1.18408	1.70569	0.609115	1.35721	0.961659	0.632874	0.715181	1.17832	1.2471	1.38997	0.999652	0.505223	0.684304	1.24416	0.788422	1.57803	0.170723	0.842124	0.975994	0.862838	0.681112	0.594763	1.21224	0.490632	0.0669218	0	0	0	0	0	0	0	0	0	0
A_24_P287526	A_24_P287526	0.144512	0.179227	0.242349	0.213187	0.158165	0.250531	0.134815	0.0823762	0.0978759	0.103322	0.1437	0.114	0.239245	0.0891248	0.125357	0.12091	0.26967	0.207295	0.188696	1.09856	0.649344	0.120341	0.105022	1.14586	0.450844	0.19529	0.151242	1.29124	0.646981	0	0	0	0	0	0	0	0	0	0
A_24_P288149	A_24_P288149	0.0212015	0.0244326	0.0264241	0.0230323	0.0285842	0.0309912	0.0539771	0.0527958	0.0442566	0.0398218	0.0268477	0.0395696	0.0378999	0.013773	0.0498426	0.00866002	0.0235296	0.0275359	0.0240194	1.1464	0.297124	0.035413	0.0503432	0.703433	0.0899321	0.0160948	0.0338385	0.475636	0.359941	0	0	0	0	0	0	0	0	0	0
A_24_P289043	A_24_P289043	0.00666282	0.0103071	0.0188482	0.00474293	0.0079266	0.0108692	0.00735044	0.0159579	0.0189267	0.0209685	0.00780633	0.0198762	0.00508181	0.0197046	0.0483631	0.0272851	0.0330615	0.00784623	0.0119394	0.657174	0.378652	0.016217	0.0140784	1.15191	0.783434	0.0301733	0.0243832	1.23746	0.47404	0	0	0	0	0	0	0	0	0	0
A_24_P289130	A_24_P289130	0.00708563	0.0520346	0.00804208	0.0287306	0.00816846	0.0110095	0.0130676	0.0055364	0.0296861	0.00502827	0.00851371	0.00962308	0.00976434	0.00918753	0.00624006	0.0083663	0.00728257	0.0159695	0.0223874	0.713324	0.95467	0.00772169	0.0160967	0.479706	0.379672	0.00782443	0.00839731	0.931778	0.753008	0	0	0	0	0	0	0	0	0	0
A_24_P289573	A_24_P289573	0.109915	0.192385	0.31339	0.295438	0.24882	0.351665	0.257141	0.191855	0.262296	0.083353	0.195108	0.190306	0.559609	0.220672	0.41807	0.206182	0.382325	0.298641	0.20523	1.45515	0.269444	0.156256	0.237098	0.659035	0.223951	0.294253	0.39945	0.736646	0.55359	0	0	0	0	0	0	0	0	0	0
A_24_P289753	A_24_P289753	0.168555	0.130207	0.355518	0.498465	0.213798	0.365767	0.271042	0.122771	0.288199	0.0752221	0.104687	0.200156	0.575145	0.21884	0.44267	0.205348	0.34273	0.359343	0.218093	1.64766	0.243356	0.126688	0.227337	0.557271	0.204807	0.274039	0.412218	0.664791	0.417808	0	0	0	0	0	0	0	0	0	0
A_24_P289834	A_24_P289834	0.0314807	0.0326475	0.0288115	0.11684	0.11388	0.103569	0.0131066	0.0130501	0.0313553	0.0218985	0.0273355	0.0394711	0.0391827	0.033506	0.0465852	0.0640487	0.0727474	0.11143	0.0309799	3.59684	1.63981e-05	0.0295684	0.0191707	1.54237	0.233674	0.068398	0.039758	1.72036	0.0173185	0	0	0	0	0	0	0	0	0	0
A_24_P289854	A_24_P289854	0.00840633	0.00721293	0.00888836	0.00371867	0.00875917	0.0118789	0.00194312	0.00609903	0.00930125	0.0046881	0.0092261	0.0100022	0.362305	0.0521234	0.152781	0.0772917	0.224558	0.00811891	0.00816921	0.993843	0.782497	0.00797213	0.00578113	1.37899	0.450122	0.150925	0.18907	0.79825	0.927065	0	0	0	0	0	0	0	0	0	0
A_24_P289865	A_24_P289865	0.00893368	0.0215886	0.0204681	0.0478725	0.0587014	0.0513423	0.0159086	0.0180197	0.0115384	0.026187	0.0552486	0.0428395	0.0152968	0.0105945	0.010982	0.0189027	0.0294479	0.0526387	0.0169968	3.09698	0.0470787	0.041425	0.0151556	2.73331	0.0268887	0.0241753	0.0122911	1.9669	0.14958	0	0	0	0	0	0	0	0	0	0
A_24_P289884	A_24_P289884	10.0911	11.7073	14.4266	27.9879	17.0811	17.4024	14.0331	8.49926	11.2862	7.37421	10.0733	9.92073	15.4596	8.23222	9.50831	10.5879	10.9247	20.8238	12.075	1.72454	0.0612071	9.12276	11.2729	0.809267	0.327114	10.7563	11.0667	0.971951	0.96589	0	0	0	0	0	0	0	0	0	0
A_24_P289973	A_24_P289973	0.0141108	0.0114253	0.0082693	0.00362179	0.00880893	0.0113928	0.00342755	0.00587956	0.00925775	0.00498366	0.008843	0.00978143	0.00348429	0.00974141	0.00651768	0.00889603	0.00736773	0.00794119	0.0112685	0.704725	0.343566	0.00786937	0.00618829	1.27165	0.48027	0.00813188	0.00658113	1.23564	0.437137	0	0	0	0	0	0	0	0	0	0
A_24_P289984	A_24_P289984	0.107349	0.185453	0.24026	0.251561	0.363929	0.330702	0.154258	0.215146	0.266831	0.229781	0.365952	0.372001	0.179761	0.161899	0.223775	0.251652	0.299042	0.315397	0.177687	1.77501	0.105752	0.322578	0.212079	1.52103	0.134106	0.275347	0.188479	1.46089	0.0626363	0	0	0	0	0	0	0	0	0	0
A_24_P290046	A_24_P290046	0.0264883	0.0121891	0.0815928	0.0797105	0.0493236	0.0548142	0.036353	0.0230825	0.0765627	0.0328673	0.0591165	0.12174	0.052934	0.0390739	0.0824594	0.0492529	0.0511089	0.0612827	0.0400901	1.52863	0.331372	0.0712413	0.0453327	1.57152	0.446905	0.0501809	0.0581558	0.862871	0.690042	0	0	0	0	0	0	0	0	0	0
A_24_P290068	A_24_P290068	0.198752	0.266495	0.376558	3.95285	0.26845	0.405113	12.8733	0.122997	0.272411	0.150689	0.249327	0.24716	8.04165	0.182512	0.232296	0.257874	0.409377	1.54214	0.280602	5.49583	0.345242	0.215725	4.42291	0.0487745	0.467434	0.333626	2.81882	0.118357	0.597735	0	0	0	0	0	0	0	0	0	0
A_24_P290087	A_24_P290087	0.00791996	0.00946891	0.00919734	0.0039809	0.00921966	0.0133908	0.00832002	0.0208778	0.0101603	0.00483948	0.00952758	0.0105101	0.0354774	0.035426	0.0266918	0.00965933	0.00785773	0.0088638	0.00886207	1.0002	0.783875	0.00829239	0.0131193	0.632073	0.310985	0.00875853	0.0325317	0.26923	0.00521693	0	0	0	0	0	0	0	0	0	0
A_24_P290109	A_24_P290109	0.0261532	0.00766129	0.0154077	0.0594023	0.0161009	0.0139573	0.0252773	0.00567493	0.00931527	0.00961864	0.00859798	0.00980618	0.0478512	0.00924602	0.00757049	0.0093478	0.0187277	0.0298202	0.0164074	1.81748	0.451741	0.00934094	0.0134225	0.695915	0.741687	0.0140378	0.0215559	0.651226	0.868235	0	0	0	0	0	0	0	0	0	0
A_24_P290114	A_24_P290114	0.85199	0.90316	1.33492	5.56239	1.29763	1.25001	10.0055	0.510186	0.81982	0.505476	0.929053	0.706472	16.1573	0.731752	1.43996	0.920355	1.67396	2.70335	1.03002	2.62455	0.275698	0.713667	3.77851	0.188875	0.457937	1.29716	6.10966	0.212312	0.525849	0	0	0	0	0	0	0	0	0	0
A_24_P290188	A_24_P290188	0.0670012	0.0472153	0.0888442	0.0333403	0.0541819	0.0438876	0.0659377	0.0921367	0.0913568	0.0841139	0.0822973	0.112006	0.0601466	0.0485155	0.0430993	0.0382487	0.0477782	0.0438032	0.0676869	0.647145	0.14609	0.0928058	0.0831438	1.11621	0.494579	0.0430135	0.0505871	0.850285	0.37871	0	0	0	0	0	0	0	0	0	0
A_24_P290214	A_24_P290214	0.0197385	0.00715562	0.0229056	0.0276833	0.00799643	0.0157371	0.0462073	0.0206905	0.0256635	0.0125863	0.0201078	0.0268713	0.0367929	0.00842688	0.0333813	0.0375464	0.0277991	0.0171389	0.0165999	1.03247	0.963911	0.0198551	0.0308538	0.643524	0.260585	0.0326727	0.0262004	1.24703	0.501361	0	0	0	0	0	0	0	0	0	0
A_24_P290257	A_24_P290257	0.446654	0.337634	0.420896	0.759977	0.557382	0.494905	0.640609	0.405676	0.377458	0.482123	0.650176	0.344258	0.468029	0.314927	0.310398	1.11452	0.877757	0.604088	0.401728	1.50372	0.069523	0.492186	0.474581	1.03709	0.903955	0.996139	0.364452	2.73325	0.0125294	0	0	0	0	0	0	0	0	0	0
A_24_P297302	A_24_P297302	0.0491314	0.0197831	0.046283	0.0331961	0.0377172	0.0684304	0.118407	0.131718	0.17925	0.155522	0.134483	0.18023	0.0776401	0.110561	0.15481	0.210585	0.213126	0.0464479	0.0383992	1.20961	0.593711	0.156745	0.143125	1.09516	0.548333	0.211856	0.114337	1.8529	0.0810534	0	0	0	0	0	0	0	0	0	0
A_24_P298029	A_24_P298029	2.89894	1.90769	2.60637	2.81444	4.45357	5.80879	2.75448	5.61439	3.93637	2.72873	5.74585	4.9375	2.8734	5.87964	2.96294	3.62839	3.78048	4.35893	2.471	1.76403	0.108858	4.47069	4.10174	1.08995	0.80675	3.70443	3.90533	0.948559	0.985124	0	0	0	0	0	0	0	0	0	0
A_24_P298099	A_24_P298099	0.0125806	0.019518	0.0777605	0.0899244	0.0339563	0.0867625	0.0984729	0.0428061	0.0679506	0.0185358	0.0627796	0.0254162	0.0672767	0.0191181	0.0516154	0.0321364	0.0507491	0.0702144	0.0366197	1.91739	0.255463	0.0355772	0.0697432	0.510118	0.169976	0.0414428	0.0460034	0.900863	0.995642	0	0	0	0	0	0	0	0	0	0
A_24_P298143	A_24_P298143	0.00636953	0.00694186	0.00823385	0.00330747	0.00842151	0.0120068	0.00125626	0.00545819	0.00894873	0.00452121	0.00826202	0.00953309	0.00325833	0.00910883	0.00646723	0.00806045	0.00719591	0.00791193	0.00718175	1.10167	0.948578	0.00743877	0.00522106	1.42476	0.43205	0.00762818	0.00627813	1.21504	0.45626	0	0	0	0	0	0	0	0	0	0
A_24_P298179	A_24_P298179	0.874332	0.941663	1.51742	1.76515	1.11363	1.35078	0.867307	0.421109	1.12086	1.82199	1.92658	2.43067	0.451582	0.236902	0.332097	0.257075	0.284494	1.40985	1.11114	1.26883	0.317607	2.05975	0.803091	2.56477	0.0641304	0.270785	0.340194	0.795972	0.406888	0	0	0	0	0	0	0	0	0	0
A_24_P298238	A_24_P298238	16.6199	27.5756	28.8993	27.1991	28.686	30.1771	21.4169	21.7369	29.6136	22.4721	28.7277	24.6433	30.3237	28.1991	34.73	34.2586	36.5843	28.6874	24.3649	1.17741	0.392281	25.281	24.2558	1.04227	0.729794	35.4215	31.0843	1.13953	0.15394	0	0	0	0	0	0	0	0	0	0
A_24_P298320	A_24_P298320	56.5173	45.0221	60.7811	46.473	43.5595	55.1996	39.1833	47.0299	45.5848	32.569	34.1912	34.3609	56.7946	69.2538	54.423	47.8937	46.5047	48.4107	54.1068	0.894724	0.401395	33.707	43.9327	0.767243	0.0342165	47.1992	60.1571	0.784598	0.080613	0	0	0	0	0	0	0	0	0	0
A_24_P298616	A_24_P298616	0.413109	0.620157	0.679956	1.49187	0.656693	0.661106	1.64029	0.710803	0.702238	0.682737	1.32271	0.930884	1.56022	0.353688	0.506905	0.566024	0.741755	0.936555	0.571074	1.63999	0.251733	0.978777	1.01778	0.961683	0.980734	0.65389	0.806938	0.810334	0.985711	0	0	0	0	0	0	0	0	0	0
A_24_P298744	A_24_P298744	0.125034	0.112742	0.105547	0.190494	0.229721	0.201634	0.156821	0.146255	0.143017	0.178212	0.293476	0.240774	0.125264	0.117489	0.116088	0.262947	0.290241	0.207283	0.114441	1.81126	0.00140172	0.237487	0.148698	1.59712	0.0856899	0.276594	0.119614	2.31239	0.0134047	0	0	0	0	0	0	0	0	0	0
A_24_P298835	A_24_P298835	31.1566	28.0258	39.2386	37.1319	38.4127	42.3058	24.3277	23.1171	30.1094	20.6374	21.6947	18.9729	57.8789	56.0998	55.5646	56.2274	62.6839	39.2834	32.807	1.19741	0.189125	20.435	25.8514	0.790478	0.0866374	59.4557	56.5144	1.05204	0.526673	0	0	0	0	0	0	0	0	0	0
A_24_P298886	A_24_P298886	0.104102	0.0288369	0.0335144	0.0695679	0.0434098	0.0736721	0.105445	0.0380207	0.152902	0.050777	0.0541984	0.141977	0.186846	0.0538321	0.180236	0.0504429	0.0473202	0.0622166	0.0554843	1.12134	0.593735	0.0823174	0.0987893	0.833262	0.792643	0.0488815	0.140305	0.348395	0.154008	0	0	0	0	0	0	0	0	0	0
A_24_P298928	A_24_P298928	0.0851103	0.0995672	0.153503	0.104357	0.110669	0.110776	0.202677	0.175958	0.230522	0.0468653	0.100559	0.0755988	0.300752	0.208743	0.254944	0.1248	0.168832	0.1086	0.112727	0.963394	0.977846	0.0743411	0.203053	0.366117	0.03134	0.146816	0.254813	0.576172	0.0970822	0	0	0	0	0	0	0	0	0	0
A_24_P298946	A_24_P298946	4.02199	5.36702	4.02179	3.29447	4.36875	4.125	5.60892	10.67	5.40252	4.77382	7.72216	5.56867	3.08214	5.42129	3.16975	2.26898	2.26683	3.92941	4.47027	0.879009	0.382692	6.02155	7.22715	0.833184	0.599921	2.26791	3.89106	0.58285	0.111051	0	0	0	0	0	0	0	0	0	0
A_24_P303080	A_24_P303080	0.176225	0.148361	0.225718	0.295485	0.430443	0.34879	0.0654485	0.0683541	0.112038	0.194618	0.157856	0.194532	0.156224	0.0997216	0.139448	0.280921	0.321021	0.358239	0.183434	1.95296	0.0150319	0.182335	0.081947	2.22504	0.0276685	0.300971	0.131798	2.28358	0.0139463	0	0	0	0	0	0	0	0	0	0
CD359021	A_24_P306585	0.0875939	0.121041	0.140601	0.245056	0.142077	0.174372	0.317081	0.504931	0.33066	0.157209	0.115949	0.290402	0.454209	0.379051	0.446093	0.0677447	0.0856709	0.187168	0.116412	1.60781	0.0925226	0.187853	0.384224	0.488916	0.0854629	0.0767078	0.426451	0.179875	0.0159115	0	0	1	0	0	0	0	0	0	1
A_24_P306614	A_24_P306614	2.95373	3.49163	2.30666	1.11052	0.787238	1.06575	3.0782	2.26936	1.74084	1.38636	1.22165	1.02212	3.00181	1.80708	1.59449	1.26325	1.25255	0.987835	2.91734	0.338608	0.00273741	1.21004	2.3628	0.512123	0.0388369	1.2579	2.13446	0.589331	0.1269	0	0	0	0	0	0	0	0	0	0
A_24_P306754	A_24_P306754	10.6143	10.5725	8.88147	6.78454	8.80387	8.5155	14.3801	21.228	10.1991	10.4945	16.2528	11.0597	7.64331	10.8755	6.30996	5.29096	5.05081	8.03464	10.0227	0.801641	0.0969944	12.6023	15.2691	0.825351	0.550278	5.17089	8.27627	0.624784	0.105182	0	0	0	0	0	0	0	0	0	0
A_24_P306788	A_24_P306788	0.210081	0.355909	0.275442	0.162033	0.166471	0.159138	0.234477	0.351687	0.331968	0.132878	0.115041	0.15538	0.515637	0.703828	0.471491	0.154644	0.19629	0.162548	0.280477	0.57954	0.0742769	0.134433	0.306044	0.43926	0.00846989	0.175467	0.563652	0.311304	0.00900119	0	0	0	0	0	0	0	0	0	0
A_24_P306814	A_24_P306814	1.08601	0.778986	1.28083	4.87241	3.91363	4.26113	1.28814	0.398951	2.40858	2.5679	3.95611	2.82467	2.56001	1.26864	2.42418	5.49455	5.74522	4.34906	1.04861	4.14745	0.00411525	3.11623	1.36522	2.28258	0.179266	5.61988	2.08428	2.69632	0.0428828	1	0	0	0	0	0	0	1	0	0
A_24_P306964	A_24_P306964	0.493048	0.984873	1.06068	1.57649	1.5043	2.1168	0.784416	0.756865	0.998467	0.931602	1.56171	1.72945	1.00906	0.741179	0.963467	1.23716	1.61991	1.73253	0.846201	2.04742	0.0724223	1.40759	0.846583	1.66267	0.112404	1.42854	0.904568	1.57925	0.109169	0	0	0	0	0	0	0	0	0	0
A_24_P306968	A_24_P306968	13.5176	14.3301	25.3994	53.3919	34.4424	42.1797	24.2302	18.6344	20.3496	25.6157	32.9506	34.8679	27.1133	20.1022	20.4495	37.854	41.672	43.338	17.749	2.44171	0.0248068	31.1447	21.0714	1.47806	0.03565	39.763	22.555	1.76294	0.0158901	0	0	0	0	0	0	0	0	0	0
A_24_P306994	A_24_P306994	0.0200485	0.022263	0.0221528	0.0447587	0.0254235	0.0628051	0.027074	0.210607	0.26119	0.0889787	0.134933	0.228294	0.190931	0.036947	0.0975888	0.0869641	0.178966	0.0443291	0.0214881	2.06296	0.127395	0.150736	0.16629	0.90646	0.812026	0.132965	0.108489	1.22561	0.603929	0	0	0	0	0	0	0	0	0	0
A_24_P307104	A_24_P307104	0.012354	0.00821852	0.0190253	0.0032702	0.00830671	0.0110906	0.0012713	0.00986853	0.008676	0.00479491	0.00798491	0.00942622	0.00321014	0.00892114	0.0484967	0.0357483	0.00741407	0.00755582	0.0131993	0.572443	0.24336	0.00740202	0.00660528	1.12062	0.614361	0.0215812	0.0202093	1.06788	0.759704	0	0	0	0	0	0	0	0	0	0
A_24_P307255	A_24_P307255	36.2328	34.8811	49.4823	63.6018	40.7583	52.0444	38.3321	38.3713	29.3001	27.6293	31.9266	24.8894	45.7319	35.59	32.0817	34.1335	33.6226	52.1348	40.1987	1.29693	0.207189	28.1484	35.3345	0.796628	0.125927	33.878	37.8012	0.896216	0.448927	0	0	0	0	0	0	0	0	0	0
A_24_P307368	A_24_P307368	63.1497	69.1272	74.6965	64.8445	58.6619	69.3035	51.5551	57.6108	58.1101	44.1705	44.1241	43.8493	78.1507	84.2784	65.2856	57.399	56.0829	64.27	68.9911	0.931568	0.359743	44.048	55.7587	0.789975	0.0256623	56.7409	75.9049	0.747526	0.0607056	0	0	0	0	0	0	0	0	0	0
A_24_P307395	A_24_P307395	4.24419	4.25653	2.58417	0.894689	1.31577	1.23898	0.0011425	0.00461509	0.0118899	0.280335	0.0128494	0.0298089	0.00716294	0.00771989	0.0301179	0.202918	0.33425	1.14981	3.69496	0.311184	0.00639793	0.107664	0.0058825	18.3025	0.101758	0.268584	0.0150002	17.9053	0.0116178	0	0	1	0	0	0	0	0	0	1
A_24_P307466	A_24_P307466	2.44172	2.86983	2.84912	18.7151	14.0876	15.4307	2.7417	2.25609	2.8666	6.11927	11.2552	9.59016	3.02518	3.58254	2.50422	14.1385	13.5471	16.0778	2.72022	5.91048	0.000184777	8.9882	2.62146	3.4287	0.0126048	13.8428	3.03731	4.55757	0.00340367	1	0	1	0	0	1	0	0	0	0
A_24_P312594	A_24_P312594	0.0257569	0.00663831	0.021859	0.00592126	0.0213758	0.0278087	0.00550664	0.00496985	0.0214665	0.0154913	0.0190994	0.0352906	0.00537902	0.0197439	0.0349279	0.0107025	0.0334582	0.0183686	0.0180847	1.0157	0.976615	0.0232938	0.0106477	2.18769	0.16871	0.0220804	0.020017	1.10308	0.81898	0	0	0	0	0	0	0	0	0	0
A_24_P314290	A_24_P314290	0.00640147	0.0215543	0.0607546	0.0635812	0.0279041	0.0524859	0.0107426	0.00751788	0.0193233	0.0224376	0.00698738	0.0312179	0.0615976	0.00782057	0.0355371	0.00914564	0.0345512	0.0479904	0.0295701	1.62294	0.344807	0.0202143	0.0125279	1.61354	0.520539	0.0218484	0.0349851	0.624507	0.714275	0	0	0	0	0	0	0	0	0	0
A_24_P315255	A_24_P315255	0.0156055	0.00884728	0.0219029	0.0155856	0.00853747	0.0169021	0.00722257	0.00646722	0.00904144	0.00480002	0.00871753	0.00969194	0.0093093	0.00948272	0.019817	0.0182483	0.0254864	0.0136751	0.0154519	0.88501	0.787232	0.00773649	0.00757707	1.02104	0.958896	0.0218673	0.0128697	1.69914	0.147587	0	0	0	0	0	0	0	0	0	0
A_24_P315256	A_24_P315256	0.113814	0.175922	0.118603	0.0756329	0.133294	0.176885	0.00579163	0.00461294	0.015675	0.0123979	0.00687243	0.00927613	0.0345702	0.0294445	0.0316018	0.00687663	0.0124141	0.128604	0.136113	0.944835	0.759442	0.00951547	0.0086932	1.09459	0.645579	0.00964536	0.0318722	0.302627	0.141965	0	0	0	0	0	0	0	0	0	0
A_24_P315405	A_24_P315405	3.40949	3.18997	3.67952	1.6352	2.60573	2.70023	3.20208	4.63701	4.27078	2.91385	4.14128	2.67031	2.88702	4.3514	3.84462	2.861	2.75005	2.31372	3.42632	0.675277	0.11598	3.24181	4.03662	0.8031	0.268466	2.80553	3.69434	0.759412	0.161653	0	0	0	0	0	0	0	0	0	0
A_24_P315581	A_24_P315581	0.353545	0.813542	1.40454	10.3065	0.626464	0.813377	19.8885	0.180377	1.14586	0.349767	0.575335	0.865246	18.9239	0.719875	1.25816	0.616593	1.3795	3.91546	0.85721	4.56768	0.451494	0.596783	7.07159	0.0843916	0.523503	0.998047	6.96731	0.143247	0.424769	0	0	0	0	0	0	0	0	0	0
A_24_P315644	A_24_P315644	0.46105	0.455557	0.40534	0.852755	0.625821	0.696221	1.0237	0.550814	1.01681	0.748949	0.709709	0.749855	0.49883	0.556427	0.526978	0.983572	0.852286	0.724932	0.440649	1.64515	0.018982	0.736171	0.863774	0.852273	0.615532	0.917929	0.527412	1.74044	0.0461965	0	0	0	0	0	0	0	0	0	0
A_24_P315654	A_24_P315654	51.1231	52.5837	48.4875	39.0907	41.1187	55.6281	53.4288	55.8181	52.9616	43.08	48.2327	45.6061	49.2485	47.6532	40.7584	34.2101	44.1985	45.2792	50.7315	0.892527	0.372352	45.6396	54.0695	0.844092	0.0194218	39.2043	45.8867	0.854372	0.406344	0	0	0	0	0	0	0	0	0	0
A_24_P315774	A_24_P315774	0.00705492	0.00831168	0.00862393	0.0139256	0.00891506	0.0123194	0.0170228	0.00611811	0.00986057	0.00470411	0.00928565	0.0101623	0.00717532	0.0100124	0.00688726	0.0091994	0.00747001	0.01172	0.00799684	1.46558	0.0917838	0.00805067	0.0110005	0.731846	0.506998	0.0083347	0.00802501	1.03859	0.786159	0	0	0	0	0	0	0	0	0	0
A_24_P315885	A_24_P315885	0.0215391	0.0167352	0.0109678	0.113719	0.0115327	0.010873	0.0483444	0.00505859	0.0431422	0.0111174	0.0160252	0.00933143	0.0588474	0.0084065	0.0136749	0.0184143	0.0293782	0.0453749	0.0164141	2.76439	0.640014	0.012158	0.0321817	0.377792	0.491966	0.0238963	0.0269763	0.885825	0.767504	0	0	0	0	0	0	0	0	0	0
A_24_P316767	A_24_P316767	10.9491	9.76618	6.70007	1.94812	2.57473	2.29158	11.6941	16.3176	13.733	3.86578	5.11274	3.4602	15.1138	19.2813	10.5159	4.48141	4.08213	2.27147	9.13845	0.248562	0.00345214	4.14624	13.9149	0.297971	0.00148591	4.28177	14.9703	0.286017	0.0153875	1	0	0	0	0	0	0	1	0	0
A_24_P32207	A_24_P32207	3.86871	4.3146	5.43378	8.92859	5.61732	5.59975	7.24939	3.88277	5.40264	4.80596	6.95169	5.41922	9.94542	6.72685	7.49512	11.451	10.1013	6.71522	4.53903	1.47944	0.122498	5.72562	5.5116	1.03883	0.798921	10.7762	8.0558	1.33769	0.110827	0	0	0	0	0	0	0	0	0	0
A_24_P322908	A_24_P322908	0.245353	0.211086	0.29931	0.374359	0.270401	0.309518	0.157913	0.175944	0.144332	0.40027	0.443965	0.388033	0.0567042	0.0592144	0.0757699	0.143757	0.114014	0.318093	0.251916	1.26269	0.165487	0.410756	0.159396	2.57695	0.000320905	0.128885	0.0638961	2.01711	0.0344978	0	0	0	0	0	0	0	0	0	0
A_24_P323298	A_24_P323298	0.00757993	0.00905588	0.0100662	0.00495725	0.00970439	0.0137725	0.0089828	0.00679706	0.0108151	0.00525955	0.0098995	0.0110933	0.00398941	0.0113243	0.00795587	0.0106488	0.00834232	0.00947805	0.00890066	1.06487	0.967706	0.00875079	0.00886497	0.98712	0.877926	0.00949558	0.00775653	1.2242	0.46527	0	0	0	0	0	0	0	0	0	0
A_24_P323778	A_24_P323778	19.1618	19.6364	17.3098	9.93957	10.1033	12.137	25.7801	23.8653	19.4812	11.934	10.595	6.7876	18.7055	18.8966	12.8432	7.50135	6.20473	10.7266	18.7027	0.573534	0.00360893	9.77221	23.0422	0.4241	0.0208206	6.85304	16.8151	0.407553	0.0113821	0	0	0	0	0	0	0	0	0	0
A_24_P323795	A_24_P323795	0.158316	0.14967	0.122174	0.258061	0.176004	0.135707	0.172305	0.128792	0.0677658	0.0793809	0.11472	0.110572	0.114567	0.121789	0.0715169	0.147959	0.0982545	0.189924	0.143387	1.32456	0.311048	0.101558	0.122954	0.825979	0.688663	0.123107	0.102624	1.19959	0.543782	0	0	0	0	0	0	0	0	0	0
A_24_P323805	A_24_P323805	172.198	188.173	207.782	373.388	207.063	211.229	169.4	105.286	156.644	124.279	160.438	136.261	211.993	150.579	194.5	210.668	206.272	263.893	189.384	1.39343	0.262768	140.326	143.777	0.976002	0.95865	208.47	185.691	1.12267	0.344821	0	0	0	0	0	0	0	0	0	0
A_24_P323974	A_24_P323974	0.00709	0.00786561	0.0218878	0.0155087	0.0148873	0.0227877	0.0180123	0.00807135	0.00861631	0.00538615	0.00791631	0.00944398	0.0183378	0.0089611	0.0133073	0.00793671	0.012827	0.0177279	0.0122811	1.44351	0.308289	0.00758215	0.0115667	0.655518	0.294763	0.0103819	0.0135354	0.767016	0.498352	0	0	0	0	0	0	0	0	0	0
A_24_P324074	A_24_P324074	2.34738	3.47975	4.136	2.99087	2.99191	2.90084	4.56166	3.83703	2.95539	1.9247	2.78249	2.13166	6.37714	3.10788	2.44158	1.97729	2.01031	2.9612	3.32104	0.891649	0.652745	2.27961	3.78469	0.602324	0.0404839	1.9938	3.97553	0.501518	0.171494	0	0	0	0	0	0	0	0	0	0
A_24_P324084	A_24_P324084	0.00679705	0.0444844	0.0296476	0.010882	0.013811	0.0110528	0.0381235	0.0615146	0.0566656	0.0163984	0.00817439	0.0199121	0.0460579	0.0476145	0.0590257	0.0081139	0.0176439	0.0119153	0.0269764	0.441693	0.429006	0.0148283	0.0521012	0.284606	0.022704	0.0128789	0.0508993	0.253027	0.15584	0	0	0	0	0	0	0	0	0	0
A_24_P324214	A_24_P324214	1.9719	3.21327	2.61036	1.28626	1.83273	1.92025	2.33405	3.17984	2.38467	1.57875	2.08334	1.99776	3.32608	3.1408	2.25723	1.42497	1.79714	1.67975	2.59851	0.646426	0.0860101	1.88661	2.63285	0.716566	0.0676973	1.61105	2.90804	0.554001	0.0461266	0	0	0	0	0	0	0	0	0	0
A_24_P324224	A_24_P324224	21.5436	19.2147	22.9356	23.917	24.8435	29.962	12.7322	18.3832	20.5901	14.9482	20.5262	19.655	14.7082	21.3302	20.5506	25.4806	25.2084	26.2408	21.2313	1.23595	0.0785352	18.3765	17.2352	1.06622	0.695247	25.3445	18.863	1.34361	0.120307	0	0	0	0	0	0	0	0	0	0
A_24_P324424	A_24_P324424	0.00670715	0.0150911	0.00802379	0.00334067	0.0103232	0.0110577	0.00442944	0.00900587	0.00841137	0.00760373	0.00810629	0.00934701	0.00399308	0.00887792	0.00931754	0.00893756	0.0128893	0.00824052	0.00994068	0.828969	0.617478	0.00835234	0.00728223	1.14695	0.512934	0.0109134	0.00739618	1.47555	0.275061	0	0	0	0	0	0	0	0	0	0
A_24_P324506	A_24_P324506	1.01941	1.14276	0.955607	1.09084	0.859455	0.927496	1.26606	1.02996	1.27899	0.919872	1.28929	0.933721	2.27663	2.47436	1.93537	1.5213	1.4956	0.959262	1.03926	0.923027	0.404568	1.04763	1.19167	0.879127	0.365002	1.50845	2.22879	0.676803	0.0318292	0	0	0	0	0	0	0	0	0	0
A_24_P324538	A_24_P324538	0.0235728	0.0141133	0.0927702	0.0193001	0.0415261	0.0814726	0.0151243	0.0371277	0.0923046	0.0133681	0.0338489	0.0879351	0.0181881	0.0148793	0.0937397	0.0245941	0.116714	0.0474329	0.0434855	1.09078	0.740432	0.0450507	0.0481855	0.934942	0.912586	0.0706538	0.042269	1.67153	0.59704	0	0	0	0	0	0	0	0	0	0
A_24_P324588	A_24_P324588	0.0367851	0.0299703	0.0748315	0.0273771	0.00788231	0.0107175	0.0157499	0.00467074	0.0110701	0.0116989	0.0667902	0.00932751	0.037679	0.018639	0.0202677	0.00798724	0.0114144	0.0153256	0.0471957	0.324725	0.0680436	0.0292722	0.0104969	2.78864	0.380008	0.00970081	0.0255286	0.379998	0.0478493	0	0	0	0	0	0	0	0	0	0
A_24_P324606	A_24_P324606	0.00656882	0.0233723	0.0210599	0.052424	0.0304743	0.0212581	0.0218524	0.00549121	0.0272263	0.0145665	0.0269517	0.0270486	0.0156905	0.0251118	0.0416521	0.0191255	0.0395884	0.0347188	0.0170003	2.04224	0.192617	0.0228556	0.01819	1.2565	0.526824	0.0293569	0.0274848	1.06812	0.877584	0	0	0	0	0	0	0	0	0	0
A_24_P324644	A_24_P324644	0.379645	0.36075	0.317701	0.274559	0.188565	0.222337	0.32793	0.297579	0.333672	0.169069	0.152398	0.1564	0.260022	0.235096	0.233272	0.132121	0.117856	0.228487	0.352699	0.647825	0.0372019	0.159289	0.319727	0.498204	0.000138953	0.124989	0.242797	0.514787	0.014896	0	0	0	0	0	0	0	0	0	0
A_24_P325533	A_24_P325533	0.00963778	0.0137357	0.0150014	0.0115422	0.0142785	0.0188582	0.00584663	0.00617338	0.0137889	0.0113502	0.00926625	0.0147082	0.0104113	0.0100568	0.0187432	0.0149893	0.013244	0.014893	0.0127916	1.16428	0.489138	0.0117749	0.00860296	1.3687	0.310345	0.0141167	0.0130704	1.08004	0.624821	0	0	0	0	0	0	0	0	0	0
A_24_P32715	A_24_P32715	5.16721	4.16232	4.60379	6.17571	6.92088	6.14209	0.800593	0.741563	1.7174	3.74529	5.08344	4.74279	0.692215	0.461123	0.730437	2.14367	2.47378	6.41289	4.64444	1.38077	0.0170734	4.52384	1.08652	4.16361	0.0213532	2.30873	0.627925	3.67676	0.00518695	0	1	0	0	0	0	0	0	1	0
A_24_P32735	A_24_P32735	14.466	11.1515	13.1609	8.37145	8.93586	11.3264	14.6913	17.5506	11.4039	9.13282	11.7795	9.48751	15.6891	15.4529	9.16135	8.88175	9.22632	9.54455	12.9261	0.738392	0.0642384	10.1333	14.5486	0.696512	0.0876657	9.05403	13.4345	0.673941	0.173322	0	0	0	0	0	0	0	0	0	0
A_24_P32836	A_24_P32836	6.89335	13.2862	14.1566	10.9973	11.1377	12.4207	12.4258	14.747	14.1333	15.2526	19.3797	17.7046	9.54604	10.4979	10.0148	12.1475	13.4558	11.5186	11.4454	1.0064	0.839489	17.4456	13.7687	1.26705	0.0590029	12.8016	10.0196	1.27766	0.0760022	0	0	0	0	0	0	0	0	0	0
A_24_P32930	A_24_P32930	0.0808748	0.183044	0.267276	0.0991135	0.139121	0.155773	0.0770699	0.176795	0.241504	0.0881552	0.203568	0.259168	0.109075	0.184401	0.261991	0.14213	0.189251	0.131336	0.177065	0.741737	0.633009	0.18363	0.165123	1.11208	0.819069	0.165691	0.185156	0.894872	0.852722	0	0	0	0	0	0	0	0	0	0
A_24_P33055	A_24_P33055	0.459685	0.314747	0.489919	1.83263	1.45764	1.77341	0.490765	0.125201	0.862626	0.981005	1.35095	1.07359	0.978883	0.407848	0.97318	1.94968	2.32491	1.68789	0.42145	4.00497	0.00289021	1.13518	0.492864	2.30324	0.192931	2.1373	0.786637	2.71701	0.0569099	1	0	0	0	0	0	0	1	0	0
A_24_P33105	A_24_P33105	0.0368453	0.057691	0.0593839	0.0884389	0.151202	0.0582813	0.0363425	0.0508716	0.112383	0.0238875	0.121739	0.0456464	0.056861	0.080715	0.0738919	0.0512308	0.0800853	0.0993072	0.0513067	1.93556	0.146651	0.0637577	0.0665324	0.958295	0.810748	0.065658	0.0704893	0.931461	0.773781	0	0	0	0	0	0	0	0	0	0
A_24_P33213	A_24_P33213	5.53629	10.1487	11.6116	9.47573	8.11914	9.96069	12.8083	9.17415	10.7336	7.82597	10.794	6.92938	20.0434	12.0572	15.668	10.0276	13.2043	9.18519	9.09887	1.00949	0.838872	8.51644	10.9054	0.78094	0.19942	11.616	15.9229	0.729514	0.235689	0	0	0	0	0	0	0	0	0	0
A_24_P33217	A_24_P33217	0.113735	0.182711	0.290665	0.463512	0.205679	0.285115	0.270969	0.140066	0.274859	0.091465	0.190151	0.297837	0.414014	0.125288	0.275012	0.148238	0.280826	0.318102	0.195704	1.62543	0.236627	0.193151	0.228631	0.844813	0.604209	0.214532	0.271438	0.790355	0.74124	0	0	0	0	0	0	0	0	0	0
A_24_P332292	A_24_P332292	21.3712	25.304	28.634	72.61	45.8334	47.3413	41.1499	31.13	50.0971	51.0649	73.8944	72.5361	31.5649	27.1737	35.9303	71.6833	69.0897	55.2616	25.1031	2.20139	0.0177454	65.8318	40.7923	1.61383	0.0586089	70.3865	31.5563	2.2305	0.00745304	0	0	0	0	0	0	0	0	0	0
A_24_P332326	A_24_P332326	4.05183	5.89198	4.76029	1.59318	2.92952	2.32949	1.91605	4.64302	3.79768	1.62797	2.12601	1.59291	3.44919	5.9909	4.61973	2.23618	2.1754	2.28406	4.90137	0.466005	0.0277493	1.7823	3.45225	0.516271	0.141873	2.20579	4.68661	0.470658	0.0437987	0	0	0	0	0	0	0	0	0	0
A_24_P332441	A_24_P332441	21.5236	20.6066	24.632	35.2026	23.6264	25.6879	20.1961	14.0826	15.0197	11.6442	13.5126	11.579	15.4957	12.1002	9.82292	13.5408	14.4702	28.1723	22.2541	1.26594	0.198823	12.2453	16.4328	0.745172	0.108668	14.0055	12.4729	1.12287	0.42188	0	0	0	0	0	0	0	0	0	0
A_24_P332461	A_24_P332461	0.00712593	0.00942011	0.00934581	0.00424254	0.00935448	0.0132393	0.00265544	0.0110813	0.0105143	0.00491006	0.00990322	0.010745	0.00411641	0.0108401	0.00749869	0.0101895	0.00794382	0.00894545	0.00863062	1.03648	0.879299	0.00851941	0.0080837	1.0539	0.762962	0.00906668	0.00748505	1.21131	0.469562	0	0	0	0	0	0	0	0	0	0
A_24_P332504	A_24_P332504	0.0495298	0.0715141	0.0783909	0.0538571	0.0587514	0.0620177	0.0528776	0.059502	0.111976	0.111275	0.0529912	0.0756994	0.10358	0.0873958	0.143891	0.0566696	0.0871103	0.0582087	0.0664783	0.875605	0.500883	0.0799886	0.0747853	1.06958	0.815532	0.0718899	0.111622	0.644047	0.236178	0	0	0	0	0	0	0	0	0	0
A_24_P332721	A_24_P332721	0.0601683	0.083974	0.05269	0.0518775	0.0525044	0.0541292	0.0943652	0.0362307	0.0450666	0.0442252	0.0743118	0.0460413	0.0438385	0.0263364	0.0585458	0.0476942	0.0616076	0.052837	0.0656108	0.80531	0.290826	0.0548594	0.0585541	0.936901	0.986654	0.0546509	0.0429069	1.27371	0.365262	0	0	0	0	0	0	0	0	0	0
A_24_P332754	A_24_P332754	0.335934	0.244275	0.253864	0.311683	0.190643	0.246683	0.205958	0.353898	0.257936	0.307878	0.217697	0.297217	0.121227	0.20456	0.206304	0.30252	0.226508	0.24967	0.278024	0.898014	0.541171	0.274264	0.272598	1.00611	0.925247	0.264514	0.177364	1.49136	0.165665	0	0	0	0	0	0	0	0	0	0
A_24_P332780	A_24_P332780	0.0473003	0.066672	0.153628	0.101304	0.0522582	0.16291	0.0755141	0.0419491	0.132108	0.0769442	0.0369225	0.178722	0.0952937	0.0284882	0.146575	0.0523517	0.12264	0.105491	0.0892	1.18263	0.709727	0.0975295	0.0831903	1.17237	0.914917	0.0874958	0.0901191	0.970891	0.903754	0	0	0	0	0	0	0	0	0	0
A_24_P332911	A_24_P332911	0.023809	0.0245546	0.0206218	0.0743131	0.0298248	0.0227042	0.0338438	0.0165685	0.0605375	0.0281577	0.021377	0.0727412	0.0659092	0.0255809	0.0734528	0.0338883	0.0368265	0.0422807	0.0229951	1.83868	0.314596	0.0407586	0.0369832	1.10208	0.879959	0.0353574	0.054981	0.643085	0.412351	0	0	0	0	0	0	0	0	0	0
A_24_P332953	A_24_P332953	1.62475	1.32638	1.99547	3.08108	2.70856	1.80738	1.08246	0.902697	1.41908	0.547162	0.7626	0.701674	3.00681	3.85955	2.53113	1.22158	1.04186	2.53234	1.64887	1.53581	0.110027	0.670479	1.13475	0.590862	0.0382936	1.13172	3.1325	0.361284	0.00638785	0	0	0	0	0	0	0	0	0	0
A_24_P333052	A_24_P333052	0.00947997	0.0231926	0.02847	0.0569996	0.0207926	0.0311122	0.0636144	0.0330128	0.0635729	0.027375	0.042694	0.0872531	0.0617725	0.0112372	0.0447139	0.0248891	0.0304281	0.0363015	0.0203809	1.78115	0.257922	0.0524407	0.0534	0.982035	0.835978	0.0276586	0.0392412	0.704836	0.824883	0	0	0	0	0	0	0	0	0	0
A_24_P333077	A_24_P333077	0.0563635	0.0409861	0.108528	0.0482951	0.0626432	0.118753	0.040263	0.0314351	0.0170693	0.0188037	0.0242053	0.126339	0.0639958	0.0198979	0.109114	0.0458227	0.15847	0.0765636	0.0686258	1.11567	0.774965	0.0564493	0.0295891	1.90777	0.653386	0.102146	0.0643358	1.58771	0.590074	0	0	0	0	0	0	0	0	0	0
A_24_P333112	A_24_P333112	6.79382	7.11934	11.4182	4.64439	6.98002	8.72981	5.90282	9.18789	9.89442	6.73796	7.85835	6.07712	9.40496	10.3629	13.8608	8.89121	13.1098	6.78474	8.4438	0.803517	0.420605	6.89114	8.32837	0.827429	0.412248	11.0005	11.2095	0.981354	0.927656	0	0	0	0	0	0	0	0	0	0
A_24_P33385	A_24_P33385	0.0200069	0.00893318	0.0367532	0.0165024	0.0219044	0.0589868	0.0274744	0.0287326	0.0268568	0.0108347	0.0188491	0.0132447	0.0475445	0.0202366	0.0497571	0.0120497	0.0449362	0.0324646	0.0218978	1.48255	0.524223	0.0143095	0.0276879	0.516813	0.049446	0.028493	0.0391794	0.727244	0.621564	0	0	0	0	0	0	0	0	0	0
A_24_P33403	A_24_P33403	0.00961278	0.0178861	0.156121	0.0707546	0.0601912	0.197277	0.0285657	0.00490909	0.147616	0.12387	0.221936	0.630342	0.0250984	0.00822802	0.081985	0.0701888	0.237544	0.109408	0.0612065	1.78752	0.309266	0.325383	0.0603634	5.3904	0.135672	0.153866	0.0384372	4.00306	0.17735	0	0	0	0	0	0	0	0	0	0
A_24_P334208	A_24_P334208	0.00664748	0.0199237	0.00799338	0.00324608	0.0175029	0.0109355	0.00123504	0.00834072	0.00832575	0.00805786	0.00783856	0.00935043	0.00316059	0.00863343	0.00866061	0.0104528	0.00726047	0.0105615	0.0115215	0.916674	0.785869	0.00841562	0.00596717	1.41032	0.418659	0.00885665	0.00681821	1.29897	0.438249	0	0	0	0	0	0	0	0	0	0
A_24_P33525	A_24_P33525	0.124522	0.145542	0.204846	0.250758	0.164708	0.180154	0.474904	0.31484	0.422361	0.188361	0.310044	0.250851	0.39254	0.262299	0.281836	0.276042	0.311182	0.19854	0.158303	1.25418	0.301101	0.249752	0.404035	0.618144	0.0633558	0.293612	0.312225	0.940386	0.75586	0	0	0	0	0	0	0	0	0	0
A_24_P338151	A_24_P338151	0.0550618	0.0289243	0.0950309	0.0425724	0.0333438	0.0689123	0.013316	0.00562633	0.0377419	0.0240975	0.0132711	0.0491032	0.0180351	0.0103067	0.056137	0.0256029	0.0648378	0.0482762	0.0596724	0.809021	0.740696	0.0288239	0.0188948	1.5255	0.446033	0.0452204	0.0281596	1.60586	0.432775	0	0	0	0	0	0	0	0	0	0
A_24_P340866	A_24_P340866	2.18191	2.19517	1.96762	1.45337	1.34209	1.36882	1.0907	0.675892	0.775335	0.877308	0.724729	0.508116	1.45019	1.25181	0.962371	0.593052	0.594652	1.38809	2.1149	0.656339	0.00113052	0.703384	0.847308	0.83014	0.425246	0.593852	1.22146	0.486183	0.0275714	0	0	0	0	0	0	0	0	0	0
A_24_P340886	A_24_P340886	15.4349	13.6918	18.3717	30.2848	14.6221	22.6299	15.6471	9.49848	14.8893	15.3318	13.8533	15.1115	19.4778	12.9104	12.9065	15.4612	23.6553	22.5123	15.8328	1.42188	0.271583	14.7655	13.345	1.10645	0.518741	19.5582	15.0982	1.2954	0.425732	0	0	0	0	0	0	0	0	0	0
A_24_P340916	A_24_P340916	0.258922	0.140041	0.286798	0.423134	0.328321	0.381737	0.244617	0.205292	0.212975	0.219388	0.228557	0.244137	0.726765	0.67545	0.509729	0.705466	0.711288	0.37773	0.228587	1.65246	0.12513	0.230694	0.220961	1.04405	0.515585	0.708377	0.637315	1.1115	0.392279	0	0	0	0	0	0	0	0	0	0
A_24_P340966	A_24_P340966	1.0638	1.07295	1.16438	0.814963	0.637581	0.711484	1.4691	0.997998	1.30101	0.657323	0.716391	0.764901	1.53943	1.25244	1.15829	0.995103	1.08326	0.721343	1.10038	0.655543	0.015913	0.712872	1.25603	0.567558	0.0274584	1.03918	1.31672	0.78922	0.100404	0	0	0	0	0	0	0	0	0	0
A_24_P341078	A_24_P341078	0.0445293	0.0610335	0.145492	0.129705	0.167253	0.189893	0.0645805	0.0984345	0.164184	0.0527251	0.0592679	0.151871	0.099752	0.0877296	0.143206	0.0590129	0.0898205	0.162284	0.0836848	1.93923	0.148602	0.0879548	0.109066	0.806433	0.575672	0.0744167	0.110229	0.675108	0.2664	0	0	0	0	0	0	0	0	0	0
A_24_P341126	A_24_P341126	0.103738	0.0692143	0.173915	0.112987	0.0832699	0.179882	0.0972993	0.0616985	0.0790426	0.0614134	0.0702862	0.197584	0.0682178	0.0569202	0.194536	0.049617	0.22066	0.12538	0.115622	1.08439	0.78589	0.109761	0.0793468	1.38331	0.658451	0.135138	0.106558	1.26822	0.887595	0	0	0	0	0	0	0	0	0	0
A_24_P341176	A_24_P341176	17.9224	19.1887	27.6289	34.4198	30.5897	33.6397	49.1816	45.3616	52.2848	43.7299	69.0975	65.9243	23.923	30.7391	25.5154	36.6386	34.5576	32.8831	21.58	1.52378	0.0735929	59.5839	48.9427	1.21742	0.344416	35.5981	26.7258	1.33197	0.047575	0	0	0	0	0	0	0	0	0	0
A_24_P341376	A_24_P341376	57.8726	48.681	66.0937	103.908	66.6686	68.4528	75.3669	44.8393	65.2865	41.81	77.806	55.4787	86.0668	61.4043	73.8069	95.3952	89.4796	79.6766	57.5491	1.3845	0.152979	58.3649	61.8309	0.943943	0.791886	92.4374	73.7593	1.25323	0.128447	0	0	0	0	0	0	0	0	0	0
A_24_P341386	A_24_P341386	22.684	23.7136	29.8717	24.6869	25.9624	30.3161	19.6378	18.239	24.7691	15.4682	14.4417	12.9654	27.7168	21.0987	29.7997	37.0272	34.4596	26.9885	25.4231	1.06157	0.58314	14.2917	20.882	0.684406	0.0359168	35.7434	26.205	1.36399	0.0814194	0	0	0	0	0	0	0	0	0	0
A_24_P341408	A_24_P341408	66.6388	58.9887	66.8172	113.44	64.2257	59.8658	63.0413	31.5712	41.1384	25.911	26.6479	22.3487	95.5286	64.0522	60.5744	69.2357	56.1333	79.1772	64.1483	1.23428	0.49325	24.9692	45.2503	0.551803	0.101131	62.6845	73.3851	0.854186	0.483551	0	0	0	0	0	0	0	0	0	0
A_24_P341426	A_24_P341426	2.3357	5.17657	3.65459	1.14939	2.63985	2.63805	1.46278	1.95991	2.13568	1.2695	1.77558	1.45326	1.76584	2.28718	2.54629	0.820024	1.31858	2.14243	3.72229	0.575569	0.19147	1.49945	1.85279	0.809291	0.239657	1.0693	2.19977	0.486097	0.152039	0	0	0	0	0	0	0	0	0	0
A_24_P341489	A_24_P341489	0.408183	0.36886	0.490651	0.437681	0.354931	0.348808	0.60126	0.506022	0.545458	0.328645	0.237858	0.265954	0.407981	0.438329	0.376463	0.237477	0.201376	0.380474	0.422565	0.900391	0.405077	0.277486	0.550913	0.503683	0.00729337	0.219426	0.407591	0.53835	0.0382903	0	0	0	0	0	0	0	0	0	0
A_24_P341616	A_24_P341616	0.505398	0.575824	0.770344	1.0305	0.437468	0.716692	0.503974	0.163435	0.666896	0.264099	0.364285	0.643798	3.92453	0.444404	0.727493	0.439643	0.834294	0.728219	0.617189	1.1799	0.691156	0.424061	0.444768	0.953442	0.941114	0.636969	1.69881	0.37495	0.490865	0	0	0	0	0	0	0	0	0	0
A_24_P341626	A_24_P341626	0.07828	0.0395272	0.147519	0.0879988	0.0599076	0.160249	0.0654445	0.0636608	0.0881317	0.0640219	0.0670231	0.159361	0.113174	0.0786033	0.202713	0.124744	0.202319	0.102719	0.0884421	1.16142	0.690202	0.0968021	0.0724123	1.33682	0.565581	0.163532	0.131497	1.24362	0.522538	0	0	0	0	0	0	0	0	0	0
A_24_P341731	A_24_P341731	0.194293	0.213075	0.266223	0.260586	0.194481	0.306163	0.290055	0.192346	0.219992	0.191043	0.205715	0.181307	0.138942	0.0784662	0.0869811	0.0377654	0.0311485	0.253743	0.22453	1.13011	0.525496	0.192688	0.234131	0.822993	0.269482	0.034457	0.101463	0.339601	0.015102	0	0	0	0	0	0	0	0	0	0
A_24_P346859	A_24_P346859	0.00714784	0.00919794	0.00858323	0.00374021	0.00897859	0.0119101	0.00133572	0.00599771	0.00944213	0.00511287	0.00914593	0.0100722	0.00358313	0.0100473	0.00661754	0.00917984	0.00761102	0.00820962	0.00830967	0.98796	0.775875	0.00811035	0.00559185	1.45039	0.41569	0.00839543	0.00674931	1.24389	0.427683	0	0	0	0	0	0	0	0	0	0
A_24_P348428	A_24_P348428	0.00721911	0.00847663	0.00828249	0.00375849	0.00855528	0.0114535	0.00136673	0.00592404	0.00952811	0.00468218	0.0090237	0.00986874	0.00413745	0.0110395	0.00652056	0.00888303	0.00730929	0.00792243	0.00799274	0.991202	0.781098	0.00785821	0.00560629	1.40168	0.445977	0.00809616	0.00723249	1.11942	0.584849	0	0	0	0	0	0	0	0	0	0
A_24_P349428	A_24_P349428	0.0986224	0.0682798	0.0905753	0.221278	0.239517	0.17362	0.0620385	0.0310498	0.0296967	0.0753706	0.0880616	0.0617574	0.0292925	0.02368	0.0381297	0.135357	0.108853	0.211472	0.0858258	2.46397	0.00379485	0.0750632	0.0409283	1.83402	0.0943078	0.122105	0.0303674	4.02093	0.00425988	0	0	1	0	0	0	0	0	0	1
A_24_P349489	A_24_P349489	4.89696	7.26733	7.70099	3.1303	3.6095	3.36515	5.7262	6.37226	6.47575	2.58008	3.18979	2.41593	7.76318	6.72694	8.8688	3.68469	3.75727	3.36831	6.62176	0.508674	0.0352114	2.7286	6.1914	0.440708	0.00379741	3.72098	7.78631	0.477888	0.0107997	0	0	0	0	0	0	0	0	0	0
A_24_P349580	A_24_P349580	0.200645	0.309143	0.231522	0.269909	0.211092	0.520511	0.130276	0.351052	0.163821	0.126272	0.25306	0.200477	0.249973	0.380145	0.237046	0.143366	0.155077	0.333837	0.247103	1.351	0.479353	0.19327	0.21505	0.898721	0.893382	0.149221	0.289055	0.516239	0.0433155	0	0	0	0	0	0	0	0	0	0
A_24_P349590	A_24_P349590	1.12214	1.91635	1.17693	0.830688	1.66164	1.87299	1.44154	3.7535	1.53993	1.23346	2.12109	2.01879	1.63611	2.42976	1.25517	1.02779	1.36427	1.45511	1.40514	1.03556	0.982752	1.79111	2.24499	0.797827	0.695281	1.19603	1.77368	0.674321	0.221836	0	0	0	0	0	0	0	0	0	0
A_24_P349606	A_24_P349606	1.90165	1.97584	1.25328	1.77076	0.999359	1.01063	1.37072	0.901813	0.743163	0.560059	0.663306	0.441422	2.74104	2.10783	1.32744	0.568851	0.493616	1.26025	1.71026	0.736876	0.251778	0.554929	1.00523	0.55204	0.0658674	0.531234	2.05877	0.258034	0.0175638	0	0	0	0	0	0	0	0	0	0
A_24_P349756	A_24_P349756	23.9534	18.5543	19.8222	11.5778	11.265	10.5309	23.3373	23.6915	25.9614	18.6056	17.2461	16.9707	17.3809	27.7934	16.0163	8.1672	9.08441	11.1246	20.7766	0.535437	0.00833828	17.6075	24.3301	0.723693	0.00197325	8.62581	20.3969	0.422899	0.0316378	0	0	0	0	0	0	0	0	0	0
A_24_P349869	A_24_P349869	8.36357	8.65583	5.16551	3.46574	3.65198	4.17074	20.1272	19.9802	13.4686	7.66435	9.46682	7.19949	16.0127	14.8377	11.1728	5.60255	7.11778	3.76282	7.39497	0.508835	0.0479707	8.11022	17.8587	0.454133	0.0118588	6.36017	14.0077	0.454047	0.0253081	0	0	0	0	0	0	0	0	0	0
A_24_P350008	A_24_P350008	6.21715	6.9759	9.2976	11.0505	9.21167	12.3048	6.81322	6.37176	8.92048	5.40812	6.76907	7.95504	7.16883	7.17626	7.41213	7.45625	9.70715	10.8557	7.49688	1.44803	0.0681989	6.71074	7.36848	0.910736	0.56598	8.5817	7.25241	1.18329	0.438397	0	0	0	0	0	0	0	0	0	0
A_24_P350027	A_24_P350027	0.00719768	0.0091454	0.0288968	0.0453708	0.0342796	0.0313497	0.0187653	0.00615491	0.0162715	0.0147695	0.0297872	0.0218248	0.0322689	0.010129	0.0107998	0.0118157	0.0506551	0.037	0.01508	2.45359	0.119992	0.0221271	0.0137306	1.61152	0.266396	0.0312354	0.0177326	1.76147	0.635483	0	0	0	0	0	0	0	0	0	0
A_24_P350252	A_24_P350252	0.0291737	0.0535851	0.13096	0.105895	0.0862935	0.152522	0.0901605	0.0313562	0.128425	0.0398062	0.0568813	0.157686	0.0745253	0.0423675	0.119169	0.0430423	0.133156	0.114904	0.0712397	1.61292	0.278133	0.084791	0.083314	1.01773	0.992912	0.088099	0.0786871	1.11961	0.949056	0	0	0	0	0	0	0	0	0	0
A_24_P356304	A_24_P356304	0.00754971	0.00918172	0.0121235	0.00396238	0.00950881	0.0232953	0.00266024	0.00672039	0.0105952	0.00515601	0.00992858	0.0107746	0.00393699	0.0111917	0.0132125	0.0104394	0.0108872	0.0122555	0.00961831	1.27418	0.980383	0.00861972	0.00665861	1.29452	0.499518	0.0106633	0.00944705	1.12875	0.585336	0	0	0	0	0	0	0	0	0	0
A_24_P357986	A_24_P357986	0.155251	0.134994	0.163869	0.154411	0.0870824	0.109064	0.0280816	0.042741	0.0782711	0.112172	0.0539698	0.110064	0.0575269	0.0321222	0.092219	0.0681803	0.125503	0.116853	0.151371	0.771962	0.224852	0.0920687	0.0496979	1.85257	0.166265	0.0968414	0.0606227	1.59744	0.330274	0	0	0	0	0	0	0	0	0	0
A_24_P358205	A_24_P358205	0.694134	1.05068	1.14139	0.833744	0.751688	0.881983	1.07603	1.15529	1.14462	0.97124	1.42915	1.37304	0.94739	0.630378	0.809038	0.718495	1.01203	0.822472	0.962069	0.854899	0.473187	1.25781	1.12531	1.11775	0.51187	0.865264	0.795602	1.08756	0.729035	0	0	0	0	0	0	0	0	0	0
A_24_P358305	A_24_P358305	0.200563	0.204044	0.288549	0.112797	0.132734	0.119647	0.0322135	0.0458934	0.0337969	0.0605346	0.0396316	0.0480889	0.0409991	0.0512817	0.0279776	0.133687	0.119272	0.121726	0.231052	0.526834	0.0217445	0.0494183	0.0373013	1.32484	0.167207	0.126479	0.0400861	3.15519	0.0152406	0	0	0	0	0	0	0	0	0	0
A_24_P358337	A_24_P358337	0.0999296	0.0471655	0.122856	0.201851	0.0932658	0.143528	0.288382	0.0919314	0.141681	0.05496	0.105546	0.0618689	0.24296	0.0508999	0.114001	0.0578548	0.0843731	0.146215	0.0899838	1.6249	0.238563	0.0741248	0.173998	0.426009	0.129826	0.0711139	0.135954	0.523075	0.414562	0	0	0	0	0	0	0	0	0	0
A_24_P358390	A_24_P358390	0.185029	0.190835	0.285071	0.430857	0.229107	0.309533	0.362485	0.168427	0.280957	0.169343	0.238056	0.218928	0.762076	0.307515	0.43138	0.315576	0.393204	0.323166	0.220311	1.46686	0.186931	0.208776	0.270623	0.771463	0.441271	0.35439	0.500324	0.708321	0.411545	0	0	0	0	0	0	0	0	0	0
A_24_P358406	A_24_P358406	33.878	33.5752	41.3534	13.9486	14.8154	15.8769	80.4568	60.4841	67.231	27.5639	31.9919	28.086	17.9352	18.4334	19.1139	25.5057	23.1064	14.8803	36.2689	0.410278	0.00121418	29.2139	69.3906	0.421007	0.00237712	24.306	18.4941	1.31426	0.0818173	0	0	0	0	0	0	0	0	0	0
A_24_P358534	A_24_P358534	0.0465272	0.0437562	0.0484618	0.132122	0.0552817	0.0831521	0.104845	0.0311765	0.140047	0.0408477	0.0625207	0.13548	0.276772	0.0433672	0.171581	0.0632346	0.0682756	0.0901854	0.0462484	1.95002	0.135945	0.079616	0.0920229	0.865176	0.880229	0.0657551	0.163907	0.401174	0.356264	0	0	0	0	0	0	0	0	0	0
A_24_P358538	A_24_P358538	0.0149704	0.00607154	0.021559	0.021202	0.0163915	0.0130675	0.01284	0.00516692	0.0232346	0.0152611	0.00912909	0.0205457	0.0133508	0.00862405	0.0312004	0.0176309	0.0330424	0.016887	0.0142003	1.1892	0.543927	0.0149787	0.0137472	1.08958	0.705417	0.0253367	0.0177251	1.42943	0.424209	0	0	0	0	0	0	0	0	0	0
A_24_P358578	A_24_P358578	4.73975	5.95836	7.8791	15.4736	6.67595	8.37023	7.47197	3.31514	4.85247	3.97392	5.64704	3.58126	9.73865	5.82175	6.31133	12.5168	8.89073	10.1732	6.1924	1.64286	0.211525	4.40074	5.21319	0.844155	0.653605	10.7038	7.29057	1.46816	0.205452	0	0	0	0	0	0	0	0	0	0
A_24_P358606	A_24_P358606	1.00322	0.742418	1.14552	3.47524	3.42104	3.8603	0.839695	0.375817	2.17537	2.38042	3.51505	2.5647	1.81017	1.1652	2.21657	4.94841	5.36529	3.58552	0.96372	3.72051	0.00572335	2.82006	1.13029	2.49498	0.145942	5.15685	1.73065	2.97972	0.0233423	0	0	0	0	0	0	0	0	0	0
A_24_P358765	A_24_P358765	0.00693559	0.0127883	0.0372161	0.0345759	0.008236	0.011034	0.0135809	0.0054093	0.0089642	0.00787755	0.00820466	0.00961574	0.0149198	0.00886296	0.00626954	0.00870656	0.0115487	0.0179486	0.01898	0.94566	0.981284	0.00856598	0.00931814	0.919281	0.94953	0.0101277	0.0100174	1.011	0.836375	0	0	0	0	0	0	0	0	0	0
A_24_P3627	A_24_P3627	0.0106249	0.047117	0.0112936	0.0148641	0.00892063	0.0120924	0.0111137	0.0062616	0.010006	0.00471556	0.00949793	0.0102086	0.0132546	0.0101866	0.00805836	0.00944885	0.0154851	0.011959	0.0230118	0.519691	0.483843	0.0081407	0.00912712	0.891924	0.6699	0.012467	0.0104999	1.18734	0.6364	0	0	0	0	0	0	0	0	0	0
A_24_P366445	A_24_P366445	26.3288	41.2744	31.3875	11.2045	25.0725	21.6642	17.4195	16.1973	18.4815	9.70438	16.0314	9.90123	19.3016	19.7181	22.1991	6.26233	9.51896	19.3137	32.9969	0.58532	0.131635	11.879	17.3661	0.684033	0.125008	7.89065	20.4063	0.386678	0.123052	0	0	0	0	0	0	0	0	0	0
A_24_P366457	A_24_P366457	1.86759	1.99719	2.81099	1.76694	3.31082	3.52072	3.12141	6.36011	7.73924	4.66453	6.95483	7.19565	3.17794	3.93447	4.51657	4.23376	5.31593	2.86616	2.22526	1.28801	0.437373	6.27167	5.74025	1.09258	0.682848	4.77485	3.87633	1.2318	0.277421	0	0	0	0	0	0	0	0	0	0
A_24_P366465	A_24_P366465	0.00690654	0.00876506	0.0368785	0.00317656	0.00794281	0.0107322	0.00918489	0.0188324	0.0157261	0.00503703	0.0173177	0.0112141	0.00879618	0.0199226	0.028888	0.00773264	0.0196725	0.00728386	0.0175167	0.415824	0.3393	0.0111896	0.0145811	0.767405	0.473037	0.0137026	0.0192023	0.713591	0.625543	0	0	0	0	0	0	0	0	0	0
A_24_P367063	A_24_P367063	29.7958	36.4287	42.5043	60.4092	41.387	46.9865	37.2554	26.8993	38.7309	23.1259	29.7315	25.0566	49.4137	29.0392	39.2572	45.2235	44.6833	49.5942	36.2429	1.36838	0.109159	25.9713	34.2952	0.757288	0.132147	44.9534	39.2367	1.1457	0.409495	0	0	0	0	0	0	0	0	0	0
A_24_P367100	A_24_P367100	0.485459	0.478312	0.733291	3.58008	2.00473	2.48815	0.670612	0.237974	1.24591	1.26456	2.37767	1.63409	1.59946	0.795986	1.38273	3.1874	3.32064	2.69099	0.565688	4.75702	0.00241109	1.75877	0.718167	2.44898	0.145567	3.25402	1.25939	2.5838	0.0419176	1	0	0	0	0	0	0	1	0	0
A_24_P367139	A_24_P367139	16.9366	19.2565	14.9403	20.7186	14.6358	14.173	12.6886	11.2215	11.3195	7.59836	8.93055	8.51025	10.9936	9.83879	8.57487	9.35507	8.07622	16.5091	17.0444	0.968593	0.78579	8.34638	11.7432	0.710742	0.00586645	8.71565	9.80241	0.889133	0.354805	0	0	0	0	0	0	0	0	0	0
A_24_P367169	A_24_P367169	0.0143065	0.00872961	0.0114223	0.0400284	0.0122091	0.0223113	0.0224158	0.00815159	0.0100325	0.00807269	0.00956729	0.0102002	0.0235177	0.0102589	0.00687026	0.00953468	0.00747177	0.0248496	0.0114861	2.16345	0.176487	0.00928007	0.0135333	0.685722	0.45971	0.00850323	0.0135489	0.627594	0.455699	0	0	0	0	0	0	0	0	0	0
A_24_P367199	A_24_P367199	14.215	9.80488	19.0315	17.5432	18.2609	22.9193	13.9767	12.5457	16.4161	9.53579	14.3979	13.8209	24.8574	19.0594	24.7882	17.326	23.6189	19.5744	14.3505	1.36403	0.212148	12.5849	14.3128	0.879273	0.424806	20.4725	22.9016	0.893929	0.591712	0	0	0	0	0	0	0	0	0	0
A_24_P367249	A_24_P367249	0.0414801	0.0719365	0.0672973	0.0752806	0.031516	0.0416297	0.0379449	0.0175795	0.00935548	0.0257817	0.0452604	0.0128538	0.163545	0.144377	0.114758	0.043544	0.0834563	0.0494754	0.060238	0.821333	0.49331	0.0279653	0.0216266	1.2931	0.620138	0.0635001	0.140893	0.450697	0.210266	0	0	0	0	0	0	0	0	0	0
A_24_P367259	A_24_P367259	0.591458	0.718372	0.713741	0.653396	0.714086	0.679172	0.710335	0.82117	0.69862	0.583257	0.521597	0.529632	0.690349	0.79073	0.624336	0.324488	0.334054	0.682218	0.674524	1.01141	0.846588	0.544829	0.743375	0.732912	0.0104764	0.329271	0.701805	0.469177	0.00633315	0	0	0	0	0	0	0	0	0	0
A_24_P367282	A_24_P367282	0.0621991	0.0957026	0.0796707	0.0183717	0.0327937	0.0233266	0.0139636	0.0327763	0.0197876	0.0152252	0.00833453	0.00965246	0.0335981	0.0194993	0.0469628	0.00816587	0.00722532	0.0248307	0.0791908	0.313555	0.00631296	0.0110707	0.0221758	0.499225	0.101783	0.0076956	0.0333534	0.230729	0.0264785	0	0	1	0	0	0	0	0	0	1
A_24_P367326	A_24_P367326	0.558805	0.82087	0.548397	1.47441	1.19936	1.11742	0.735247	0.601393	0.452876	1.34365	1.68362	1.01856	0.279944	0.388084	0.285977	0.938482	0.740206	1.26373	0.642691	1.96631	0.0167145	1.34861	0.596506	2.26085	0.0158006	0.839344	0.318001	2.63943	0.0153884	0	0	0	0	0	0	0	0	0	0
A_24_P367369	A_24_P367369	1.40017	2.61863	3.3153	2.87766	2.42574	3.23279	1.97593	1.67053	1.80038	0.920509	1.43727	1.42235	2.04759	1.42602	1.77159	1.19317	1.6277	2.8454	2.4447	1.16391	0.51309	1.26005	1.81561	0.694007	0.10912	1.41043	1.7484	0.8067	0.372552	0	0	0	0	0	0	0	0	0	0
A_24_P367397	A_24_P367397	2.66428	2.33455	1.95285	1.58145	1.06924	0.958191	1.40095	1.32545	0.857621	0.780777	0.591716	0.688099	0.81918	0.791719	0.586395	0.378673	0.308774	1.20296	2.31723	0.519139	0.0278279	0.686864	1.19467	0.574939	0.0544257	0.343723	0.732431	0.469291	0.0182022	0	0	0	0	0	0	0	0	0	0
A_24_P367399	A_24_P367399	0.05496	0.0633114	0.149224	0.16202	0.14762	0.231581	0.0720797	0.0729421	0.114808	0.0780977	0.127135	0.141072	0.178387	0.114053	0.258001	0.185134	0.32164	0.180407	0.0891651	2.02329	0.111696	0.115435	0.0866099	1.33281	0.305718	0.253387	0.18348	1.381	0.435471	0	0	0	0	0	0	0	0	0	0
A_24_P368748	A_24_P368748	0.181384	0.164703	0.253649	0.286569	0.210102	0.260918	2.31165	0.963556	0.733287	0.613565	0.645898	0.58299	0.194946	0.164195	0.420423	0.528439	0.453393	0.25253	0.199912	1.2632	0.211163	0.614151	1.33616	0.459637	0.199694	0.490916	0.259855	1.88919	0.122324	0	0	0	0	0	0	0	0	0	0
A_24_P370484	A_24_P370484	1.16183	0.977329	1.81238	3.41102	3.31025	3.02551	1.4636	1.33755	1.24056	1.58768	1.94476	1.53545	1.21023	1.23927	1.02751	1.58972	1.29522	3.24893	1.31718	2.46658	0.0324536	1.6893	1.34724	1.2539	0.0746699	1.44247	1.159	1.24459	0.231287	0	0	0	0	0	0	0	0	0	0
A_24_P374973	A_24_P374973	0.0304241	0.0203007	0.0175733	0.0192192	0.0214676	0.0119532	0.0146317	0.0388744	0.0415827	0.0254655	0.0102891	0.017665	0.0111104	0.0222051	0.0292398	0.0127008	0.0127552	0.0175467	0.022766	0.770739	0.34125	0.0178065	0.0316963	0.561787	0.27658	0.012728	0.0208518	0.610404	0.284073	0	0	0	0	0	0	0	0	0	0
A_24_P375132	A_24_P375132	0.908814	2.31549	1.62891	1.03514	1.11236	1.12248	1.07662	1.42442	1.77118	0.901919	1.2089	1.11236	2.89716	3.58893	3.06526	1.20899	1.18098	1.08999	1.61774	0.673777	0.355349	1.07439	1.42408	0.754451	0.200732	1.19498	3.18379	0.375335	0.00338683	0	0	0	0	0	0	0	0	0	0
A_24_P375405	A_24_P375405	3.40577	3.35218	5.34794	3.48242	4.60276	4.77617	4.21149	4.022	5.46707	2.77405	3.31119	3.00686	2.94111	1.95774	2.79627	2.33304	2.8168	4.28711	4.03529	1.0624	0.704251	3.0307	4.56685	0.66363	0.0327005	2.57492	2.56504	1.00385	0.930343	0	0	0	0	0	0	0	0	0	0
A_24_P375435	A_24_P375435	81.8738	87.3254	78.0574	83.3407	57.5698	67.4097	62.2074	55.8835	56.3509	43.4672	47.1574	40.4653	82.9866	83.0582	61.6912	61	56.5276	69.4401	82.4189	0.842526	0.226551	43.6966	58.1473	0.751482	0.00808571	58.7638	75.912	0.774104	0.118347	0	0	0	0	0	0	0	0	0	0
A_24_P375510	A_24_P375510	0.0954526	0.0856485	0.126995	0.10562	0.0673215	0.0525191	0.102068	0.0446869	0.0351284	0.0346202	0.0468747	0.0308844	0.0627924	0.0198388	0.0590434	0.0930614	0.0847184	0.0751535	0.102699	0.731787	0.238919	0.0374598	0.0606279	0.617863	0.356328	0.0888899	0.0472249	1.88227	0.180817	0	0	0	0	0	0	0	0	0	0
A_24_P375550	A_24_P375550	0.00721593	0.00760146	0.00823431	0.00364232	0.00855437	0.0114731	0.00966326	0.00765754	0.00939195	0.00462631	0.0086801	0.00985727	0.0159105	0.0093345	0.00651104	0.00852294	0.00726594	0.00788992	0.0076839	1.02681	0.84233	0.00772123	0.00890425	0.86714	0.512348	0.00789444	0.0105853	0.745789	0.477006	0	0	0	0	0	0	0	0	0	0
A_24_P375573	A_24_P375573	0.0462065	0.0924633	0.101472	0.0982652	0.0550064	0.0649599	0.141784	0.114059	0.100039	0.0341071	0.0782338	0.0647605	0.157882	0.0665471	0.129036	0.0713235	0.110218	0.0727438	0.0800474	0.90876	0.828859	0.0590338	0.118627	0.497641	0.0815848	0.0907706	0.117822	0.770406	0.56163	0	0	0	0	0	0	0	0	0	0
A_24_P375586	A_24_P375586	0.00842485	0.0114238	0.00978653	0.00897934	0.00880037	0.0119398	0.00400092	0.00611343	0.00932889	0.00472246	0.00923965	0.0100224	0.00365885	0.00997538	0.00674031	0.00907356	0.00797367	0.00990652	0.0098784	1.00285	0.996768	0.00799485	0.00648108	1.23357	0.5599	0.00852361	0.00679151	1.25504	0.405977	0	0	0	0	0	0	0	0	0	0
A_24_P375751	A_24_P375751	0.0321381	0.00902723	0.0880416	0.00840288	0.0165232	0.0639646	0.0133715	0.0186961	0.018417	0.014583	0.0334806	0.0102561	0.0182378	0.0237846	0.0283586	0.0185966	0.120914	0.0296302	0.043069	0.687971	0.71242	0.0194399	0.0168282	1.1552	0.945189	0.0697554	0.0234603	2.97333	0.581709	0	0	0	0	0	0	0	0	0	0
A_24_P375932	A_24_P375932	12.6097	11.6403	15.1638	10.0767	11.9625	15.1963	7.21065	7.57814	8.73251	6.02305	5.88126	6.48274	6.82274	7.31732	7.97547	6.57282	8.25971	12.4118	13.1379	0.944733	0.675885	6.12902	7.84043	0.781719	0.0327803	7.41626	7.37184	1.00603	0.991615	0	0	0	0	0	0	0	0	0	0
A_24_P375962	A_24_P375962	0.535038	0.367057	0.34651	0.407111	0.342638	0.384208	0.337209	0.193058	0.255058	0.349691	0.377208	0.324282	0.884758	0.751053	0.889538	0.638176	0.670612	0.377985	0.416202	0.908179	0.628224	0.350394	0.261775	1.33853	0.182725	0.654394	0.841783	0.77739	0.0328997	0	0	0	0	0	0	0	0	0	0
A_24_P383680	A_24_P383680	0.150717	0.239006	0.194331	0.350688	0.296876	0.262683	0.308649	0.226378	0.241991	0.205836	0.259759	0.183227	0.207154	0.218229	0.194429	0.276052	0.204683	0.303415	0.194685	1.5585	0.055114	0.216274	0.259006	0.835016	0.262062	0.240368	0.206604	1.16342	0.514108	0	0	0	0	0	0	0	0	0	0
A_24_P383751	A_24_P383751	1.44868	1.88676	1.06528	1.966	1.7744	2.02181	1.0587	1.09333	0.740408	1.00955	1.0591	0.722757	1.43783	1.87353	0.933965	0.614398	0.716031	1.92073	1.46691	1.30938	0.2116	0.93047	0.964145	0.965073	0.852002	0.665214	1.41511	0.47008	0.0586727	0	0	0	0	0	0	0	0	0	0
A_24_P383834	A_24_P383834	1.07679	1.12989	1.05938	0.987777	1.35711	1.33185	0.559579	1.22405	0.83282	0.709096	0.651341	0.640018	2.07344	2.66366	2.1324	0.905491	1.03103	1.22558	1.08869	1.12574	0.402339	0.666818	0.872149	0.764569	0.434904	0.968262	2.28983	0.422853	0.00387724	0	0	0	0	0	0	0	0	0	0
A_24_P383934	A_24_P383934	0.118242	0.134294	0.252977	0.185439	0.103644	0.257487	0.0663426	0.0560466	0.18926	0.098018	0.0549984	0.201347	0.153961	0.0670234	0.228819	0.132333	0.233561	0.18219	0.168504	1.08122	0.85445	0.118121	0.103883	1.13706	0.800379	0.182947	0.149934	1.22018	0.588885	0	0	0	0	0	0	0	0	0	0
A_24_P384029	A_24_P384029	0.00703039	0.0351788	0.008121	0.0171879	0.00833983	0.0227397	0.0138313	0.015304	0.00917435	0.00468019	0.01664	0.00969793	0.0375565	0.0241183	0.0157555	0.00838475	0.00724734	0.0160892	0.0167767	0.959017	0.802655	0.0103394	0.0127699	0.809667	0.493907	0.00781605	0.0258101	0.302829	0.0373559	0	0	0	0	0	0	0	0	0	0
A_24_P384069	A_24_P384069	0.0180371	0.00937611	0.0440322	0.00544122	0.0154882	0.0186597	0.00269967	0.00776622	0.0222428	0.00516811	0.035494	0.0188582	0.00357602	0.0100041	0.0283139	0.0224168	0.0113158	0.0131964	0.0238151	0.554116	0.430315	0.0198401	0.0109029	1.81971	0.467261	0.0168663	0.0139647	1.20778	0.552257	0	0	0	0	0	0	0	0	0	0
A_24_P384119	A_24_P384119	0.00701346	0.00787072	0.00820362	0.0152442	0.00832159	0.0110584	0.0442645	0.0234799	0.0326126	0.011938	0.00794773	0.00948628	0.00750642	0.00893898	0.00640358	0.00795908	0.0080142	0.0115414	0.00769593	1.49967	0.156616	0.00979067	0.0334523	0.292675	0.00809381	0.00798664	0.00761633	1.04862	0.61552	0	0	0	0	0	0	0	0	0	0
A_24_P384196	A_24_P384196	0.190687	0.28632	0.250193	0.516301	0.4469	0.381887	0.176707	0.344449	0.154752	0.189592	0.285428	0.263409	0.211482	0.272008	0.187303	0.300509	0.207653	0.448363	0.2424	1.84968	0.0164952	0.246143	0.225303	1.0925	0.653243	0.254081	0.223598	1.13633	0.632635	0	0	0	0	0	0	0	0	0	0
A_24_P384200	A_24_P384200	0.0248784	0.0198116	0.04518	0.00959178	0.0222609	0.0178813	0.0416164	0.0561992	0.0672316	0.0165294	0.0177956	0.012902	0.0451287	0.0306344	0.0366879	0.0143309	0.0180369	0.016578	0.0299567	0.553399	0.170453	0.0157423	0.0550157	0.286143	0.00290588	0.0161839	0.0374837	0.431758	0.0192566	0	0	0	0	0	0	0	0	0	0
A_24_P384210	A_24_P384210	3.06952	3.05486	4.33131	2.10567	2.94636	3.39014	3.40239	4.58307	3.57422	1.39514	3.3868	2.92528	5.09233	3.26865	2.8774	1.74585	2.35667	2.81406	3.48523	0.807424	0.2982	2.56908	3.85323	0.666734	0.226792	2.05126	3.74613	0.547568	0.0878629	0	0	0	0	0	0	0	0	0	0
A_24_P384239	A_24_P384239	0.795492	0.770616	0.801759	0.709389	1.2973	2.29423	2.93945	5.37162	4.28778	1.94558	3.00279	3.43035	5.19951	4.04511	4.19744	1.81251	2.45575	1.43364	0.789289	1.81637	0.287977	2.79291	4.19962	0.665039	0.173689	2.13413	4.48069	0.476295	0.0753566	0	0	0	0	0	0	0	0	0	0
A_24_P384379	A_24_P384379	0.00622739	0.00656723	0.0202417	0.0220381	0.00786158	0.0467589	0.0140277	0.00458833	0.0128565	0.00468697	0.0227882	0.00927247	0.0229745	0.00770927	0.00994599	0.00683043	0.018036	0.0255529	0.0110121	2.32043	0.30819	0.0122492	0.0104908	1.16761	0.923232	0.0124332	0.0135433	0.918039	0.899204	0	0	0	0	0	0	0	0	0	0
A_24_P384411	A_24_P384411	0.985593	0.818251	1.42138	0.433194	0.776812	1.28875	0.620473	1.65815	1.36889	0.662323	1.22953	0.881032	1.29494	1.46544	2.40157	1.00317	1.74939	0.83292	1.07508	0.774755	0.428095	0.924295	1.21584	0.760213	0.562981	1.37628	1.72065	0.799859	0.575264	0	0	0	0	0	0	0	0	0	0
A_24_P384422	A_24_P384422	0.00731938	0.00934581	0.00892097	0.00363833	0.00888965	0.0122363	0.01064	0.0059769	0.00914817	0.00521327	0.00869439	0.0100132	0.00346861	0.00983795	0.00699432	0.00877163	0.00809658	0.00825475	0.00852872	0.967877	0.731849	0.00797363	0.00858836	0.928422	0.768937	0.0084341	0.00676696	1.24637	0.423501	0	0	0	0	0	0	0	0	0	0
A_24_P384469	A_24_P384469	0.0610135	0.0700411	0.195364	0.266393	0.110165	0.203073	0.177977	0.0503348	0.174571	0.0789628	0.0942231	0.183355	0.227908	0.120515	0.218996	0.10844	0.257911	0.19321	0.108806	1.77573	0.226864	0.118847	0.134294	0.884975	0.931319	0.183176	0.18914	0.968469	0.882285	0	0	0	0	0	0	0	0	0	0
A_24_P384604	A_24_P384604	0.00655971	0.0069754	0.0137378	0.0180303	0.00785516	0.010627	0.00728303	0.00476963	0.00820486	0.00499076	0.00716792	0.152284	0.0341778	0.00798656	0.0193056	0.00710568	0.0168259	0.0121708	0.00909096	1.33878	0.439243	0.0548142	0.00675251	8.1176	0.460815	0.0119658	0.02049	0.583982	0.504669	0	0	0	0	0	0	0	0	0	0
A_24_P390974	A_24_P390974	0.0127138	0.00668002	0.0335327	0.019374	0.00825708	0.0174989	0.0235957	0.00532596	0.0172102	0.00443747	0.00805162	0.0192788	0.0191426	0.0089432	0.0209746	0.0100595	0.0188227	0.0150433	0.0176422	0.85269	0.992171	0.0105893	0.0153773	0.688631	0.57307	0.0144411	0.0163535	0.883061	0.816728	0	0	0	0	0	0	0	0	0	0
A_24_P391748	A_24_P391748	0.172698	0.316865	0.387106	0.456231	0.816845	0.605096	0.125388	0.330492	0.333587	0.211236	0.564675	0.46696	0.238363	0.483479	0.418105	0.51257	0.47598	0.626057	0.292223	2.14239	0.0630576	0.41429	0.263156	1.57432	0.353644	0.494275	0.379982	1.30078	0.291001	0	0	0	0	0	0	0	0	0	0
A_24_P391853	A_24_P391853	8.57424	7.45568	8.18558	9.69744	9.69243	9.73455	3.08464	4.12357	3.67226	3.46006	3.66917	3.17869	2.69713	4.85404	2.67274	2.78088	2.76868	9.70814	8.07183	1.20272	0.0452737	3.43597	3.62682	0.947378	0.641062	2.77478	3.40797	0.814203	0.492422	0	0	0	0	0	0	0	0	0	0
A_24_P392099	A_24_P392099	0.510202	0.398269	0.437059	0.367441	0.320184	0.26823	0.294575	0.0952053	0.130055	0.145642	0.093036	0.133637	0.564249	0.341632	0.443472	0.152404	0.137238	0.318618	0.44851	0.710393	0.0439813	0.124105	0.173278	0.716218	0.572204	0.144821	0.449784	0.321979	0.0101124	0	0	0	0	0	0	0	0	0	0
A_24_P392195	A_24_P392195	5.88495	9.03615	14.1216	15.3834	16.7919	18.3046	7.70002	10.8983	11.252	5.65924	12.2445	11.3716	12.1857	16.3311	15.1534	18.5318	20.2519	16.8266	9.68091	1.73812	0.13105	9.75845	9.95012	0.980737	0.840431	19.3918	14.5567	1.33216	0.0641844	0	0	0	0	0	0	0	0	0	0
A_24_P392271	A_24_P392271	3.77188	5.55645	7.12213	7.06881	5.65794	5.74491	4.24447	3.54609	5.2399	1.29248	2.417	2.33287	10.4229	6.57441	9.17424	5.81858	5.52214	6.15722	5.48349	1.12287	0.528558	2.01412	4.34349	0.46371	0.0393113	5.67036	8.72387	0.649982	0.0904057	0	0	0	0	0	0	0	0	0	0
A_24_P392312	A_24_P392312	7.36372	8.13106	10.2166	23.7345	14.7573	17.5711	13.5308	10.7593	10.4645	12.4902	18.2597	14.7412	8.53113	9.05265	6.84619	16.2663	14.7355	18.6877	8.57047	2.18047	0.0135154	15.1637	11.5848	1.30893	0.131997	15.5009	8.14332	1.90351	0.00771427	0	0	0	0	0	0	0	0	0	0
A_24_P392414	A_24_P392414	0.00651587	0.0231878	0.0470502	0.0852055	0.016515	0.0113833	0.0148832	0.00514432	0.00996803	0.0157483	0.00773521	0.0183272	0.0412903	0.00857735	0.0334929	0.00759094	0.0532024	0.0377012	0.0255846	1.47359	0.765164	0.0139369	0.00999853	1.39389	0.431296	0.0303967	0.0277868	1.09392	0.92108	0	0	0	0	0	0	0	0	0	0
A_24_P392436	A_24_P392436	6.62708	12.1941	14.7249	22.6404	16.399	19.2654	30.0249	29.3876	29.7556	20.8975	41.0712	39.1483	15.3169	15.1594	13.6436	17.6943	17.8289	19.4349	11.182	1.73805	0.117635	33.7057	29.7227	1.13401	0.741984	17.7616	14.7066	1.20773	0.0346219	0	0	0	0	0	0	0	0	0	0
A_24_P392622	A_24_P392622	0.0238515	0.094985	0.116008	0.0492033	0.0575061	0.0736469	0.0652136	0.10741	0.137798	0.131494	0.100919	0.14533	0.0592642	0.0433203	0.103945	0.0594507	0.160637	0.0601188	0.0782815	0.767981	0.892304	0.125914	0.103474	1.21687	0.418085	0.110044	0.0688432	1.59847	0.552178	0	0	0	0	0	0	0	0	0	0
A_24_P392661	A_24_P392661	30.8842	25.3697	22.0889	36.2141	30.4825	32.6463	7.66046	6.65286	8.30068	7.63413	5.54598	8.36915	16.8011	8.46867	14.7576	29.5741	33.7543	33.1143	26.1143	1.26806	0.111713	7.18309	7.538	0.952917	0.702399	31.6642	13.3425	2.37319	0.0406721	0	0	0	0	0	0	0	0	0	0
A_24_P392742	A_24_P392742	0.181487	0.179752	0.232429	0.0722905	0.0746148	0.10468	0.149734	0.130265	0.180148	0.0396351	0.0375006	0.0540049	0.108661	0.0689892	0.116914	0.011039	0.014516	0.0838616	0.197889	0.423781	0.0054935	0.0437135	0.153382	0.284997	0.00119393	0.0127775	0.0981881	0.130133	0.00278869	0	0	1	0	0	0	0	0	0	1
A_24_P392790	A_24_P392790	9.29196	10.2834	14.3833	9.95616	9.53826	10.9349	13.4401	9.39465	17.6352	9.58817	10.3435	7.77993	37.6125	25.2804	37.527	22.9335	24.1701	10.1431	11.3195	0.896069	0.558618	9.23721	13.49	0.684746	0.182869	23.5518	33.4733	0.7036	0.121512	0	0	0	0	0	0	0	0	0	0
A_24_P392833	A_24_P392833	0.021808	0.0581487	0.0407717	0.145391	0.11605	0.0932711	0.0452689	0.0523483	0.0869673	0.070776	0.116089	0.146888	0.0590721	0.0468555	0.0730168	0.0901959	0.0962509	0.118238	0.0402428	2.9381	0.04116	0.111251	0.0615282	1.80813	0.114602	0.0932234	0.0596481	1.56289	0.0615091	0	0	0	0	0	0	0	0	0	0
A_24_P392842	A_24_P392842	0.150583	0.211345	0.25651	0.280809	0.161778	0.215329	0.175974	0.142082	0.179173	0.0781631	0.13641	0.104389	0.230951	0.118375	0.184698	0.122244	0.160126	0.219305	0.206146	1.06384	0.799957	0.106321	0.165743	0.641479	0.0842598	0.141185	0.178008	0.793138	0.455113	0	0	0	0	0	0	0	0	0	0
A_24_P392900	A_24_P392900	0.228294	0.251872	0.324954	0.126228	0.206512	0.387125	0.12606	0.210975	0.214009	0.126526	0.140193	0.223291	0.231054	0.27972	0.522755	0.179481	0.402967	0.239955	0.268373	0.89411	0.598709	0.163337	0.183681	0.889238	0.649837	0.291224	0.34451	0.845329	0.739464	0	0	0	0	0	0	0	0	0	0
A_24_P392910	A_24_P392910	0.0321337	0.0309963	0.0438913	0.0921852	0.0425914	0.119213	0.0558909	0.036412	0.10314	0.0506875	0.0479893	0.116	0.0648435	0.0364267	0.099297	0.046334	0.112866	0.0846632	0.0356738	2.37326	0.112415	0.0715588	0.0651476	1.09841	0.824162	0.0796002	0.0668557	1.19063	0.794583	0	0	0	0	0	0	0	0	0	0
A_24_P392947	A_24_P392947	0.0243816	0.00864058	0.037797	0.0552945	0.0326991	0.068346	0.0318255	0.00617507	0.00985273	0.011706	0.0246588	0.0100652	0.0154834	0.0100493	0.00672647	0.00930323	0.0228249	0.0521132	0.0236064	2.20759	0.160351	0.0154767	0.0159511	0.970256	0.824207	0.0160641	0.0107531	1.4939	0.567338	0	0	0	0	0	0	0	0	0	0
A_24_P393065	A_24_P393065	0.00712471	0.0101651	0.00792037	0.00305215	0.00806564	0.0106365	0.00120994	0.00512127	0.00841118	0.00541158	0.00761613	0.00929979	0.010393	0.00957265	0.00694114	0.00761665	0.00718217	0.00725144	0.00840338	0.862919	0.566221	0.0074425	0.00491413	1.51451	0.371983	0.00739941	0.00896892	0.825006	0.283004	0	0	0	0	0	0	0	0	0	0
A_24_P393087	A_24_P393087	0.048811	0.101126	0.16196	0.112729	0.0898646	0.156186	0.0954718	0.0515469	0.0950849	0.0491896	0.0612844	0.0621501	0.0938191	0.0573903	0.0758293	0.0556205	0.156778	0.119593	0.103966	1.15031	0.597746	0.0575414	0.0807012	0.713018	0.271944	0.106199	0.0756796	1.40327	0.734668	0	0	0	0	0	0	0	0	0	0
A_24_P399341	A_24_P399341	0.0625011	0.00743951	0.0181655	0.00359303	0.00794551	0.115054	0.00116373	0.00517435	0.00834678	0.00529347	0.00924113	0.00905999	0.00297635	0.00857206	0.0991177	0.00759516	0.00694301	0.0421975	0.0293687	1.43682	0.811401	0.00786486	0.00489495	1.60673	0.346337	0.00726908	0.0368887	0.197054	0.606194	0	0	0	0	0	0	0	0	0	0
A_24_P400616	A_24_P400616	0.0380274	0.042842	0.0432373	0.0848365	0.0518028	0.0655218	0.0677466	0.0292326	0.0664072	0.149672	0.0437724	0.0522823	0.0510039	0.0227562	0.144842	0.0321106	0.0288444	0.067387	0.0413689	1.62893	0.0711317	0.0819091	0.0544621	1.50396	0.540458	0.0304775	0.0728675	0.418259	0.382192	0	0	0	0	0	0	0	0	0	0
A_24_P400690	A_24_P400690	0.0152274	0.152086	0.0352512	0.088098	0.127041	0.0294704	0.0504905	0.0113625	0.139782	0.0307761	0.0168937	0.0416034	0.0549013	0.0100202	0.0225724	0.0164964	0.0369217	0.0815366	0.0675215	1.20756	0.597947	0.0297577	0.0672118	0.442746	0.619421	0.0267091	0.0291647	0.915803	0.926597	0	0	0	0	0	0	0	0	0	0
A_24_P400751	A_24_P400751	0.0731535	0.0387197	0.183897	0.187045	0.110646	0.166916	0.264129	0.133055	0.216073	0.0400841	0.12153	0.137672	1.12126	0.210844	0.633802	0.146919	0.299317	0.154869	0.09859	1.57084	0.296515	0.0997619	0.204419	0.488027	0.164393	0.223118	0.655301	0.340482	0.222681	0	0	0	0	0	0	0	0	0	0
A_24_P400970	A_24_P400970	0.234016	0.33009	0.266393	0.117192	0.32184	0.216045	0.300135	0.56475	0.356102	0.186869	0.323099	0.247389	0.144825	0.286142	0.174828	0.0849814	0.13607	0.218359	0.276833	0.788775	0.407434	0.252452	0.406996	0.620283	0.133873	0.110525	0.201932	0.54734	0.178525	0	0	0	0	0	0	0	0	0	0
A_24_P400981	A_24_P400981	0.696738	0.713229	0.827015	1.65522	1.15559	0.986138	1.12303	0.771569	0.77816	1.18828	1.56611	0.937306	0.485173	0.439387	0.470519	1.47822	1.13383	1.26565	0.745661	1.69735	0.0670564	1.23057	0.890918	1.38123	0.178582	1.30602	0.465026	2.80849	0.0701759	0	0	0	0	0	0	0	0	0	0
A_24_P401051	A_24_P401051	0.00698727	0.00692696	0.011664	0.0246732	0.00993187	0.0174107	3.1143	1.84063	3.96634	3.15871	2.73343	2.53695	1.57959	1.47473	2.24157	1.13175	0.981867	0.0173386	0.00852607	2.0336	0.111238	2.80969	2.97376	0.944829	0.962132	1.05681	1.76529	0.598657	0.0464956	0	0	0	0	0	0	0	0	0	0
A_24_P401069	A_24_P401069	0.0227148	0.0231453	0.0435482	0.0296078	0.0154825	0.0423562	0.0147625	0.00580288	0.0364833	0.00921501	0.0157007	0.0337496	0.0318619	0.0268454	0.0410732	0.016264	0.034757	0.0291488	0.0298028	0.978057	0.887996	0.0195551	0.0190162	1.02834	0.831602	0.0255105	0.0332602	0.766998	0.549332	0	0	0	0	0	0	0	0	0	0
A_24_P401090	A_24_P401090	0.116576	0.0987326	0.107735	0.293912	0.276004	0.233027	0.0254842	0.0260873	0.0313446	0.0852624	0.283054	0.192143	0.0169958	0.00878433	0.0249993	0.19891	0.211889	0.267648	0.107681	2.48556	0.000766273	0.18682	0.0276387	6.75936	0.0327843	0.2054	0.0169265	12.1348	0.0129818	0	1	1	0	0	0	1	0	0	0
A_24_P401150	A_24_P401150	4.67293	5.50336	4.89227	9.78693	7.64735	5.91403	6.3341	4.89744	4.43833	3.51368	4.19065	3.08792	7.74649	9.09106	6.26929	8.00612	5.59948	7.78277	5.02285	1.54947	0.0899219	3.59742	5.22329	0.688726	0.0574418	6.8028	7.70228	0.883219	0.608408	0	0	0	0	0	0	0	0	0	0
A_24_P401221	A_24_P401221	23.0925	26.9817	24.8634	54.4097	23.2104	27.9071	27.331	14.8108	19.2304	16.8729	19.3748	15.193	26.923	17.7283	15.1724	31.0987	28.0386	35.1757	24.9792	1.4082	0.40106	17.1469	20.4574	0.838176	0.497655	29.5687	19.9412	1.48279	0.12325	0	0	0	0	0	0	0	0	0	0
A_24_P401381	A_24_P401381	0.562617	0.496971	0.417983	0.30823	0.233777	0.327895	0.345519	0.197384	0.268599	0.142223	0.127251	0.14093	0.849308	0.56773	0.622981	0.195533	0.202243	0.289967	0.492524	0.588738	0.0180283	0.136801	0.270501	0.505734	0.0498572	0.198888	0.680006	0.292479	0.00891066	0	0	0	0	0	0	0	0	0	0
A_24_P401392	A_24_P401392	0.427651	0.576106	0.585472	0.145003	0.255763	0.19335	0.296856	0.399296	0.312248	0.160169	0.158034	0.235308	0.188183	0.185977	0.217822	0.179005	0.135607	0.198039	0.529743	0.37384	0.0105512	0.184504	0.336133	0.5489	0.0229674	0.157306	0.197327	0.797184	0.318105	0	0	0	0	0	0	0	0	0	0
A_24_P401521	A_24_P401521	0.0656945	0.0454032	0.0413792	0.100231	0.0491609	0.047346	0.0166786	0.0127811	0.0542332	0.0269482	0.0101365	0.0520321	0.0633281	0.0286208	0.0779079	0.0768516	0.0816547	0.0655794	0.0508256	1.29028	0.502983	0.0297056	0.0278976	1.06481	0.920821	0.0792531	0.0566189	1.39976	0.30256	0	0	0	0	0	0	0	0	0	0
A_24_P401663	A_24_P401663	3.82486	9.57235	6.16335	21.2865	6.2396	5.66991	20.9248	1.23149	10.3795	5.04313	6.14655	7.68663	41.4444	9.52076	11.7666	5.35978	9.53055	11.0653	6.52019	1.69709	0.476154	6.2921	10.8453	0.58017	0.968209	7.44516	20.9106	0.356047	0.216731	0	0	0	0	0	0	0	0	0	0
A_24_P407742	A_24_P407742	0.170939	0.254829	0.217547	0.136929	0.136343	0.105992	0.114016	0.115572	0.181088	0.0738497	0.0807771	0.0897191	0.0958686	0.13437	0.120996	0.0466557	0.0476516	0.126422	0.214438	0.589547	0.0257327	0.0814486	0.136892	0.594985	0.067662	0.0471537	0.117078	0.402754	0.0113896	0	0	0	0	0	0	0	0	0	0
A_24_P408981	A_24_P408981	0.711357	0.896925	1.20747	0.5322	0.766916	0.516041	0.486782	0.437589	0.686776	0.685447	0.612479	0.77426	0.650079	0.55241	0.900288	0.826649	0.88225	0.605052	0.938584	0.644644	0.0979653	0.690729	0.537049	1.28616	0.180185	0.85445	0.700926	1.21903	0.265075	0	0	0	0	0	0	0	0	0	0
A_24_P409410	A_24_P409410	0.131414	0.180965	0.218965	0.0921737	0.0743709	0.129888	0.272078	0.293243	0.212726	0.103176	0.163876	0.0993255	0.390842	0.251354	0.263597	0.0586772	0.099235	0.0988109	0.177115	0.557892	0.0561403	0.122126	0.259349	0.470894	0.0219893	0.0789561	0.301931	0.261504	0.0682588	0	0	0	0	0	0	0	0	0	0
A_24_P409420	A_24_P409420	10.7504	13.2012	17.0485	5.21712	4.75439	5.36831	44.4073	33.9199	30.7848	10.9563	11.7015	10.0621	7.2172	6.83371	7.02928	8.59131	7.71282	5.11328	13.6667	0.374142	0.0135269	10.9066	36.3706	0.299874	0.00359222	8.15206	7.02673	1.16015	0.2011	0	0	0	0	0	0	0	0	0	0
A_24_P409521	A_24_P409521	0.393708	0.507637	0.600027	0.564794	0.403434	0.369866	1.07167	0.719565	0.532229	0.308845	0.477671	0.417159	1.32483	0.567121	0.760663	0.594475	0.651825	0.446032	0.500458	0.891248	0.545006	0.401225	0.774489	0.518051	0.0687683	0.62315	0.884206	0.704756	0.367197	0	0	0	0	0	0	0	0	0	0
A_24_P409681	A_24_P409681	70.7918	79.7795	94.9102	132.124	83.2702	83.1558	66.7634	52.1954	61.6822	48.7302	53.2621	46.8341	74.5031	62.5854	59.652	74.5123	58.4656	99.5165	81.8272	1.21618	0.383467	49.6088	60.2137	0.82388	0.102499	66.4889	65.5802	1.01386	0.945088	0	0	0	0	0	0	0	0	0	0
A_24_P409824	A_24_P409824	0.195766	0.126552	0.270065	0.28486	0.313533	0.257212	0.435889	0.252997	0.216388	0.221071	0.367246	0.260792	0.189736	0.137499	0.12425	0.148626	0.159758	0.285202	0.197461	1.44435	0.196492	0.283036	0.301758	0.937958	0.886177	0.154192	0.150495	1.02456	0.786216	0	0	0	0	0	0	0	0	0	0
A_24_P409910	A_24_P409910	0.0343348	0.025788	0.0656224	0.0417879	0.0191557	0.03313	0.0293155	0.0272843	0.10481	0.0318814	0.00780902	0.0330822	0.0181448	0.0291302	0.0389629	0.0198623	0.035357	0.0313579	0.0419151	0.748129	0.509381	0.0242575	0.0538032	0.450857	0.297524	0.0276097	0.028746	0.960471	0.934039	0	0	0	0	0	0	0	0	0	0
A_24_P409933	A_24_P409933	0.00916661	0.00949155	0.00926078	0.00384615	0.00909938	0.0121433	0.0014308	0.00645602	0.0098518	0.00463251	0.00975576	0.00996984	0.00368172	0.010648	0.00681227	0.00972921	0.00795272	0.00836296	0.00930631	0.898633	0.599918	0.00811937	0.00591287	1.37317	0.470074	0.00884096	0.00704733	1.25451	0.422533	0	0	0	0	0	0	0	0	0	0
A_24_P410000	A_24_P410000	0.0137886	0.042526	0.0374628	0.0433238	0.0258112	0.0234328	0.0527231	0.024479	0.0253862	0.00462907	0.00924588	0.012716	0.0447616	0.0147117	0.0153865	0.00916028	0.00787154	0.0308559	0.0312591	0.987102	0.893392	0.00886365	0.0341961	0.2592	0.0259122	0.00851591	0.0249533	0.341274	0.118396	0	0	0	0	0	0	0	0	0	0
A_24_P410070	A_24_P410070	4.84183	3.38937	5.41054	2.73036	3.64705	4.25646	3.41442	6.31448	5.63735	5.97094	7.90622	6.99424	2.66833	3.99896	4.05235	4.52627	5.59947	3.54462	4.54724	0.77951	0.268798	6.95713	5.12208	1.35826	0.213041	5.06287	3.57322	1.41689	0.129954	0	0	0	0	0	0	0	0	0	0
A_24_P410100	A_24_P410100	0.00729173	0.00848205	0.00802564	0.0105728	0.00831454	0.0109809	0.00126978	0.00744917	0.00894564	0.00505376	0.00863372	0.0120384	0.0118462	0.00937546	0.00631587	0.00855708	0.0087245	0.00995608	0.00793314	1.255	0.108939	0.00857531	0.00588819	1.45636	0.439915	0.00864079	0.00917919	0.941345	0.893038	0	0	0	0	0	0	0	0	0	0
A_24_P410117	A_24_P410117	0.911168	0.80062	0.937613	0.351221	0.668486	0.672682	0.478914	0.947279	0.80611	0.394031	0.586574	0.603111	0.436657	0.589738	0.690613	0.461087	0.561649	0.56413	0.883134	0.638782	0.145815	0.527905	0.744101	0.709454	0.273145	0.511368	0.572336	0.893476	0.591392	0	0	0	0	0	0	0	0	0	0
A_24_P410256	A_24_P410256	5.52266	4.86581	5.76727	4.36131	7.40948	15.3445	2.22516	5.35432	3.28497	3.44056	3.37651	4.12518	9.056	7.79479	6.85378	3.6784	4.92609	9.03842	5.38525	1.67837	0.399261	3.64742	3.62149	1.00716	0.818306	4.30224	7.90152	0.544483	0.0906146	0	0	0	0	0	0	0	0	0	0
A_24_P41250	A_24_P41250	39.2131	53.4556	53.4066	64.1528	41.5866	48.1138	60.5104	41.918	52.8221	32.1464	35.5023	29.308	50.5196	52.2561	33.5255	33.2343	31.5438	51.2844	48.6918	1.05325	0.795141	32.3189	51.7502	0.624517	0.0313133	32.389	45.4337	0.712885	0.15061	0	0	0	0	0	0	0	0	0	0
A_24_P413286	A_24_P413286	0.006879	0.0126575	0.0230274	0.022304	0.00793168	0.0193638	0.0130304	0.00491323	0.0219945	0.00526059	0.00737634	0.0220493	0.0202789	0.00826006	0.0282651	0.00789543	0.0388633	0.0165332	0.014188	1.1653	0.726637	0.0115621	0.0133127	0.868498	0.800934	0.0233794	0.0189347	1.23474	0.967383	0	0	0	0	0	0	0	0	0	0
A_24_P41339	A_24_P41339	22.1517	23.0841	23.5546	16.2468	21.0259	24.2521	14.0094	20.9248	18.2103	16.1725	17.5351	16.1231	20.6626	27.4292	20.5639	17.9321	19.8153	20.5083	22.9301	0.89438	0.398964	16.6102	17.7149	0.937644	0.707047	18.8737	22.8852	0.824711	0.190145	0	0	0	0	0	0	0	0	0	0
A_24_P41530	A_24_P41530	1.04618	1.1435	1.62685	1.11626	1.08874	1.0107	1.83057	2.10352	1.2834	0.659858	1.21911	1.06449	1.75278	1.76194	1.9857	2.3533	1.81803	1.0719	1.27218	0.842574	0.373318	0.981155	1.73917	0.564152	0.072883	2.08567	1.83347	1.13755	0.510704	0	0	0	0	0	0	0	0	0	0
A_24_P41540	A_24_P41540	0.0153367	0.0192264	0.0390517	0.0229389	0.10654	0.0191906	0.0340194	0.0253623	0.0360744	0.0173567	0.00748362	0.0160483	0.0370478	0.0244084	0.0503343	0.0073731	0.0118592	0.0495566	0.0245382	2.01957	0.500391	0.0136296	0.0318187	0.428351	0.0625257	0.00961618	0.0372635	0.258059	0.0363965	0	0	0	0	0	0	0	0	0	0
A_24_P41593	A_24_P41593	15.8432	12.4186	18.699	31.7672	21.4319	27.0258	10.1068	8.55783	10.1322	11.3958	11.7361	12.3398	21.7984	20.0113	15.4348	21.5929	23.9294	26.7416	15.6536	1.70833	0.0312963	11.8239	9.59894	1.23179	0.0477095	22.7611	19.0815	1.19284	0.21506	0	0	0	0	0	0	0	0	0	0
A_24_P41662	A_24_P41662	0.0151182	0.0230575	0.0869427	0.0945009	0.0662755	0.102982	0.334215	0.341628	0.286736	0.0666573	0.285989	0.362234	0.0684901	0.0503959	0.0879386	0.0935514	0.109419	0.0879194	0.0417062	2.10807	0.186994	0.238293	0.32086	0.742671	0.430573	0.101485	0.0689416	1.47204	0.11442	0	0	0	0	0	0	0	0	0	0
A_24_P417751	A_24_P417751	0.0626444	0.0582554	0.0609975	0.0319721	0.0138038	0.0334043	0.0446624	0.0470573	0.0495351	0.0181953	0.0132496	0.0135355	0.0616465	0.05173	0.058124	0.0262241	0.0251823	0.0263934	0.0606324	0.435302	0.0870858	0.0149935	0.0470849	0.318435	0.00475139	0.0257032	0.0571668	0.449618	0.00166367	0	0	0	0	0	0	0	0	0	0
A_24_P417757	A_24_P417757	0.173455	0.242896	0.259704	0.230166	0.162148	0.215825	0.0985835	0.253925	0.263874	0.0991989	0.0630139	0.189542	0.0973283	0.150402	0.183826	0.0559478	0.0603235	0.202713	0.225352	0.89954	0.56997	0.117252	0.205461	0.570677	0.275309	0.0581357	0.143852	0.404135	0.0388457	0	0	0	0	0	0	0	0	0	0
A_24_P417922	A_24_P417922	67.4124	98.2991	101.046	116.541	85.9966	96.9912	65.6029	30.328	94.8411	59.6255	90.967	95.0096	109.478	75.146	104.79	80.7602	117.503	99.8431	88.9191	1.12285	0.480366	81.8674	63.5907	1.28741	0.434537	99.1317	96.4715	1.02757	0.926916	0	0	0	0	0	0	0	0	0	0
A_24_P417996	A_24_P417996	5.03566	5.25981	6.02107	4.86313	4.30825	4.1071	6.26617	5.61266	5.96817	3.13327	4.75402	4.51522	3.42968	4.20985	3.28284	3.92647	3.6087	4.42616	5.43885	0.813805	0.0494355	4.13417	5.949	0.694936	0.0942897	3.76758	3.64079	1.03483	0.684786	0	0	0	0	0	0	0	0	0	0
A_24_P418019	A_24_P418019	1.31832	1.413	2.30688	2.40836	1.65322	2.49278	2.30412	2.23368	1.88062	1.03115	1.31204	1.42082	1.84882	1.38408	1.22021	1.01805	1.33163	2.18479	1.6794	1.30093	0.278191	1.25467	2.13947	0.586438	0.013437	1.17484	1.48437	0.791474	0.315851	0	0	0	0	0	0	0	0	0	0
A_24_P418106	A_24_P418106	2.1467	2.25881	1.83567	0.936451	0.7985	1.08518	2.82971	2.29521	2.13905	0.836236	0.910297	0.610452	2.33688	1.41178	1.50426	0.547295	0.53237	0.940044	2.0804	0.451858	0.00272053	0.785662	2.42132	0.324476	0.00247272	0.539833	1.75097	0.308304	0.0178382	0	0	0	0	0	0	0	0	0	0
A_24_P418712	A_24_P418712	42.9283	29.6522	45.3851	66.8562	45.8519	56.2115	33.9985	34.3357	39.1891	31.9965	40.4916	38.4361	40.6714	40.4337	40.7628	50.5353	52.9281	56.3065	39.3218	1.43194	0.104924	36.9748	35.8411	1.03163	0.758398	51.7317	40.6226	1.27347	0.0583188	0	0	0	0	0	0	0	0	0	0
A_24_P418786	A_24_P418786	0.0113987	0.0681335	0.0539008	0.0207469	0.0133957	0.0139555	0.0567334	0.0584439	0.0995193	0.0275744	0.0231524	0.0347572	0.0506823	0.0621989	0.0990243	0.0181332	0.0134114	0.0160327	0.0444777	0.360467	0.291083	0.0284947	0.0715655	0.398162	0.0197678	0.0157723	0.0706351	0.223293	0.00984228	0	0	1	0	0	0	0	0	0	1
A_24_P41890	A_24_P41890	1.34268	1.34322	1.59512	2.36233	1.76156	2.66512	0.923469	0.587025	1.00781	2.17399	1.95179	1.82152	2.37561	1.47274	1.02806	1.48319	2.1532	2.263	1.42701	1.58584	0.0491883	1.98243	0.839434	2.36163	0.0258186	1.81819	1.62547	1.11856	0.649759	0	0	0	0	0	0	0	0	0	0
AL832319	A_24_P419323	0.0104607	0.0391453	0.00864588	0.0257767	0.00894229	0.0194711	0.011439	0.0226841	0.0130922	0.473833	0.0114119	0.0175289	0.0277603	0.0101128	0.00910523	0.0393361	0.0194127	0.0180633	0.0194173	0.930271	0.897444	0.167591	0.0157384	10.6485	0.446303	0.0293744	0.0156594	1.87583	0.264957	0	0	0	0	0	0	0	0	0	0
A_24_P41979	A_24_P41979	20.7159	26.2849	42.8556	123.148	36.6218	42.3408	42.7086	17.7831	27.8069	16.7975	32.8282	29.6968	63.1208	30.4837	38.6147	41.3767	38.9576	67.3703	29.9521	2.24927	0.204038	26.4408	29.4329	0.898343	0.809146	40.1671	44.0731	0.911375	0.850656	0	0	0	0	0	0	0	0	0	0
A_24_P42071	A_24_P42071	1.13935	1.18657	1.33786	1.33766	1.09046	0.970584	1.02611	1.1042	1.24906	0.513043	1.01616	1.07957	0.958321	0.70023	0.851957	0.32099	0.356397	1.1329	1.22126	0.927645	0.495277	0.86959	1.12646	0.771969	0.325593	0.338694	0.836836	0.404731	0.00385986	0	0	0	0	0	0	0	0	0	0
A_24_P42107	A_24_P42107	43.0271	63.1427	55.7136	101.867	53.2739	51.3694	54.1214	16.2953	61.8354	35.2842	53.3719	54.8436	93.2926	46.3246	65.2484	49.2576	62.922	68.8368	53.9611	1.27567	0.474788	47.8332	44.084	1.08505	0.673407	56.0898	68.2885	0.821365	0.53906	0	0	0	0	0	0	0	0	0	0
A_24_P42140	A_24_P42140	0.00702862	0.00710403	0.00788251	0.0129909	0.124058	0.0105629	0.0067018	0.00498994	0.00832651	0.00530382	0.00749066	0.00981657	0.0083245	0.00836297	0.00618872	0.00745048	0.00803237	0.0492039	0.00733839	6.70501	0.252286	0.00753702	0.00667275	1.12952	0.654229	0.00774142	0.0076254	1.01522	0.838961	0	0	0	0	0	0	0	0	0	0
A_24_P452024	A_24_P452024	0.0073823	0.010309	0.00837987	0.00866411	0.00829759	0.0111591	0.00584579	0.00566968	0.00885855	0.00431303	0.0174658	0.00955137	0.00591181	0.00938722	0.00625153	0.00859931	0.00749447	0.00937362	0.00869038	1.07862	0.599261	0.0104434	0.00679134	1.53775	0.546044	0.00804689	0.00718352	1.12019	0.474612	0	0	0	0	0	0	0	0	0	0
A_24_P452175	A_24_P452175	1.66591	1.61436	2.13676	3.05454	2.89404	3.45832	1.78786	1.06057	1.33125	1.10542	2.08357	1.39779	0.941401	0.415044	0.685356	0.883729	1.47185	3.13563	1.80567	1.73654	0.0100324	1.52893	1.39323	1.0974	0.752035	1.17779	0.6806	1.73052	0.216747	0	0	0	0	0	0	0	0	0	0
A_24_P452293	A_24_P452293	0.00650538	0.00683222	0.00792254	0.0335425	0.00810304	0.0106986	0.0203049	0.0139458	0.00829631	0.00473696	0.0252886	0.0912747	0.0379756	0.0114759	0.0078799	0.00709216	0.009357	0.0174481	0.00708671	2.46208	0.245487	0.0404334	0.0141823	2.85097	0.616647	0.00822458	0.0191105	0.43037	0.323226	0	0	0	0	0	0	0	0	0	0
A_24_P452326	A_24_P452326	0.0178518	0.0106061	0.00827379	0.0303758	0.00892495	0.0151891	0.0162817	0.0057679	0.0138823	0.00801489	0.00877844	0.0185348	0.0223216	0.00954471	0.0237135	0.00857678	0.0254811	0.0181633	0.0122439	1.48345	0.493599	0.0117761	0.0119773	0.983198	0.999828	0.0170289	0.0185266	0.919162	0.836894	0	0	0	0	0	0	0	0	0	0
A_24_P452896	A_24_P452896	0.00707009	0.00898377	0.00821244	0.00351282	0.00851013	0.0115508	0.00132362	0.0055774	0.00921447	0.00459955	0.00843033	0.00979151	0.00346344	0.00913494	0.00647978	0.00826344	0.0072424	0.00785793	0.00808877	0.971463	0.739435	0.00760713	0.00537183	1.41611	0.436067	0.00775292	0.00635939	1.21913	0.441786	0	0	0	0	0	0	0	0	0	0
A_24_P453865	A_24_P453865	0.00714485	0.0081622	0.00797665	0.00341099	0.00810764	0.01088	0.00125006	0.00546781	0.00876685	0.00506683	0.00837889	0.0095619	0.00331255	0.0090678	0.00621901	0.00824469	0.00723738	0.00746621	0.00776123	0.961987	0.717901	0.00766921	0.00516157	1.48583	0.393524	0.00774104	0.00619979	1.2486	0.414448	0	0	0	0	0	0	0	0	0	0
A_24_P455100	A_24_P455100	0.126071	0.149163	0.231965	0.223485	0.201819	0.178419	0.184238	0.0695208	0.0596722	0.0688177	0.0913706	0.0749583	0.0770413	0.0597439	0.0713801	0.189439	0.160802	0.201241	0.169066	1.19031	0.381676	0.0783822	0.104477	0.750234	0.696544	0.17512	0.0693884	2.52377	0.00684647	0	0	0	0	0	0	0	0	0	0
A_24_P456802	A_24_P456802	0.0190359	0.0535909	0.0548131	0.020035	0.0148204	0.0498727	0.011866	0.00636399	0.0161443	0.0119022	0.00964269	0.0102846	0.0151243	0.0103561	0.00696166	0.00964088	0.045027	0.0282427	0.04248	0.664848	0.429858	0.0106098	0.0114581	0.925969	0.972582	0.0273339	0.010814	2.52764	0.522928	0	0	0	0	0	0	0	0	0	0
A_24_P457021	A_24_P457021	0.00702227	0.00831755	0.00863217	0.00390595	0.00891799	0.0123497	0.00141037	0.00611268	0.00985477	0.00470496	0.0092777	0.0101609	0.00382168	0.0100096	0.00689304	0.00919188	0.0135912	0.00839122	0.00799066	1.05013	0.89243	0.00804787	0.0057926	1.38933	0.455536	0.0113916	0.00690811	1.64901	0.20249	0	0	0	0	0	0	0	0	0	0
A_24_P458095	A_24_P458095	0.0119868	0.0092681	0.00940349	0.00362238	0.010049	0.104577	0.00137194	0.00607082	0.00988057	0.00533848	0.00902166	0.0106201	0.00352436	0.010377	0.0071156	0.00935237	0.00813802	0.0394162	0.0102195	3.85698	0.707662	0.00832675	0.00577444	1.442	0.417611	0.00874519	0.00700565	1.24831	0.429281	0	0	0	0	0	0	0	0	0	0
A_24_P458168	A_24_P458168	0.0117343	0.0191583	0.110336	0.0419502	0.0314223	0.0735902	0.0274173	0.00712219	0.0381715	0.0133892	0.0190997	0.0498003	0.0179325	0.00878964	0.0395041	0.0122536	0.0551515	0.0489876	0.0470762	1.0406	0.582423	0.0274297	0.024237	1.13173	0.796876	0.0337026	0.0220754	1.5267	0.735221	0	0	0	0	0	0	0	0	0	0
A_24_P458252	A_24_P458252	0.00664539	0.00805445	0.0114212	0.00305919	0.0090234	0.0111347	0.00138851	0.0116517	0.00842878	0.00517593	0.00752096	0.00942025	0.00304459	0.00834603	0.0061665	0.00853484	0.00715555	0.00773911	0.00870701	0.888837	0.636342	0.00737238	0.00715634	1.03019	0.67233	0.00784519	0.00585237	1.34051	0.340583	0	0	0	0	0	0	0	0	0	0
A_24_P460195	A_24_P460195	0.0256782	0.0321703	0.0601704	0.0371476	0.0642952	0.0348485	0.106764	0.0743451	0.0869329	0.04039	0.0526942	0.0554144	0.0935712	0.0518495	0.0841204	0.0188077	0.0680677	0.0454304	0.0393396	1.15483	0.622058	0.0494995	0.0893473	0.554013	0.0149599	0.0434377	0.0765137	0.567712	0.451657	0	0	0	0	0	0	0	0	0	0
BX108833	A_24_P460405	0.00967848	0.0109234	0.00918462	0.00594118	0.00926894	0.0127439	0.0015314	0.00667378	0.0104967	0.00491489	0.0100017	0.0105882	0.00408332	0.0109366	0.00731781	0.0102673	0.00780884	0.009318	0.00992883	0.938479	0.676676	0.00850159	0.00623397	1.36375	0.471678	0.00903806	0.00744592	1.21383	0.47403	0	0	0	0	0	0	0	0	0	0
A_24_P460529	A_24_P460529	0.155657	0.0595532	0.00794478	0.0159283	0.00793872	0.0108204	0.0264866	0.00936287	0.0082173	0.00445669	0.0185984	0.00938359	0.0243833	0.00999688	0.0297893	0.0267441	0.00720207	0.0115625	0.074385	0.155441	0.266262	0.0108129	0.0146889	0.736126	0.593873	0.0169731	0.0213898	0.793514	0.706746	0	0	0	0	0	0	0	0	0	0
A_24_P460887	A_24_P460887	0.00746505	0.00855833	0.00847824	0.00359324	0.00842744	0.0112618	0.00131073	0.00576257	0.00901192	0.00436022	0.0087574	0.0095439	0.0034208	0.00957097	0.00630446	0.00875145	0.00751821	0.00776082	0.0081672	0.950241	0.697886	0.00755384	0.00536174	1.40884	0.448608	0.00813483	0.00643208	1.26473	0.401962	0	0	0	0	0	0	0	0	0	0
A_24_P461547	A_24_P461547	0.0160095	0.0153999	0.00800435	0.00735964	0.00849774	0.010895	0.00367413	0.00572742	0.00901045	0.00493161	0.00854779	0.00949166	0.00520717	0.00941686	0.0105696	0.00857783	0.0104172	0.00891747	0.0131379	0.67876	0.255583	0.00765702	0.00613733	1.24761	0.493736	0.00949753	0.00839787	1.13095	0.551605	0	0	0	0	0	0	0	0	0	0
A_24_P461664	A_24_P461664	8.29484	14.8408	10.3495	26.6703	10.6093	11.3788	26.7384	1.99489	14.0419	7.80789	9.59143	11.7056	45.0884	13.4715	16.24	9.0407	12.8203	16.2194	11.1617	1.45313	0.428562	9.70165	14.2584	0.680417	0.952818	10.9305	24.9333	0.438389	0.204398	0	0	0	0	0	0	0	0	0	0
A_24_P461676	A_24_P461676	0.00703669	0.00925766	0.00814406	0.00862802	0.00898095	0.0111845	0.0041299	0.00580939	0.00995323	0.00573193	0.00847914	0.0108872	0.0104848	0.00954391	0.0140154	0.0116387	0.0114514	0.00959782	0.00814614	1.1782	0.221525	0.00836609	0.00663084	1.26169	0.453814	0.0115451	0.011348	1.01736	0.814605	0	0	0	0	0	0	0	0	0	0
A_24_P464238	A_24_P464238	0.00829462	0.00774493	0.00872522	0.00372168	0.00859797	0.0115343	0.00134944	0.00600381	0.0092023	0.00451118	0.00910517	0.00985381	0.00931589	0.00984527	0.00883132	0.00903227	0.0077508	0.00795132	0.00825492	0.963222	0.721533	0.00782339	0.00551852	1.41766	0.444896	0.00839154	0.00933083	0.899334	0.371081	0	0	0	0	0	0	0	0	0	0
A_24_P464273	A_24_P464273	0.00688817	0.00718708	0.00788618	0.00300086	0.00787838	0.0105988	0.00118754	0.00496207	0.00832536	0.00516314	0.0074949	0.00936464	0.00299531	0.0082928	0.00803099	0.00741589	0.0071986	0.00715936	0.00732048	0.977991	0.736033	0.00734089	0.00482499	1.52143	0.372177	0.00730725	0.0064397	1.13472	0.572629	0	0	0	0	0	0	0	0	0	0
A_24_P464476	A_24_P464476	0.00784066	0.00749436	0.00810078	0.00299807	0.00808832	0.0108485	0.00120721	0.00492616	0.0392371	0.0048412	0.00740513	0.00932492	0.00298114	0.0304844	0.00614848	0.00743418	0.00733079	0.00731164	0.00781193	0.935957	0.662127	0.00719042	0.0151235	0.475447	0.917301	0.00738249	0.0132047	0.559081	0.887998	0	0	0	0	0	0	0	0	0	0
A_24_P464528	A_24_P464528	0.00731303	0.00881265	0.0258343	0.00644877	0.00905564	0.0301167	0.00424181	0.00638557	0.0101739	0.00476078	0.00966864	0.0103555	0.00400947	0.0104071	0.00704703	0.0096896	0.0379508	0.0152071	0.0139867	1.08725	0.977617	0.00826163	0.00693375	1.19151	0.633417	0.0238202	0.00715454	3.32938	0.340396	0	0	0	0	0	0	0	0	0	0
A_24_P464580	A_24_P464580	0.00713444	0.00724296	0.00821691	0.00355632	0.00852605	0.0115091	0.00204494	0.00562387	0.00927516	0.00585275	0.00850565	0.00981862	0.00350098	0.0091906	0.00648829	0.00834114	0.00725009	0.00786383	0.00753144	1.04413	0.870416	0.00805901	0.00564799	1.42688	0.374798	0.00779562	0.00639329	1.21934	0.441047	0	0	0	0	0	0	0	0	0	0
A_24_P464701	A_24_P464701	0.00721077	0.00722922	0.014822	0.00303277	0.00796522	0.0104771	0.00119465	0.0051119	0.00837252	0.00537306	0.00760271	0.00924393	0.0030351	0.00876818	0.00625883	0.00758636	0.00709072	0.00715835	0.00975401	0.733888	0.458755	0.00740657	0.00489302	1.5137	0.373082	0.00733854	0.0060207	1.21888	0.455661	0	0	0	0	0	0	0	0	0	0
A_24_P464798	A_24_P464798	0.700167	0.585348	0.582493	1.66533	1.14542	1.23993	0.867747	0.194081	0.396114	0.589419	0.739008	0.504677	0.434674	0.122189	0.288773	0.409387	0.651652	1.35022	0.622669	2.16844	0.00918044	0.611035	0.48598	1.25732	0.457715	0.53052	0.281879	1.88209	0.196314	0	0	0	0	0	0	0	0	0	0
A_24_P464963	A_24_P464963	0.00862395	0.00885684	0.00893623	0.00374655	0.00881806	0.0117214	0.00137082	0.00618591	0.0094935	0.00453255	0.00936406	0.00982389	0.00357465	0.0101908	0.00659662	0.00932513	0.00777869	0.00809532	0.00880567	0.91933	0.636895	0.00790683	0.00568341	1.39121	0.459574	0.00855191	0.00678736	1.25997	0.412402	0	0	0	0	0	0	0	0	0	0
A_24_P466439	A_24_P466439	0.0289696	0.00854598	0.00839945	0.00995465	0.0086997	0.011657	0.00140496	0.00608507	0.00974142	0.0046871	0.00925391	0.00999525	0.00812215	0.00990218	0.00665123	0.00914549	0.00735855	0.0101038	0.015305	0.660162	0.618972	0.00797875	0.00574382	1.3891	0.454792	0.00825202	0.00822519	1.00326	0.951528	0	0	0	0	0	0	0	0	0	0
A_24_P467805	A_24_P467805	0.064169	0.152945	0.146835	0.0335643	0.0729369	0.0845147	0.0534666	0.0871881	0.133298	0.044281	0.030623	0.071691	0.0861225	0.0928322	0.253977	0.0444878	0.11558	0.063672	0.121316	0.524843	0.183379	0.048865	0.0913174	0.535111	0.162224	0.0800341	0.144311	0.554596	0.435074	0	0	0	0	0	0	0	0	0	0
A_24_P467871	A_24_P467871	0.00641249	0.0083904	0.183816	0.0942794	0.0175088	0.124417	0.0207207	0.00915816	0.107297	0.0249092	0.00710694	0.099126	0.0510354	0.00803172	0.172778	0.0180332	0.172626	0.0787351	0.0662063	1.18924	0.471147	0.0437141	0.0457254	0.956014	0.964629	0.0953295	0.0772815	1.23354	0.853025	0	0	0	0	0	0	0	0	0	0
A_24_P470754	A_24_P470754	0.132955	0.142991	0.158018	0.12696	0.193987	0.257921	0.0839876	0.132236	0.130625	0.0968057	0.229349	0.175046	0.0639985	0.0808416	0.157776	0.191514	0.188494	0.192956	0.144655	1.33391	0.348987	0.167067	0.115616	1.44501	0.341812	0.190004	0.100872	1.88362	0.119577	0	0	0	0	0	0	0	0	0	0
A_24_P470782	A_24_P470782	0.207844	0.165347	0.226622	0.33555	0.259134	0.301519	0.184131	0.155856	0.164077	0.212081	0.234984	0.210471	0.265353	0.174047	0.202283	0.563529	0.570635	0.298734	0.199937	1.49414	0.0303617	0.219179	0.168021	1.30447	0.0144982	0.567082	0.213894	2.65122	0.0149835	0	0	0	0	0	0	0	0	0	0
A_24_P470794	A_24_P470794	0.0536934	0.0095647	0.00983817	0.0233374	0.00947833	0.012825	0.0130735	0.00676604	0.0290799	0.00803455	0.0101245	0.0360366	0.0210783	0.0111123	0.0192094	0.0117908	0.0221376	0.0152136	0.0243654	0.624393	0.780816	0.0180652	0.0163065	1.10786	0.94812	0.0169642	0.0171333	0.990129	0.95954	0	0	0	0	0	0	0	0	0	0
A_24_P471012	A_24_P471012	0.00658663	0.00981102	0.00957298	0.00406897	0.00941126	0.0137895	0.00184902	0.00649504	0.0104367	0.00495067	0.00970576	0.0108307	0.00400466	0.0107476	0.00766203	0.0100593	0.00812213	0.00908991	0.00865688	1.05002	0.900691	0.00849572	0.00626026	1.35709	0.469974	0.00909072	0.00747145	1.21673	0.459838	0	0	0	0	0	0	0	0	0	0
A_24_P471099	A_24_P471099	0.640363	1.06198	1.04857	4.03759	0.898046	0.926181	7.55371	0.144296	1.05534	0.384997	0.707506	0.85261	10.4115	0.673514	1.00006	0.546586	1.07702	1.95394	0.916972	2.13086	0.410916	0.648371	2.91778	0.222214	0.689387	0.811802	4.02835	0.201522	0.404728	0	0	0	0	0	0	0	0	0	0
A_24_P471242	A_24_P471242	4.71261	6.44803	9.28834	2.62717	2.49147	2.3812	35.9429	29.3656	23.7598	5.73379	7.39653	5.99125	3.69259	3.52858	3.64762	4.40818	3.80299	2.49995	6.81633	0.366759	0.0364802	6.37385	29.6895	0.214684	0.000902512	4.10558	3.62293	1.13322	0.338213	0	1	0	0	0	0	0	0	1	0
A_24_P472655	A_24_P472655	0.0065106	0.0210122	0.00902256	0.00301501	0.00787564	0.0108837	0.00120091	0.00491786	0.0214243	0.00430692	0.0073549	0.00933606	0.00298056	0.00819323	0.00604875	0.00733016	0.00719567	0.0072581	0.0121818	0.595815	0.373466	0.00699929	0.00918104	0.762364	0.770388	0.00726292	0.00574085	1.26513	0.400133	0	0	0	0	0	0	0	0	0	0
A_24_P473972	A_24_P473972	0.00738673	0.00867803	0.00849115	0.00395618	0.00878839	0.011803	0.00142789	0.00619701	0.00987587	0.00470585	0.00941657	0.0100782	0.00384406	0.0100845	0.0067401	0.00934166	0.00740596	0.00818254	0.0081853	0.999662	0.801384	0.00806686	0.00583359	1.38283	0.459376	0.00837381	0.00688955	1.21544	0.457676	0	0	0	0	0	0	0	0	0	0
A_24_P474188	A_24_P474188	0.388363	0.363407	0.340573	0.15876	0.24104	0.257753	0.260346	0.210528	0.205506	0.156855	0.105653	0.1328	0.254604	0.245302	0.205855	0.171266	0.232518	0.219184	0.364114	0.601965	0.0657884	0.131769	0.22546	0.584447	0.0219107	0.201892	0.235253	0.858189	0.473369	0	0	0	0	0	0	0	0	0	0
A_24_P474384	A_24_P474384	0.00706674	0.00925452	0.0262114	0.0216573	0.0204017	0.0291148	0.00859696	0.00600601	0.00942979	0.00509611	0.00925052	0.032607	0.0120634	0.010073	0.0365238	0.00920701	0.0452525	0.0237246	0.0141775	1.67339	0.230127	0.0156512	0.00801092	1.95373	0.560074	0.0272297	0.0195534	1.39258	0.83663	0	0	0	0	0	0	0	0	0	0
A_24_P475115	A_24_P475115	1.33511	1.87276	1.70831	0.55779	0.661827	0.741959	3.19079	2.30284	1.55225	0.666409	1.10192	0.753181	1.46975	1.34987	0.930586	0.577892	0.641898	0.653859	1.63873	0.399004	0.00250885	0.840505	2.34863	0.357871	0.0205538	0.609895	1.25007	0.487889	0.027382	0	0	0	0	0	0	0	0	0	0
A_24_P476102	A_24_P476102	0.00763311	0.00715658	0.00871616	0.00361658	0.00861276	0.0119242	0.00135502	0.00601811	0.00914256	0.00456452	0.00911397	0.00975268	0.00358694	0.00986528	0.00664528	0.00890377	0.00782723	0.00805119	0.00783528	1.02756	0.838874	0.00781039	0.00550523	1.41872	0.441984	0.0083655	0.00669916	1.24874	0.41408	0	0	0	0	0	0	0	0	0	0
A_24_P476718	A_24_P476718	0.213624	0.148864	0.291283	0.170272	0.100698	0.176076	0.0291182	0.0270548	0.0715682	0.0696664	0.0238648	0.040548	0.0053898	0.0255927	0.0061897	0.00732261	0.00730801	0.149015	0.217924	0.683797	0.231993	0.0446931	0.0425804	1.04962	0.898797	0.00731531	0.0123907	0.590386	0.653638	0	0	0	0	0	0	0	0	0	0
A_24_P477048	A_24_P477048	0.0954615	0.115697	0.352123	0.227134	0.243036	0.275037	0.127617	0.11083	0.250916	0.080527	0.14099	0.180158	0.361143	0.284256	0.465765	0.236623	0.256893	0.248402	0.18776	1.32297	0.380549	0.133892	0.163121	0.820814	0.624645	0.246758	0.370388	0.666214	0.104361	0	0	0	0	0	0	0	0	0	0
A_24_P477102	A_24_P477102	1.00462	1.16714	0.977817	0.657423	0.44495	0.564965	1.3101	1.26021	1.2739	0.773087	0.478617	0.799311	1.10721	1.16524	0.794251	0.35433	0.383228	0.555779	1.04986	0.529384	0.0158446	0.683672	1.2814	0.533534	0.0579418	0.368779	1.02223	0.360758	0.00890741	0	0	0	0	0	0	0	0	0	0
A_24_P477353	A_24_P477353	1.08993	1.16851	1.98642	3.54386	2.44988	2.62745	1.25803	1.04854	1.46333	1.19675	1.34324	1.89664	2.30697	1.02791	1.94126	1.99342	2.68835	2.87373	1.41495	2.03097	0.0397492	1.47888	1.25663	1.17686	0.422854	2.34089	1.75871	1.33102	0.335363	0	0	0	0	0	0	0	0	0	0
A_24_P477516	A_24_P477516	0.0203193	0.0578709	0.106344	0.0600532	0.0426181	0.105159	0.0220436	0.0223426	0.0968785	0.0348284	0.0178986	0.0779023	0.058969	0.0177433	0.117889	0.0302708	0.0949016	0.0692768	0.0615115	1.12624	0.673229	0.0435431	0.0470882	0.924713	0.993221	0.0625862	0.0648669	0.964839	0.932607	0	0	0	0	0	0	0	0	0	0
A_24_P477610	A_24_P477610	0.0681051	0.0992952	0.190649	0.122508	0.123878	0.237618	0.0463429	0.0379983	0.0598743	0.0733391	0.0931252	0.0652963	0.065695	0.0442442	0.0747849	0.0603264	0.241099	0.161335	0.11935	1.35178	0.413391	0.0772536	0.0480718	1.60704	0.0487091	0.150713	0.0615747	2.44764	0.493811	0	0	0	0	0	0	0	0	0	0
A_24_P480464	A_24_P480464	19.1981	22.1179	14.1912	6.59786	5.49669	3.54134	23.9096	30.3787	24.9621	9.82715	6.85266	7.42317	25.0856	32.5511	21.2652	4.70268	3.71298	5.21196	18.5024	0.281691	0.00650384	8.03433	26.4168	0.304137	0.00147413	4.20783	26.3006	0.15999	0.00258372	0	0	1	0	0	0	0	0	0	1
A_24_P480722	A_24_P480722	0.391705	0.525584	0.811109	0.673449	0.388968	0.855716	0.508453	0.245046	0.369024	0.304503	0.45716	0.718907	0.615366	0.406797	0.896637	0.437991	0.893392	0.639378	0.576133	1.10978	0.771004	0.493523	0.374174	1.31897	0.47185	0.665691	0.6396	1.04079	0.952289	0	0	0	0	0	0	0	0	0	0
BX400400	A_24_P481301	0.00715748	0.00911218	0.0108167	0.00389533	0.00800578	0.0104413	0.0126627	0.0265672	0.00835353	0.00537987	0.00756238	0.00913307	0.00580986	0.00858613	0.00684923	0.00758189	0.00703995	0.00744746	0.00902879	0.824858	0.484176	0.00735844	0.0158611	0.463929	0.174023	0.00731092	0.00708174	1.03236	0.741643	0	0	0	0	0	0	0	0	0	0
A_24_P481314	A_24_P481314	0.0348572	0.00614491	0.12175	0.011929	0.00787794	0.0597416	0.0218834	0.012044	0.0956902	0.0245141	0.0278004	0.0791969	0.02091	0.0212706	0.101556	0.0235745	0.0651351	0.0265162	0.0542507	0.488772	0.657977	0.0438371	0.0432059	1.01461	0.74586	0.0443548	0.0479123	0.925751	0.904879	0	0	0	0	0	0	0	0	0	0
A_24_P482124	A_24_P482124	0.0352798	0.03599	0.0599752	0.0329124	0.0148487	0.0564951	0.0187567	0.00890529	0.0686733	0.0203923	0.0184152	0.0609209	0.0395648	0.0265705	0.0582505	0.0254033	0.0707941	0.0347521	0.0437483	0.794364	0.488857	0.0332428	0.0321118	1.03522	0.764469	0.0480987	0.0414619	1.16007	0.912321	0	0	0	0	0	0	0	0	0	0
A_24_P482189	A_24_P482189	0.00719361	0.00724175	0.00782781	0.0184012	0.00798563	0.133853	0.0991477	0.0795561	0.319677	0.162204	0.192472	0.165606	0.160519	0.182508	0.262364	0.224742	0.165426	0.0534132	0.00742106	7.19752	0.262202	0.173428	0.166127	1.04395	0.635925	0.195084	0.201797	0.96673	0.920765	0	0	0	0	0	0	0	0	0	0
A_24_P483096	A_24_P483096	0.00644878	0.00767737	0.0127059	0.00314357	0.0134632	0.0123897	0.00251509	0.010659	0.0134274	0.00781558	0.00765763	0.0178	0.0030568	0.00854984	0.00608367	0.00770287	0.0260107	0.0096655	0.008944	1.08067	0.914127	0.0110911	0.00886715	1.2508	0.584587	0.0168568	0.00589677	2.85865	0.328747	0	0	0	0	0	0	0	0	0	0
A_24_P483213	A_24_P483213	0.00676595	0.00743541	0.00791096	0.00306692	0.0079036	0.010696	0.00119264	0.0191953	0.00841732	0.0049941	0.00762206	0.00941364	0.0030295	0.00835708	0.00610449	0.00750135	0.00721981	0.00722218	0.00737077	0.97984	0.741558	0.00734327	0.00960177	0.764783	0.827547	0.00736058	0.00583036	1.26246	0.402854	0	0	0	0	0	0	0	0	0	0
A_24_P483331	A_24_P483331	0.0071165	0.00786336	0.00828838	0.00348106	0.00821543	0.0110603	0.00127663	0.0080919	0.00873792	0.00428825	0.00839768	0.00947509	0.00332436	0.00919315	0.0061884	0.00840172	0.00743415	0.00758558	0.00775608	0.978018	0.749019	0.007387	0.00603548	1.22393	0.564993	0.00791794	0.0062353	1.26986	0.393643	0	0	0	0	0	0	0	0	0	0
A_24_P483374	A_24_P483374	0.025602	0.0608596	0.225987	0.122676	0.112888	0.254308	0.0756571	0.0265365	0.20902	0.0465924	0.0775614	0.23639	0.0912725	0.0468301	0.221782	0.058981	0.242436	0.163291	0.10415	1.56785	0.352957	0.120181	0.103738	1.15851	0.772851	0.150709	0.119962	1.25631	0.838158	0	0	0	0	0	0	0	0	0	0
BM913108	A_24_P483956	0.0845157	0.0632015	0.139149	0.999198	0.0577521	0.143181	1.55137	0.0395054	0.151858	0.0538606	0.0485138	0.115755	1.01128	0.0371658	0.132318	0.0635475	0.115216	0.400044	0.0956222	4.18359	0.443289	0.0727098	0.580912	0.125165	0.399576	0.0893815	0.393589	0.227094	0.554143	0	0	0	0	0	0	0	0	0	0
A_24_P486216	A_24_P486216	0.013291	0.00748706	0.0183355	0.016626	0.0135424	0.0102892	0.00631935	0.0052226	0.00840208	0.00523874	0.00769474	0.00909971	0.0140957	0.00862993	0.00624864	0.00769229	0.0113385	0.0134859	0.0130378	1.03436	0.805551	0.0073444	0.00664801	1.10475	0.686082	0.00951541	0.0096581	0.985226	0.944758	0	0	0	0	0	0	0	0	0	0
A_24_P486427	A_24_P486427	0.0120633	0.0167951	0.0302713	0.0136256	0.0204889	0.0259982	0.00877538	0.00577121	0.0202511	0.00532216	0.00747076	0.0116742	0.00868329	0.00836841	0.0247901	0.0365944	0.0193648	0.0200376	0.0197099	1.01662	0.873561	0.0081557	0.0115992	0.703125	0.58122	0.0279796	0.0139473	2.0061	0.204594	0	0	0	0	0	0	0	0	0	0
A_24_P486462	A_24_P486462	0.00676226	0.0073149	0.0079709	0.00316401	0.00808793	0.0108662	0.00172242	0.0108571	0.00866801	0.00468562	0.00774555	0.00950523	0.00311347	0.00844765	0.00617189	0.0076029	0.00926671	0.00737273	0.00734935	1.00318	0.784786	0.00731213	0.00708253	1.03242	0.715307	0.00843481	0.005911	1.42697	0.279759	0	0	0	0	0	0	0	0	0	0
A_24_P486544	A_24_P486544	0.00704556	0.00857752	0.0427255	0.0126104	0.0085461	0.0527021	0.0105533	0.0106517	0.0426374	0.00603394	0.00871684	0.0539654	0.00906339	0.00929936	0.0522243	0.00822088	0.0397444	0.0246195	0.0194495	1.26582	0.757552	0.0229054	0.0212808	1.07634	0.843243	0.0239827	0.023529	1.01928	0.92905	0	0	0	0	0	0	0	0	0	0
A_24_P486659	A_24_P486659	0.00993596	0.0204184	0.00942298	0.00682807	0.0091876	0.0307771	0.00248873	0.00636633	0.0186958	0.00488189	0.00952803	0.0250927	0.00657103	0.0103882	0.0261069	0.00945614	0.0236207	0.0155976	0.0132591	1.17637	0.995348	0.0131675	0.0091836	1.43381	0.577276	0.0165384	0.0143554	1.15207	0.759618	0	0	0	0	0	0	0	0	0	0
A_24_P486924	A_24_P486924	0.00650516	0.00702132	0.0178616	0.00744508	0.00844857	0.0108049	0.0026002	0.0759451	0.0310432	0.018779	0.00924865	0.0208924	0.00604639	0.00846216	0.0436329	0.0126063	0.0248153	0.00889952	0.0104627	0.850595	0.872614	0.0163067	0.0365295	0.446397	0.880547	0.0187108	0.0193805	0.965446	0.695204	0	0	0	0	0	0	0	0	0	0
A_24_P487766	A_24_P487766	0.809106	0.777316	0.697209	2.16411	1.90793	1.75099	0.972768	0.592729	0.734375	1.24902	2.02054	1.61734	0.429193	0.426384	0.450879	1.2334	1.22809	1.94101	0.761211	2.5499	0.000424847	1.62897	0.766624	2.12486	0.0194459	1.23075	0.435485	2.82615	0.000238385	0	0	0	0	0	0	0	0	0	0
A_24_P488342	A_24_P488342	0.0068442	0.00802447	0.00798449	0.00329817	0.00804347	0.0108958	0.00123293	0.00530776	0.00967766	0.00490345	0.00812388	0.00952728	0.00320811	0.00879216	0.00616561	0.00795826	0.00724704	0.00741247	0.00761772	0.973056	0.737028	0.0075182	0.00540612	1.39068	0.436629	0.00760265	0.00605529	1.25554	0.406902	0	0	0	0	0	0	0	0	0	0
A_24_P488510	A_24_P488510	0.0129194	0.0299583	0.0249854	0.0159133	0.0190056	0.0112495	0.0139955	0.0336926	0.019837	0.0262876	0.00789375	0.00962498	0.0334626	0.0262155	0.0302122	0.016484	0.0130496	0.0153894	0.022621	0.680316	0.320883	0.0146021	0.0225084	0.648741	0.325562	0.0147668	0.0299635	0.492826	0.0460808	0	0	0	0	0	0	0	0	0	0
A_24_P489976	A_24_P489976	0.00697966	0.0092835	0.0135083	0.00836336	0.00835871	0.0113408	0.0036151	0.00798417	0.00894478	0.01214	0.00805554	0.00967219	0.00635959	0.00878975	0.0169279	0.00790212	0.0162016	0.0093543	0.00992383	0.94261	0.888434	0.0099559	0.00684802	1.45384	0.265699	0.0120518	0.0106924	1.12714	0.784129	0	0	0	0	0	0	0	0	0	0
A_24_P490011	A_24_P490011	0.0100358	0.0275517	0.0108874	0.0235683	0.00982453	0.0145097	0.0121692	0.00670542	0.0102489	0.00509819	0.00973871	0.0127552	0.0147886	0.0109825	0.00985777	0.00997499	0.0095877	0.0159675	0.0161583	0.988193	0.933587	0.00919738	0.00970782	0.94742	0.791642	0.00978134	0.0118763	0.823602	0.276216	0	0	0	0	0	0	0	0	0	0
A_24_P490109	A_24_P490109	0.216332	0.12492	0.302304	0.0458397	0.0164335	0.0262268	0.032915	0.0153632	0.0228108	0.0363904	0.00945916	0.0239935	0.0218082	0.0104708	0.0115991	0.0125576	0.00818292	0.0295	0.214518	0.137517	0.00728913	0.023281	0.0236964	0.982474	0.821893	0.0103703	0.014626	0.70903	0.399807	1	0	0	0	0	0	0	1	0	0
A_24_P490463	A_24_P490463	0.00734047	0.00839821	0.00892467	0.00339732	0.00828678	0.0106694	0.00309373	0.00561188	0.00884555	0.00497875	0.008379	0.00937374	0.00329786	0.00921774	0.00631483	0.00837546	0.00705675	0.00745117	0.00822112	0.906345	0.621613	0.00757716	0.00585039	1.29516	0.444947	0.00771611	0.00627681	1.2293	0.443248	0	0	0	0	0	0	0	0	0	0
A_24_P492885	A_24_P492885	0.0062344	0.00934934	0.0079465	0.00570653	0.00786032	0.0346348	0.00622434	0.0045872	0.00805122	0.00468314	0.0417474	0.00927578	0.004409	0.00770285	0.00602414	0.00682464	0.00725426	0.0160672	0.00784342	2.0485	0.54576	0.0185688	0.00628759	2.95324	0.39949	0.00703945	0.00604533	1.16444	0.386823	0	0	0	0	0	0	0	0	0	0
A_24_P492919	A_24_P492919	0.0182252	0.0213338	0.0235583	0.0876796	0.0308632	0.0113813	0.0320387	0.0310014	0.0226131	0.0296818	0.0573911	0.0754443	0.0537287	0.00969227	0.0380052	0.0205989	0.0405612	0.043308	0.0210391	2.05846	0.564585	0.0541724	0.028551	1.89739	0.159292	0.03058	0.0338087	0.9045	0.921937	0	0	0	0	0	0	0	0	0	0
A_24_P493005	A_24_P493005	0.00643598	0.00690781	0.00797195	0.0028093	0.0100851	0.0106606	0.00472758	0.00470253	0.00821187	0.00589254	0.00703433	0.019239	0.00282756	0.00793444	0.00609009	0.00703095	0.0102347	0.00785169	0.00710525	1.10505	0.914266	0.010722	0.00588066	1.82326	0.320315	0.00863283	0.00561736	1.53681	0.263383	0	0	0	0	0	0	0	0	0	0
A_24_P493100	A_24_P493100	0.0063193	0.00745386	0.00807937	0.00444126	0.0080377	0.0108135	0.00377895	0.00490634	0.00830122	0.00459531	0.00736557	0.00928182	0.00450092	0.00828878	0.00608226	0.00741111	0.00731367	0.00776417	0.00728418	1.0659	0.987457	0.0070809	0.00566217	1.25056	0.486748	0.00736239	0.00629065	1.17037	0.397535	0	0	0	0	0	0	0	0	0	0
A_24_P493116	A_24_P493116	1.87508	2.00468	2.32391	1.7795	1.64715	1.67234	3.19123	3.13952	1.82187	1.37304	1.81195	1.49551	3.26664	2.51743	2.58325	3.0725	2.67912	1.69966	2.06789	0.821931	0.0791634	1.56017	2.71754	0.574111	0.0853772	2.87581	2.78911	1.03109	0.764695	0	0	0	0	0	0	0	0	0	0
A_24_P49421	A_24_P49421	0.248693	0.473658	0.449933	0.44372	0.469466	0.588926	0.161834	0.268797	0.259405	0.158066	0.237779	0.224172	0.929354	0.825043	0.815679	0.203784	0.294799	0.500704	0.390761	1.28136	0.309844	0.206672	0.230012	0.898528	0.66438	0.249292	0.856692	0.290993	0.0804694	0	0	0	0	0	0	0	0	0	0
A_24_P494658	A_24_P494658	0.451794	1.30004	2.63641	3.11376	2.79019	2.07407	1.28773	0.671305	1.41258	0.607926	2.09408	2.22013	1.18701	1.37194	1.57058	1.41933	3.29378	2.65934	1.46275	1.81805	0.248268	1.64071	1.12387	1.45987	0.601542	2.35655	1.37651	1.71198	0.468983	0	0	0	0	0	0	0	0	0	0
A_24_P496034	A_24_P496034	0.032306	0.0064175	0.0604756	0.0203538	0.00799468	0.0383337	0.0133449	0.00489204	0.0300258	0.00978574	0.00841403	0.0289739	0.0151618	0.0138089	0.0599478	0.00723434	0.0412105	0.0222274	0.0330664	0.672206	0.789595	0.0157246	0.0160876	0.977435	0.925397	0.0242224	0.0296395	0.817235	0.798446	0	0	0	0	0	0	0	0	0	0
A_24_P496089	A_24_P496089	0.00652584	0.00700986	0.0342559	0.00392176	0.00787355	0.0342216	0.00522596	0.0061789	0.0287851	0.00559464	0.00720694	0.0247006	0.00314061	0.00799629	0.0359606	0.00712547	0.0195961	0.015339	0.0159305	0.962865	0.883094	0.0125007	0.0133966	0.933124	0.975761	0.0133608	0.0156992	0.85105	0.832587	0	0	0	0	0	0	0	0	0	0
A_24_P49800	A_24_P49800	26.6642	20.4584	22.1596	7.82459	7.2367	11.338	21.6081	24.3783	15.2233	13.7147	12.6393	11.0263	26.2609	21.8307	16.1451	15.0477	15.8272	8.79976	23.0941	0.381039	0.00740361	12.4601	20.4032	0.610693	0.0595643	15.4374	21.4122	0.720963	0.158461	0	0	0	0	0	0	0	0	0	0
A_24_P49860	A_24_P49860	0.00890269	0.00993442	0.0095918	0.0232679	0.00934292	0.0128723	0.00734289	0.00658423	0.0100049	0.00627182	0.00991823	0.0103865	0.0103168	0.0109139	0.00717901	0.009961	0.00839438	0.015161	0.0094763	1.59989	0.274152	0.00885887	0.00797735	1.1105	0.662324	0.00917769	0.00946993	0.969141	0.913325	0	0	0	0	0	0	0	0	0	0
A_24_P499481	A_24_P499481	0.140872	0.202679	0.359332	0.419716	0.175997	0.335221	0.337022	0.120623	0.31327	0.22824	0.200629	0.307886	0.400683	0.329546	0.365601	0.202851	0.397311	0.310311	0.234294	1.32445	0.479529	0.245585	0.256972	0.955688	0.930753	0.300081	0.365276	0.821518	0.593075	0	0	0	0	0	0	0	0	0	0
A_24_P500186	A_24_P500186	0.0069962	0.00740417	0.0191805	0.00337369	0.00828576	0.0110786	0.0012813	0.00539052	0.00898569	0.00462895	0.00814873	0.00964777	0.00331179	0.00881623	0.00630011	0.00798878	0.00721035	0.00757936	0.0111936	0.677114	0.468138	0.00747515	0.00521917	1.43225	0.424826	0.00759956	0.00614271	1.23717	0.421619	0	0	0	0	0	0	0	0	0	0
A_24_P50057	A_24_P50057	1.32959	1.45297	0.969613	0.654607	0.450905	0.386385	2.73831	2.85051	2.18828	2.67509	1.84657	2.36084	3.39795	3.48025	3.19272	1.8949	1.3565	0.497299	1.25072	0.397608	0.0107013	2.29417	2.59237	0.88497	0.407635	1.6257	3.35697	0.484276	0.134715	0	0	0	0	0	0	0	0	0	0
A_24_P50139	A_24_P50139	0.0769853	0.126355	0.125531	0.00442468	0.0132347	0.0119473	0.155643	0.21252	0.0541373	0.0358965	0.0423237	0.0202715	0.0560786	0.0428011	0.0578901	0.00826951	0.00724916	0.00986888	0.109624	0.0900248	0.00891544	0.0328305	0.140767	0.233226	0.0617115	0.00775933	0.0522566	0.148485	0.000499925	1	0	1	0	0	1	0	0	0	0
A_24_P502660	A_24_P502660	0.0297759	0.0167858	0.0340892	0.00462062	0.00888437	0.0281747	0.0129356	0.00717824	0.00931709	0.00500922	0.00891258	0.0232093	0.0165136	0.00982172	0.0243026	0.00897187	0.0234515	0.0138932	0.0268836	0.516791	0.226023	0.012377	0.00981029	1.26164	0.909161	0.0162117	0.0168793	0.960449	0.893453	0	0	0	0	0	0	0	0	0	0
A_24_P502724	A_24_P502724	0.00742576	0.00915849	0.00964135	0.0162762	0.00951673	0.0132483	0.00872342	0.0066148	0.0104389	0.00523707	0.0111526	0.0106906	0.00423816	0.011125	0.00747343	0.0102663	0.00808178	0.0130138	0.00874187	1.48867	0.119513	0.00902675	0.00859238	1.05055	0.968366	0.00917405	0.0076122	1.20518	0.472791	0	0	0	0	0	0	0	0	0	0
A_24_P502752	A_24_P502752	0.00718463	0.00914129	0.0308143	0.0159967	0.0194525	0.0393353	0.0115086	0.00594636	0.00937555	0.0108177	0.00897718	0.0289953	0.0229587	0.0120792	0.0485197	0.00904461	0.048802	0.0249282	0.0157134	1.58643	0.330871	0.0162634	0.00894351	1.81846	0.316559	0.0289233	0.0278525	1.03845	0.910161	0	0	0	0	0	0	0	0	0	0
A_24_P50328	A_24_P50328	0.172283	0.224866	0.155875	0.0345169	0.0405415	0.0230567	0.180957	0.177042	0.132588	0.0164244	0.00937323	0.00997798	0.192698	0.166524	0.171484	0.00931039	0.00983484	0.032705	0.184341	0.177415	0.00184611	0.0119252	0.163529	0.0729241	0.000763769	0.00957262	0.176902	0.0541125	1.47312e-05	1	1	1	1	0	0	0	0	0	0
A_24_P50390	A_24_P50390	0.0316278	0.0292444	0.0420038	0.0237239	0.124316	0.0108839	0.127432	0.0604172	0.0634443	0.0367747	0.04963	0.0328289	0.0842824	0.0145508	0.0958383	0.00721725	0.0229744	0.0529745	0.034292	1.5448	0.937864	0.0397446	0.0837645	0.47448	0.082105	0.0150958	0.0648905	0.232635	0.217873	0	0	0	0	0	0	0	0	0	0
A_24_P50489	A_24_P50489	16.3705	16.0644	25.4053	30.5292	20.5004	26.1934	41.1022	27.6413	25.8025	22.5768	23.0177	20.5099	36.174	23.3315	20.8387	18.7668	23.1134	25.741	19.2801	1.33511	0.193715	22.0348	31.5154	0.699177	0.138844	20.9401	26.7814	0.781889	0.344445	0	0	0	0	0	0	0	0	0	0
A_24_P50567	A_24_P50567	36.107	31.5771	44.1366	88.9026	64.7014	72.9096	49.4264	39.7018	53.4924	71.2297	109.053	97.963	29.9063	28.6736	27.3134	81.8767	83.3525	75.5045	37.2736	2.02569	0.0062958	92.7487	47.5402	1.95095	0.0168892	82.6146	28.6311	2.88548	0.000195338	0	0	0	0	0	0	0	0	0	0
A_24_P505981	A_24_P505981	7.10167	4.55285	6.56275	7.2636	6.04041	6.67318	3.82071	2.83832	3.35793	2.79702	2.56249	2.27341	8.35665	4.63133	5.03671	4.48615	4.71818	6.65906	6.07242	1.09661	0.52558	2.5443	3.33898	0.762	0.0703052	4.60216	6.00823	0.765977	0.335882	0	0	0	0	0	0	0	0	0	0
A_24_P50601	A_24_P50601	1.14382	1.79387	2.48932	6.8688	1.80416	2.69749	5.05138	0.592443	2.21929	1.0827	1.49471	2.12403	7.13377	1.53029	2.44357	1.14352	2.41088	3.79015	1.809	2.09516	0.258383	1.56715	2.62104	0.597911	0.764333	1.7772	3.70255	0.479993	0.393258	0	0	0	0	0	0	0	0	0	0
A_24_P50639	A_24_P50639	4.65511	4.015	3.2629	3.40916	2.45775	2.41475	2.46744	2.09735	1.69105	1.61357	1.25762	1.11397	4.46058	4.7891	3.17522	1.16612	1.11383	2.76055	3.97767	0.694012	0.0736244	1.32839	2.08528	0.637032	0.0432246	1.13997	4.14163	0.275247	0.00815709	0	0	0	0	0	0	0	0	0	0
A_24_P50696	A_24_P50696	0.00692119	0.0105613	0.0124815	0.00316061	0.00793265	0.0107098	0.00355851	0.00985337	0.0114696	0.00631307	0.0114258	0.0112959	0.00311093	0.00855368	0.0174218	0.00770695	0.0174957	0.00726769	0.00998801	0.727641	0.39325	0.00967825	0.00829383	1.16692	0.610794	0.0126013	0.00969547	1.29971	0.575652	0	0	0	0	0	0	0	0	0	0
A_24_P508946	A_24_P508946	5.99969	4.94328	4.25637	4.98303	4.54286	3.51692	3.0439	2.75065	1.7911	4.14213	4.50489	2.7183	3.38332	2.9333	2.85048	2.98099	2.20316	4.3476	5.06645	0.858117	0.346183	3.78844	2.52855	1.49827	0.146108	2.59207	3.0557	0.848275	0.445312	0	0	0	0	0	0	0	0	0	0
A_24_P510515	A_24_P510515	0.00688043	0.00834108	0.0080549	0.0129638	0.00815322	0.0110435	0.00360424	0.00547647	0.00888881	0.00485574	0.00840339	0.00960135	0.00330937	0.00905425	0.00622406	0.00822518	0.00727315	0.0107202	0.0077588	1.38168	0.137645	0.00762016	0.00598984	1.27218	0.469633	0.00774917	0.00619589	1.25069	0.411789	0	0	0	0	0	0	0	0	0	0
A_24_P511776	A_24_P511776	0.0315502	0.0391779	0.0804744	0.0551165	0.0394671	0.0660935	0.014384	0.0129195	0.0612799	0.0157369	0.0231741	0.060948	0.0515959	0.0269637	0.0885347	0.0267715	0.0650125	0.053559	0.0504008	1.06266	0.726987	0.0332864	0.0295278	1.12729	0.747262	0.045892	0.0556981	0.823942	0.781238	0	0	0	0	0	0	0	0	0	0
A_24_P512530	A_24_P512530	0.00716562	0.00935254	0.0264016	0.0143242	0.020815	0.0229699	0.0228035	0.0168004	0.0272432	0.0300947	0.0240656	0.0284609	0.00960976	0.0112397	0.00833107	0.0106881	0.0323506	0.0193697	0.0143066	1.3539	0.377781	0.0275404	0.0222824	1.23597	0.246829	0.0215194	0.00972684	2.21237	0.443267	0	0	0	0	0	0	0	0	0	0
A_24_P513764	A_24_P513764	0.0252657	0.0176648	0.105275	0.0519902	0.0487093	0.119535	0.0386959	0.0568541	0.0317759	0.0899881	0.0700951	0.168238	0.0301125	0.0178626	0.0865417	0.0370464	0.137286	0.0734114	0.0494017	1.48601	0.387484	0.109441	0.042442	2.57859	0.0521851	0.0871661	0.0448389	1.94398	0.483565	0	0	0	0	0	0	0	0	0	0
A_24_P514814	A_24_P514814	0.00950805	0.00915339	0.009335	0.00378964	0.00913687	0.0121503	0.0032581	0.00645501	0.00986042	0.0046814	0.00971555	0.010019	0.00363868	0.0106086	0.00684704	0.00967904	0.00799329	0.00835895	0.00933215	0.895715	0.595508	0.00813866	0.00652451	1.2474	0.556609	0.00883617	0.00703146	1.25666	0.420839	0	0	0	0	0	0	0	0	0	0
AW968340	A_24_P517355	0.00634348	0.00698729	0.0155696	0.0901603	0.00794048	0.0107025	0.00535681	0.00470966	0.0081541	0.00488932	0.00704005	0.0113761	0.00481133	0.00796243	0.0157061	0.00705865	0.0191502	0.0362677	0.00963345	3.76477	0.409628	0.00776848	0.00607352	1.27907	0.513001	0.0131044	0.00949328	1.38039	0.651075	0	0	0	0	0	0	0	0	0	0
A_24_P521318	A_24_P521318	0.0064557	0.00645895	0.0181238	0.0032076	0.00827016	0.0264953	0.00333474	0.00530975	0.0198331	0.00446772	0.00801339	0.0110319	0.00317343	0.00885635	0.019682	0.00782769	0.126754	0.0126577	0.0103461	1.22342	0.974555	0.00783768	0.00949254	0.825668	0.951831	0.067291	0.0105706	6.36587	0.502857	0	0	0	0	0	0	0	0	0	0
A_24_P521544	A_24_P521544	0.532453	0.802851	0.60078	1.65867	1.16555	0.720408	1.24601	0.794971	0.556374	0.907728	1.61326	0.878786	0.725113	1.09341	0.7078	3.16295	1.70924	1.18154	0.645361	1.83082	0.130131	1.13326	0.865786	1.30894	0.40854	2.4361	0.842106	2.89286	0.136909	0	0	0	0	0	0	0	0	0	0
A_24_P521662	A_24_P521662	0.00712112	0.0221192	0.101114	0.0572242	0.0606869	0.0775912	0.047582	0.053942	0.0987722	0.0208736	0.0606025	0.0865245	0.0307004	0.0177489	0.0630913	0.0412983	0.0724586	0.0651675	0.0434516	1.49977	0.344479	0.0560002	0.0667654	0.838761	0.60241	0.0568784	0.0371802	1.5298	0.342976	0	0	0	0	0	0	0	0	0	0
A_24_P52168	A_24_P52168	0.0852439	0.0557355	0.120599	0.0841622	0.065358	0.141949	0.0571324	0.0339545	0.113541	0.0467829	0.0584416	0.118065	0.0829919	0.0429892	0.137423	0.0583982	0.139985	0.0971563	0.0871929	1.11427	0.762838	0.0744298	0.0682092	1.0912	0.790542	0.0991915	0.0878015	1.12972	0.825736	0	0	0	0	0	0	0	0	0	0
A_24_P522399	A_24_P522399	0.010204	0.0075256	0.00956176	0.00367358	0.00932232	0.012321	0.00226515	0.00634409	0.00980626	0.00509813	0.00945905	0.0104097	0.00362803	0.010308	0.00706307	0.00935168	0.00829675	0.00843898	0.00909712	0.927654	0.668138	0.00832229	0.0061385	1.35575	0.450111	0.00882422	0.0069997	1.26066	0.409039	0	0	0	0	0	0	0	0	0	0
A_24_P523345	A_24_P523345	0.013517	0.00917237	0.00908482	0.00415185	0.00922238	0.012899	0.00149383	0.0065028	0.0103524	0.00483379	0.00980452	0.0105571	0.00407112	0.0106415	0.00728844	0.00994887	0.00777053	0.00875774	0.0105914	0.826873	0.50949	0.00839845	0.00611635	1.37311	0.467167	0.0088597	0.00733369	1.20808	0.47145	0	0	0	0	0	0	0	0	0	0
A_24_P524462	A_24_P524462	0.107158	0.0480467	0.0595137	0.158889	0.157703	0.15801	0.0361108	0.0351881	0.0801555	0.129251	0.226026	0.260804	0.164291	0.137141	0.160048	0.188305	0.316872	0.158201	0.0715729	2.21035	0.070741	0.20536	0.0504848	4.06777	0.0155726	0.252588	0.153827	1.64203	0.314202	0	1	0	0	0	0	0	0	1	0
A_24_P524519	A_24_P524519	0.0282738	0.0264041	0.078702	0.0618521	0.0257768	0.08067	0.0377845	0.012638	0.0573152	0.0208183	0.032315	0.0931972	0.035295	0.0246593	0.0915269	0.033491	0.0851944	0.0560996	0.04446	1.2618	0.624696	0.0487768	0.0359126	1.35821	0.685175	0.0593427	0.0504937	1.17525	0.752243	0	0	0	0	0	0	0	0	0	0
A_24_P525029	A_24_P525029	0.00725065	0.00755454	0.0076098	0.00822332	0.00793606	0.0114653	0.00129921	0.00828455	0.00837514	0.00520539	0.0692634	0.00902031	0.00723864	0.00919589	0.00625738	0.00790958	0.0068863	0.00920823	0.00747166	1.23242	0.236589	0.0278297	0.0059863	4.6489	0.302097	0.00739794	0.00756397	0.978051	0.934172	0	0	0	0	0	0	0	0	0	0
A_24_P525144	A_24_P525144	0.0426864	0.0749718	0.0764683	0.0406191	0.0291943	0.0595201	0.0241025	0.0194	0.0506253	0.0288733	0.0355323	0.0389984	0.0492603	0.0399728	0.0615142	0.0309406	0.0754885	0.0431111	0.0647088	0.666232	0.214466	0.034468	0.0313759	1.09855	0.614578	0.0532146	0.0502491	1.05902	0.966825	0	0	0	0	0	0	0	0	0	0
A_24_P525401	A_24_P525401	0.00816501	0.00595082	0.00793792	0.00291454	0.00788767	0.0107987	0.00118028	0.00478589	0.00815762	0.0122365	0.00712427	0.00934642	0.00289514	0.00797653	0.00604186	0.0148848	0.00720948	0.00720029	0.00735125	0.979464	0.74947	0.00956906	0.00470793	2.03254	0.2342	0.0110471	0.00563784	1.95946	0.264017	0	0	0	0	0	0	0	0	0	0
BQ181813	A_24_P526638	0.00904679	0.00706897	0.00797081	0.00293034	0.00796839	0.0106673	0.00119191	0.00488151	0.00827891	0.00522205	0.0197699	0.0186648	0.00295208	0.00823294	0.00617764	0.018532	0.00725099	0.00718868	0.00802886	0.895355	0.605941	0.0145522	0.00478411	3.04179	0.169946	0.0128915	0.00578755	2.22746	0.306804	0	0	0	0	0	0	0	0	0	0
A_24_P530830	A_24_P530830	0.0222143	0.0605772	0.0668481	0.0416642	0.0295073	0.0644416	0.0247864	0.0176321	0.0785865	0.0309706	0.015655	0.0739691	0.0377317	0.012099	0.0671332	0.0497122	0.0812314	0.0452044	0.0498799	0.906265	0.925027	0.0401982	0.040335	0.996609	0.983039	0.0654718	0.038988	1.67928	0.302453	0	0	0	0	0	0	0	0	0	0
A_24_P530900	A_24_P530900	0.0548394	0.0433901	0.0721935	0.0729772	0.0912647	0.046922	0.123122	0.0840427	0.101303	0.0578372	0.0855942	0.0836663	0.0589038	0.0329981	0.0608234	0.084502	0.055108	0.070388	0.0568077	1.23906	0.463896	0.0756992	0.102822	0.736213	0.140994	0.069805	0.0509084	1.37119	0.35436	0	0	0	0	0	0	0	0	0	0
A_24_P530977	A_24_P530977	33.9097	62.7344	68.4778	64.0062	38.8703	39.8968	41.0068	25.8124	35.3377	28.3751	27.8003	18.0579	27.7916	18.8576	18.0846	9.9485	10.5922	47.5911	55.0407	0.864654	0.667262	24.7444	34.0523	0.726659	0.184727	10.2704	21.5779	0.475966	0.0289694	0	0	0	0	0	0	0	0	0	0
A_24_P531074	A_24_P531074	0.0090231	0.014671	0.0293095	0.0144913	0.00787801	0.0106018	0.0145548	0.00486752	0.00825639	0.0211123	0.00732603	0.00934184	0.0293846	0.225621	0.0225898	0.00727119	0.0389315	0.0109904	0.0176679	0.622054	0.387092	0.0125934	0.00922624	1.36495	0.539617	0.0231014	0.0925319	0.249658	0.393702	0	0	0	0	0	0	0	0	0	0
A_24_P531720	A_24_P531720	0.00625898	0.00723143	0.00804524	0.0345858	0.00798617	0.0107649	0.0126571	0.00481843	0.00822036	0.00459638	0.00721447	0.0092665	0.00289552	0.00813788	0.00605844	0.00726172	0.00729915	0.017779	0.00717855	2.47668	0.256282	0.00702578	0.00856531	0.82026	0.664352	0.00728043	0.00569728	1.27788	0.393564	0	0	0	0	0	0	0	0	0	0
A_24_P533990	A_24_P533990	32.4355	52.2654	37.4557	75.6423	39.8888	35.1695	45.1723	6.46814	34.7326	21.265	30.6849	29.9635	77.3375	34.0293	37.2253	28.6836	35.7025	50.2336	40.7189	1.23367	0.575773	27.3045	28.791	0.948368	0.756077	32.193	49.5307	0.649961	0.298343	0	0	0	0	0	0	0	0	0	0
A_24_P534133	A_24_P534133	0.0147662	0.0143969	0.0164965	0.0248607	0.0129772	0.0282229	0.020087	0.00656859	0.0371877	0.0119903	0.0112181	0.0382094	0.0231739	0.00944952	0.0470236	0.0241686	0.0498569	0.0220202	0.0152199	1.44681	0.31632	0.0204726	0.0212811	0.962008	0.982092	0.0370127	0.026549	1.39413	0.485908	0	0	0	0	0	0	0	0	0	0
A_24_P534243	A_24_P534243	0.015186	0.00956666	0.00878628	0.00379858	0.00880024	0.0117607	0.00432541	0.00607799	0.00944637	0.00463311	0.00926856	0.00974421	0.00363856	0.0101584	0.0065748	0.0092605	0.0077159	0.00811984	0.0111796	0.726306	0.377858	0.00788196	0.00661659	1.19124	0.625838	0.0084882	0.00679059	1.24999	0.418839	0	0	0	0	0	0	0	0	0	0
A_24_P534290	A_24_P534290	1.13591	0.731472	0.78299	0.729167	1.06333	1.21957	0.94926	1.3908	1.10421	0.453464	0.663572	0.555037	0.829297	0.874443	0.621961	0.464523	0.617539	1.00402	0.883457	1.13647	0.577857	0.557358	1.14809	0.485466	0.00987714	0.541031	0.775234	0.697894	0.174736	0	0	0	0	0	0	0	0	0	0
A_24_P537149	A_24_P537149	0.0161477	0.00898033	0.0366004	0.00691785	0.0330553	0.0201434	0.0081709	0.0249575	0.0442808	0.00850586	0.0442953	0.0257238	0.0112303	0.0300717	0.0454255	0.0275488	0.0234938	0.0200389	0.0205761	0.973889	0.942578	0.026175	0.0258031	1.01441	0.974529	0.0255213	0.0289091	0.882811	0.960206	0	0	0	0	0	0	0	0	0	0
A_24_P538119	A_24_P538119	0.00699984	0.00905156	0.00832485	0.00368469	0.00847054	0.0115158	0.00131668	0.00585634	0.0092576	0.00494937	0.00903944	0.00984083	0.00898308	0.00973958	0.00640781	0.00890459	0.00743215	0.00789034	0.00812542	0.971069	0.746216	0.00794321	0.00547687	1.45032	0.416751	0.00816837	0.00837683	0.975115	0.936865	0	0	0	0	0	0	0	0	0	0
A_24_P538328	A_24_P538328	0.00693939	0.00786662	0.0144426	0.0444881	0.00878385	0.0240532	0.0116028	0.00591901	0.00961291	0.0383168	0.00898409	0.0100017	0.0304563	0.0275988	0.00675062	0.00884405	0.0104775	0.025775	0.00974952	2.64372	0.217162	0.0191009	0.0090449	2.11178	0.365167	0.0096608	0.0216019	0.44722	0.332064	0	0	0	0	0	0	0	0	0	0
A_24_P539080	A_24_P539080	0.0105764	0.0125702	0.00811667	0.036317	0.00888791	0.0111601	0.0113596	0.00560534	0.00965584	0.0172318	0.0120266	0.00966066	0.00932573	0.00924125	0.00628831	0.00842103	0.00739108	0.0187883	0.0104211	1.80292	0.457976	0.0129731	0.00887359	1.46198	0.225381	0.00790606	0.0082851	0.95425	0.83661	0	0	0	0	0	0	0	0	0	0
A_24_P539275	A_24_P539275	0.143996	0.120164	0.175992	0.134079	0.19821	0.286414	0.126693	0.166264	0.132338	0.140051	0.175006	0.212377	0.22133	0.231622	0.213236	0.171563	0.219217	0.206234	0.146717	1.40566	0.302864	0.175812	0.141765	1.24016	0.237213	0.19539	0.222063	0.879887	0.465208	0	0	0	0	0	0	0	0	0	0
A_24_P540555	A_24_P540555	0.0400175	0.0261525	0.163672	0.233295	0.0640758	0.296436	0.0872632	0.0581902	0.114202	0.0547288	0.0512359	0.153537	0.115953	0.0198172	0.157761	0.0808022	0.192742	0.197936	0.0766139	2.58355	0.213384	0.0865006	0.0865518	0.999409	0.821969	0.136772	0.0978438	1.39786	0.524389	0	0	0	0	0	0	0	0	0	0
A_24_P540560	A_24_P540560	0.0242272	0.0161585	0.0369287	0.0274759	0.0275539	0.0171509	0.0503892	0.0615504	0.0471667	0.0382717	0.0439139	0.0539648	0.0290814	0.0365348	0.0389843	0.0165269	0.0169728	0.0240602	0.0257715	0.933599	0.907276	0.0453835	0.0530354	0.85572	0.283953	0.0167499	0.0348668	0.480396	0.0131903	0	0	0	0	0	0	0	0	0	0
A_24_P541213	A_24_P541213	0.00622002	0.00861327	0.0102662	0.0172531	0.00789452	0.0106575	0.00658742	0.00460782	0.00992385	0.0047247	0.00685638	0.0141479	0.00589899	0.00776159	0.0066154	0.00830429	0.0304334	0.011935	0.0083665	1.42653	0.308711	0.00857634	0.0070397	1.21828	0.74069	0.0193688	0.00675866	2.86578	0.408639	0	0	0	0	0	0	0	0	0	0
A_24_P541483	A_24_P541483	0.642415	0.972802	0.966955	0.594241	0.471482	0.444702	2.63637	2.21806	1.97548	2.47084	2.45948	1.85759	0.882266	0.931648	0.650368	1.38645	0.797516	0.503475	0.860724	0.584944	0.0403602	2.26264	2.27664	0.99385	0.954392	1.09198	0.821427	1.32937	0.513085	0	0	0	0	0	0	0	0	0	0
A_24_P54230	A_24_P54230	0.00695219	0.0069673	0.0080379	0.0141453	0.00945993	0.011052	0.00713397	0.00525767	0.0255262	0.00460342	0.00790959	0.00961642	0.00827755	0.008612	0.0170193	0.00776387	0.00719959	0.0115524	0.00731913	1.57839	0.047343	0.00737647	0.0126393	0.583615	0.576048	0.00748173	0.011303	0.661927	0.26673	0	0	0	0	0	0	0	0	0	0
A_24_P543460	A_24_P543460	0.0169875	0.0409744	0.011306	0.012732	0.00785911	0.0108809	0.00121201	0.00502212	0.00822963	0.006467	0.00754241	0.0173649	0.00304986	0.00836592	0.0150697	0.00752556	0.0299824	0.0104907	0.0230893	0.454353	0.218323	0.0104581	0.00482125	2.16917	0.241859	0.018754	0.00882849	2.12425	0.479306	0	0	0	0	0	0	0	0	0	0
A_24_P543779	A_24_P543779	0.00703977	0.00936833	0.00880163	0.00378433	0.00901413	0.0122617	0.0013621	0.00610117	0.00958905	0.00516165	0.00936814	0.0102045	0.00361539	0.0102922	0.0066973	0.00939059	0.00774158	0.00835337	0.00840324	0.994066	0.78885	0.00824475	0.00568411	1.45049	0.416355	0.00856608	0.00686829	1.24719	0.427031	0	0	0	0	0	0	0	0	0	0
A_24_P545587	A_24_P545587	0.00700505	0.0174246	0.00952611	0.0036873	0.00961536	0.0132813	0.00140988	0.00626386	0.00997347	0.00543235	0.00945084	0.0106193	0.00357696	0.0107616	0.00714466	0.00972589	0.00815026	0.0088613	0.0113186	0.782897	0.559284	0.00850084	0.0058824	1.44513	0.416034	0.00893807	0.00716109	1.24814	0.434558	0	0	0	0	0	0	0	0	0	0
A_24_P545807	A_24_P545807	0.0113908	0.00781294	0.00815092	0.00356628	0.00842558	0.0112544	0.0013253	0.00564132	0.00925705	0.00463796	0.0300993	0.00975875	0.00348283	0.0091993	0.0064072	0.00839262	0.00724209	0.00774876	0.00911822	0.84981	0.54577	0.014832	0.00540789	2.74266	0.281118	0.00781736	0.00636311	1.22854	0.431453	0	0	0	0	0	0	0	0	0	0
A_24_P547010	A_24_P547010	71.0766	42.152	72.7617	78.0815	80.5572	84.9214	56.4293	52.9527	53.1834	41.4691	52.7313	49.4614	44.9307	51.1148	40.0681	58.9714	64.1148	81.1867	61.9968	1.30953	0.234096	47.8873	54.1885	0.883717	0.210395	61.5431	45.3712	1.35644	0.0338681	0	0	0	0	0	0	0	0	0	0
A_24_P547659	A_24_P547659	0.00707601	0.00888885	0.00830036	0.00372489	0.00849618	0.0114643	0.00134411	0.0059176	0.00942963	0.00477034	0.00906733	0.00982775	0.00915217	0.00973312	0.00646437	0.00892514	0.00735272	0.00789514	0.00808841	0.976105	0.755038	0.00788848	0.00556378	1.41783	0.436049	0.00813893	0.00844989	0.9632	0.87845	0	0	0	0	0	0	0	0	0	0
A_24_P549927	A_24_P549927	0.145577	0.284942	0.211966	0.154271	0.205443	0.219368	0.0682404	0.114038	0.162152	0.136998	0.145831	0.174483	0.0865768	0.0769707	0.172731	0.127457	0.135685	0.193028	0.214162	0.901317	0.747249	0.152437	0.11481	1.32773	0.308693	0.131571	0.112093	1.17377	0.463486	0	0	0	0	0	0	0	0	0	0
A_24_P550893	A_24_P550893	0.00631963	0.00743154	0.00807397	0.00301896	0.00802368	0.0108064	0.00119518	0.00492752	0.00830089	0.0135661	0.00739771	0.00927729	0.00296316	0.00831021	0.00606602	0.00744552	0.00730881	0.00728302	0.00727505	1.0011	0.780679	0.0100804	0.00480786	2.09664	0.226566	0.00737717	0.0057798	1.27637	0.393069	0	0	0	0	0	0	0	0	0	0
A_24_P551530	A_24_P551530	0.424385	0.684458	1.16478	4.96326	1.1767	1.17213	5.75592	0.182859	1.04834	0.446361	0.718532	1	3.69561	0.730026	1.25534	0.584507	1.24767	2.43736	0.757874	3.21605	0.164129	0.721631	2.32904	0.30984	0.722712	0.91609	1.89366	0.483768	0.423212	0	0	0	0	0	0	0	0	0	0
A_24_P551758	A_24_P551758	0.00733596	0.00785016	0.00781974	0.00329791	0.00804338	0.0105859	0.00122588	0.00540335	0.0086409	0.00513597	0.0613942	0.00938326	0.003233	0.0270413	0.00622416	0.00808227	0.00709165	0.00730907	0.00766862	0.953114	0.698702	0.0253045	0.00509004	4.97137	0.242577	0.00758696	0.0121661	0.623613	0.915601	0	0	0	0	0	0	0	0	0	0
A_24_P552131	A_24_P552131	0.00635737	0.00942344	0.0237649	0.00551517	0.00816734	0.011633	0.00214276	0.00523794	0.0108219	0.0044132	0.00789887	0.0114008	0.00310619	0.00876184	0.018063	0.00771822	0.0140373	0.00843851	0.0131819	0.640159	0.507721	0.00790428	0.00606754	1.30272	0.51639	0.0108778	0.00997701	1.09028	0.672803	0	0	0	0	0	0	0	0	0	0
A_24_P552677	A_24_P552677	0.00790708	0.0073502	0.0545135	0.0343326	0.00837	0.0498322	0.0166483	0.0128348	0.0420395	0.0138825	0.027612	0.0503252	0.0204531	0.0516751	0.0573734	0.0209918	0.0502689	0.0308449	0.0232569	1.32627	0.587777	0.0306066	0.0238408	1.28379	0.648478	0.0356304	0.0431672	0.825404	0.759351	0	0	0	0	0	0	0	0	0	0
A_24_P552987	A_24_P552987	2.15447	2.57683	2.40838	3.74394	4.7602	4.51306	2.25703	2.56606	2.0931	2.12427	2.09976	2.09207	2.36978	2.37249	1.43219	2.52541	2.50492	4.33906	2.37989	1.82322	0.00368387	2.10537	2.3054	0.913234	0.279775	2.51516	2.05815	1.22205	0.309256	0	0	0	0	0	0	0	0	0	0
A_24_P553610	A_24_P553610	0.00648124	0.00622468	0.00794154	0.00285623	0.00793689	0.0762596	0.00117133	0.00472654	0.00820347	0.0045166	0.0107383	0.00942178	0.00285407	0.00817869	0.00606831	0.0721773	0.00721083	0.0290176	0.00688249	4.21615	0.621492	0.00822557	0.00470045	1.74995	0.319434	0.0396941	0.00570036	6.96343	0.411731	0	0	0	0	0	0	0	0	0	0
A_24_P555252	A_24_P555252	0.00621873	0.00699699	0.00829295	0.0337721	0.00793832	0.010717	0.00116285	0.0155453	0.0081399	0.00465418	0.00704161	0.00925902	0.00282972	0.00796491	0.0443589	0.00708345	0.0148778	0.0174758	0.00716956	2.4375	0.255315	0.00698494	0.00828267	0.84332	0.789589	0.0109806	0.0183845	0.597277	0.978327	0	0	0	0	0	0	0	0	0	0
NM_006197	A_24_P555510	0.178783	0.162171	0.195572	0.455908	0.342626	0.496279	0.267659	0.189122	0.3277	0.256188	0.422572	0.371134	0.135572	0.103494	0.135517	0.316754	0.293672	0.431605	0.178842	2.41333	0.00678743	0.349965	0.261494	1.33833	0.250877	0.305213	0.124861	2.44442	0.00462612	0	0	0	0	0	0	0	0	0	0
A_24_P556049	A_24_P556049	0.00632745	0.00730815	0.00806257	0.0214583	0.00802127	0.0107878	0.00644406	0.00483091	0.008256	0.00475288	0.00724199	0.00928873	0.0133703	0.00817599	0.0117224	0.00727914	0.015642	0.0134225	0.00723272	1.8558	0.202911	0.00709453	0.00651032	1.08974	0.785704	0.0114606	0.0110896	1.03346	0.971104	0	0	0	0	0	0	0	0	0	0
A_24_P556328	A_24_P556328	0.0171995	0.0166006	0.0361603	0.0224763	0.0222443	0.0471721	0.00645485	0.0133812	0.0198984	0.00506465	0.00848647	0.00967936	0.00728772	0.0425602	0.0248887	0.0125369	0.0181858	0.0306309	0.0233201	1.3135	0.481803	0.00774349	0.0132448	0.584644	0.299661	0.0153613	0.0249122	0.616618	0.66719	0	0	0	0	0	0	0	0	0	0
A_24_P556503	A_24_P556503	0.00695267	0.00943162	0.00867176	0.00354222	0.00964103	0.0134692	0.0038922	0.00594182	0.00957008	0.00493024	0.00870985	0.0100051	0.00342861	0.00990479	0.0110909	0.00897536	0.0084952	0.00888414	0.00835202	1.06371	0.878076	0.00788171	0.00646803	1.21856	0.550095	0.00873528	0.00814143	1.07294	0.662349	0	0	0	0	0	0	0	0	0	0
A_24_P557890	A_24_P557890	0.00708222	0.0159907	0.00810276	0.0136375	0.00825821	0.0109308	0.0100983	0.00525946	0.00857041	0.00538612	0.00784095	0.00941825	0.00729835	0.00886378	0.00829505	0.00785568	0.00733257	0.0109422	0.0103919	1.05295	0.757237	0.00754844	0.00797604	0.946389	0.869269	0.00759413	0.00815239	0.931521	0.382038	0	0	0	0	0	0	0	0	0	0
A_24_P558141	A_24_P558141	0.0578006	0.0492269	0.0637107	0.0569109	0.0562893	0.0687352	0.0204952	0.0154756	0.0520589	0.0157382	0.00746539	0.0454414	0.0331979	0.0108621	0.07076	0.0131552	0.0643215	0.0606451	0.0569128	1.06558	0.550191	0.0228816	0.0293432	0.779793	0.591326	0.0387383	0.0382733	1.01215	0.991212	0	0	0	0	0	0	0	0	0	0
BI561420	A_24_P560088	0.00825819	0.00758514	0.0087114	0.00372467	0.00858254	0.0115452	0.0013513	0.00599771	0.00917887	0.00451737	0.00909854	0.0098649	0.00358751	0.00982669	0.0065127	0.00901421	0.00775966	0.00795079	0.00818491	0.971396	0.738209	0.00782694	0.00550929	1.42068	0.443192	0.00838694	0.0066423	1.26266	0.399809	0	0	0	0	0	0	0	0	0	0
A_24_P560332	A_24_P560332	0.0070868	0.0217163	0.0123816	0.00318742	0.00827739	0.010949	0.0111599	0.00528969	0.00857639	0.0165728	0.00785785	0.00940976	0.0100707	0.0089041	0.00646316	0.00787947	0.00733696	0.00747129	0.0137282	0.544227	0.273312	0.0112801	0.00834198	1.35221	0.400654	0.00760822	0.00847932	0.897267	0.562718	0	0	0	0	0	0	0	0	0	0
A_24_P560431	A_24_P560431	0.0360224	0.0572337	0.0427098	0.102079	0.0931152	0.0979768	0.0129539	0.00837162	0.0221684	0.0231347	0.0127935	0.0101011	0.0684837	0.0630002	0.0604769	0.0766036	0.0810669	0.0977237	0.045322	2.15621	0.0247311	0.0153431	0.014498	1.05829	0.85566	0.0788353	0.0639869	1.23205	0.0204463	0	0	0	0	0	0	0	0	0	0
A_24_P561165	A_24_P561165	0.00701463	0.023148	0.0080702	0.00311997	0.00818183	0.0108499	0.00380955	0.00515394	0.0085027	0.0143922	0.00771528	0.0208483	0.00311995	0.00869907	0.00634535	0.1694	0.237405	0.00738388	0.0127443	0.579389	0.38628	0.0143186	0.00582206	2.45936	0.081288	0.203402	0.00605479	33.5936	0.00231101	0	0	1	0	0	0	0	0	0	1
A_24_P562242	A_24_P562242	0.664601	0.852415	0.695291	1.3072	1.54057	1.45583	0.43676	0.438353	0.378941	1.4405	2.00138	1.57397	0.220888	0.241019	0.271499	1.90737	1.43395	1.43453	0.737436	1.9453	0.00339843	1.67195	0.418018	3.99971	0.00126408	1.67066	0.244468	6.83385	0.0230098	0	0	1	0	0	0	0	0	0	1
A_24_P562692	A_24_P562692	0.00710412	0.00912011	0.00798166	0.00309311	0.00814085	0.0107396	0.00122111	0.00517334	0.00846359	0.00541658	0.00768786	0.0093322	0.00308788	0.00869665	0.00636962	0.00769796	0.00723206	0.00732453	0.00806863	0.907778	0.626987	0.00747888	0.00495268	1.51007	0.373927	0.00746501	0.00605139	1.2336	0.436887	0	0	0	0	0	0	0	0	0	0
A_24_P564761	A_24_P564761	0.00700871	0.00815091	0.00811175	0.00352062	0.00832071	0.0111564	0.00143267	0.00560055	0.00914633	0.00468729	0.00852983	0.00968429	0.0034173	0.00917087	0.00633284	0.00836846	0.00724656	0.00766591	0.00775712	0.988242	0.769741	0.00763381	0.00539319	1.41545	0.430765	0.00780751	0.006307	1.23791	0.42335	0	0	0	0	0	0	0	0	0	0
A_24_P565390	A_24_P565390	0.011659	0.00920866	0.00967477	0.00350965	0.0104939	0.013522	0.00137025	0.00601493	0.00999311	0.00538439	0.00879889	0.0107699	0.00344698	0.0103365	0.00729707	0.00924989	0.00830483	0.0091752	0.0101808	0.901226	0.615721	0.00831772	0.00579276	1.43588	0.419613	0.00877736	0.00702684	1.24912	0.431562	0	0	0	0	0	0	0	0	0	0
BQ778202	A_24_P565430	0.00934511	0.00812318	0.0152531	0.0196358	0.0127652	0.0103268	0.00895116	0.00545009	0.00862219	0.00497127	0.00800724	0.00910338	0.0140309	0.00891848	0.0129919	0.00803112	0.0108475	0.0142426	0.0109071	1.30581	0.374843	0.00736063	0.00767448	0.959104	0.848463	0.00943933	0.0119804	0.787895	0.356018	0	0	0	0	0	0	0	0	0	0
A_24_P565496	A_24_P565496	0.0527486	0.025997	0.0540846	0.158099	0.0516767	0.0600045	0.0585211	0.0113516	0.0150273	0.0369354	0.0298977	0.0330656	0.0663695	0.015115	0.0269787	0.0365319	0.0800389	0.0899268	0.0442767	2.03102	0.221477	0.0332996	0.0283	1.17666	0.483814	0.0582854	0.0361544	1.61213	0.39107	0	0	0	0	0	0	0	0	0	0
A_24_P565503	A_24_P565503	0.0701067	0.0285808	0.166738	0.201758	0.0514231	0.070383	0.0650665	0.00751804	0.0426378	0.0265275	0.0810448	0.0647043	0.112246	0.0198791	0.0371218	0.0321243	0.0771191	0.107855	0.0884753	1.21904	0.71217	0.0574256	0.0384074	1.49517	0.457315	0.0546217	0.0564156	0.968202	0.856053	0	0	0	0	0	0	0	0	0	0
A_24_P565540	A_24_P565540	0.00919735	0.00991409	0.0111601	0.0174928	0.00944843	0.0131326	0.0107245	0.00666254	0.0101045	0.00492706	0.00999102	0.01053	0.0162746	0.0110154	0.00768624	0.0100556	0.0085676	0.0133579	0.0100905	1.32381	0.289561	0.00848268	0.00916385	0.925667	0.723772	0.00931158	0.0116587	0.798678	0.500019	0	0	0	0	0	0	0	0	0	0
A_24_P565626	A_24_P565626	0.0064776	0.0106537	0.0307444	0.00307716	0.00801216	0.0112893	0.00663223	0.0135387	0.00840965	0.00435202	0.00766357	0.00931879	0.00379894	0.00851236	0.00616523	0.0111963	0.0154421	0.00745955	0.0159586	0.467432	0.325095	0.00711146	0.00952686	0.746464	0.394306	0.0133192	0.00615884	2.16261	0.0649657	0	0	0	0	0	0	0	0	0	0
A_24_P565898	A_24_P565898	0.0287169	0.00916841	0.0325967	0.028328	0.0309762	0.0332462	0.0180673	0.0170582	0.0352589	0.00791776	0.0229575	0.0131507	0.0361473	0.0184697	0.0372124	0.0304837	0.0139846	0.0308501	0.023494	1.31311	0.418575	0.0146753	0.0234615	0.625507	0.265562	0.0222342	0.0306098	0.726374	0.53557	0	0	0	0	0	0	0	0	0	0
A_24_P566027	A_24_P566027	0.00692941	0.0459379	0.0271064	0.0154821	0.00853503	0.0496632	0.0105543	0.00558845	0.00920622	0.0109871	0.00845323	0.0487742	0.0049595	0.00919216	0.0523632	0.011932	0.0609609	0.0245601	0.0266579	0.921308	0.910846	0.0227382	0.00844967	2.69101	0.324797	0.0364464	0.0221716	1.64383	0.57211	0	0	0	0	0	0	0	0	0	0
A_24_P571824	A_24_P571824	0.579859	0.509716	0.645634	0.71056	0.546875	0.754446	0.739365	0.494688	0.613392	0.434835	0.263361	0.379822	0.610037	0.339106	0.518945	0.407854	0.447358	0.670627	0.578403	1.15945	0.306827	0.359339	0.615815	0.583518	0.0481186	0.427606	0.489363	0.873803	0.609081	0	0	0	0	0	0	0	0	0	0
A_24_P571984	A_24_P571984	0.0062125	0.00743893	0.00796716	0.00275333	0.00787695	0.0106596	0.0011435	0.00460936	0.00806005	0.00470777	0.00685755	0.00926255	0.00275756	0.00776385	0.00603022	0.00688086	0.00726772	0.00709663	0.0072062	0.984795	0.743557	0.00694262	0.0046043	1.50786	0.381786	0.00707429	0.00551721	1.28222	0.393799	0	0	0	0	0	0	0	0	0	0
A_24_P572229	A_24_P572229	1.13613	0.779747	1.59669	0.933654	1.30909	1.34881	1.13541	1.79571	2.32524	0.798564	1.39587	1.0065	3.54823	2.64324	5.03595	2.12071	2.53342	1.19719	1.17085	1.02249	0.843371	1.06698	1.75212	0.608964	0.148509	2.32707	3.74247	0.621799	0.129244	0	0	0	0	0	0	0	0	0	0
A_24_P572303	A_24_P572303	0.00711371	0.0303143	0.00794925	0.00307028	0.00810161	0.0106845	0.00121512	0.0051445	0.00843488	0.00541563	0.00764757	0.00931405	0.00307036	0.00864237	0.00634319	0.00765317	0.00720528	0.00728545	0.0151258	0.481658	0.361123	0.00745908	0.0049315	1.51254	0.37281	0.00742922	0.00601864	1.23437	0.43606	0	0	0	0	0	0	0	0	0	0
A_24_P572522	A_24_P572522	0.00701658	0.00889604	0.00919913	0.00363679	0.00838973	0.0661258	0.00130088	0.00577095	0.00914162	0.00497448	0.00890995	0.00978869	0.00619772	0.00959528	0.00635313	0.00876612	0.00739793	0.0260508	0.00837058	3.11218	0.675621	0.00789104	0.00540448	1.46009	0.410714	0.00808203	0.00738204	1.09482	0.561142	0	0	0	0	0	0	0	0	0	0
A_24_P575267	A_24_P575267	0.00868362	0.00896428	0.00897339	0.00375664	0.00885235	0.0117674	0.00137721	0.00621893	0.0095385	0.00454234	0.0094123	0.00983351	0.00358514	0.0102477	0.00661889	0.00937489	0.007794	0.00812548	0.00887376	0.915674	0.630282	0.00792939	0.00571155	1.38831	0.461225	0.00858445	0.00681725	1.25922	0.413931	0	0	0	0	0	0	0	0	0	0
A_24_P578641	A_24_P578641	1.71393	2.07521	1.44338	1.04077	1.05699	1.29226	2.66993	2.45479	2.53531	1.37125	1.38904	1.19756	1.51147	1.54997	1.24673	1.18369	1.01329	1.13001	1.74417	0.647875	0.033887	1.31929	2.55334	0.51669	0.00114143	1.09849	1.43606	0.764936	0.1021	0	0	0	0	0	0	0	0	0	0
A_24_P581311	A_24_P581311	0.00894962	0.00729295	0.0142482	0.0037277	0.00894601	0.01201	0.00139019	0.0061809	0.00954731	0.00483209	0.00931336	0.0101605	0.00366976	0.0100667	0.00682027	0.00916989	0.00806858	0.00822791	0.0101636	0.809547	0.534141	0.00810197	0.00570613	1.41987	0.438062	0.00861923	0.00685224	1.25787	0.404467	0	0	0	0	0	0	0	0	0	0
A_24_P581618	A_24_P581618	0.332177	0.324629	0.200418	0.157114	0.205128	0.171301	0.107182	0.135997	0.205263	0.126647	0.125907	0.17707	0.136916	0.131217	0.248608	0.0970656	0.102841	0.177848	0.285741	0.622408	0.0922554	0.143208	0.149481	0.958037	0.935361	0.0999535	0.172247	0.580291	0.133837	0	0	0	0	0	0	0	0	0	0
A_24_P582307	A_24_P582307	0.00662857	0.00694099	0.00794026	0.00300301	0.00800215	0.0107744	0.00119341	0.00513979	0.00845837	0.0105718	0.0150935	0.00943666	0.00297707	0.00814485	0.0063854	0.0094051	0.00720465	0.00725984	0.00716994	1.01254	0.79522	0.0117006	0.00493052	2.3731	0.191057	0.00830488	0.00583577	1.4231	0.298106	0	0	0	0	0	0	0	0	0	0
A_24_P585198	A_24_P585198	0.00883752	0.00889116	0.00902485	0.00375615	0.00888905	0.0118101	0.00137993	0.00624608	0.00957226	0.00457065	0.00944241	0.00987199	0.00358906	0.0102797	0.00665187	0.00940125	0.00782813	0.00815175	0.00891784	0.914095	0.627315	0.00796169	0.00573276	1.38881	0.460647	0.00861469	0.00684021	1.25942	0.414016	0	0	0	0	0	0	0	0	0	0
A_24_P585659	A_24_P585659	0.00708375	0.0071122	0.00847056	0.00354631	0.00836888	0.0117629	0.00132387	0.00589701	0.00892809	0.0043817	0.00895795	0.0095051	0.00350087	0.00971639	0.00648601	0.00874304	0.00762864	0.00789269	0.0075555	1.04463	0.869403	0.00761492	0.00538299	1.41463	0.446826	0.00818584	0.00656776	1.24637	0.418417	0	0	0	0	0	0	0	0	0	0
A_24_P585660	A_24_P585660	0.0105439	0.00929654	0.00860363	0.00386929	0.0205109	0.011918	0.00677771	0.0081148	0.00981515	0.00743037	0.0287609	0.0195347	0.00372904	0.0102703	0.0117508	0.0133012	0.0207273	0.0120994	0.00948135	1.27612	0.945255	0.0185753	0.00823589	2.25541	0.227781	0.0170142	0.0085834	1.98222	0.167777	0	0	0	0	0	0	0	0	0	0
A_24_P58597	A_24_P58597	1.6163	2.03915	1.85442	1.43958	1.48526	1.54078	1.14366	1.13014	1.33578	1.02774	1.13152	1.09165	0.738503	1.27578	0.896819	1.40982	1.06891	1.48854	1.83662	0.810475	0.0825532	1.08364	1.20319	0.900634	0.189692	1.23936	0.970368	1.27721	0.308029	0	0	0	0	0	0	0	0	0	0
A_24_P587803	A_24_P587803	10.6557	14.9765	14.7241	8.7488	9.46362	13.6686	12.6951	15.3494	18.4655	10.5116	14.6586	15.1201	14.8117	18.8628	17.9666	14.6109	17.1656	10.627	13.4521	0.789989	0.242945	13.4301	15.5034	0.866271	0.413614	15.8882	17.2137	0.922999	0.535932	0	0	0	0	0	0	0	0	0	0
A_24_P587882	A_24_P587882	0.644528	1.114	0.925877	0.720749	0.729064	0.713293	0.984442	1.62208	1.26809	0.647657	0.892745	0.627105	0.93522	1.58712	1.05784	0.615841	0.579465	0.721035	0.894802	0.805804	0.356567	0.722502	1.29154	0.559412	0.0379132	0.597653	1.1934	0.500801	0.0487645	0	0	0	0	0	0	0	0	0	0
A_24_P587938	A_24_P587938	41.07	48.8771	53.0952	46.97	36.3319	41.0505	52.4164	34.7102	47.5115	31.8259	40.2706	34.802	71.3271	46.2305	62.1333	55.8008	60.9391	41.4508	47.6808	0.86934	0.257274	35.6328	44.8794	0.793969	0.214826	58.3699	59.897	0.974506	0.941923	0	0	0	0	0	0	0	0	0	0
A_24_P587993	A_24_P587993	0.0310734	0.036217	0.0756141	0.105353	0.064564	0.0829849	0.0505689	0.0207568	0.037291	0.0300765	0.0413334	0.0648637	0.0698717	0.0298554	0.0525805	0.0433445	0.0992957	0.0843006	0.0476348	1.76973	0.133958	0.0454245	0.0362056	1.25463	0.52263	0.0713201	0.0507692	1.40479	0.59011	0	0	0	0	0	0	0	0	0	0
BM998866	A_24_P588578	0.0247771	0.0106207	0.0107408	0.0211848	0.00997816	0.0110151	0.00710875	0.00545413	0.012458	0.0158057	0.00907968	0.00959237	0.0225761	0.00903171	0.0207014	0.0379139	0.0382767	0.0140594	0.0153795	0.914161	0.868955	0.0114926	0.0083403	1.37796	0.315913	0.0380953	0.0174364	2.18481	0.0990034	0	0	0	0	0	0	0	0	0	0
A_24_P58899	A_24_P58899	1.89242	1.27272	1.67613	1.53163	1.6012	1.53709	0.883769	1.02372	1.2059	1.41359	1.10122	1.26453	1.20319	1.68399	1.24009	0.88012	1.00228	1.55664	1.61376	0.964605	0.864172	1.25978	1.0378	1.2139	0.16619	0.9412	1.37576	0.684133	0.0616306	0	0	0	0	0	0	0	0	0	0
A_24_P591119	A_24_P591119	0.00736652	0.00815737	0.00781229	0.00335849	0.00816768	0.010604	0.0022879	0.00553161	0.00875409	0.00504704	0.00829418	0.00936206	0.00327288	0.00910254	0.0101656	0.00825927	0.00705449	0.00737673	0.00777873	0.948321	0.692042	0.00756776	0.00552453	1.36985	0.408866	0.00765688	0.00751369	1.01906	0.759291	0	0	0	0	0	0	0	0	0	0
A_24_P59211	A_24_P59211	0.00670907	0.00675772	0.00907681	0.0030435	0.00806663	0.0187912	0.00314551	0.00497499	0.0144548	0.00462796	0.00745031	0.0168143	0.00874546	0.00819939	0.00615237	0.00942829	0.00719791	0.00996711	0.00751454	1.32638	0.949364	0.00963086	0.00752509	1.27983	0.62289	0.0083131	0.00769907	1.07975	0.688588	0	0	0	0	0	0	0	0	0	0
A_24_P59239	A_24_P59239	0.0379313	0.036368	0.062889	0.107046	0.0287809	0.0641416	0.153358	0.0419867	0.0557084	0.022388	0.0437659	0.0401438	0.147078	0.0334191	0.0550888	0.0338727	0.0411476	0.0666561	0.0457294	1.45762	0.563689	0.0354326	0.0836843	0.423407	0.19537	0.0375101	0.0785287	0.477661	0.333381	0	0	0	0	0	0	0	0	0	0
BF510506	A_24_P592560	0.00776108	0.00815192	0.026876	0.0110146	0.0173515	0.0190369	0.00804754	0.00522159	0.055213	0.0115676	0.00789912	0.0200544	0.0149867	0.01824	0.0888353	0.00792918	0.041447	0.015801	0.014263	1.10783	0.609246	0.0131737	0.0228274	0.577102	0.926488	0.0246881	0.0406873	0.606776	0.687122	0	0	0	0	0	0	0	0	0	0
A_24_P592591	A_24_P592591	4.53815	4.25755	4.4401	5.39672	5.54875	4.12999	3.38562	3.03656	2.51872	25.9747	38.9859	29.2807	5.14322	6.61583	6.44546	79.0093	59.1042	5.02516	4.41193	1.13899	0.323776	31.4138	2.9803	10.5405	0.000176594	69.0568	6.06817	11.3802	0.0102005	0	1	1	0	0	0	1	0	0	0
A_24_P593724	A_24_P593724	0.00647049	0.0111221	0.00793377	0.00980898	0.00793664	0.0229931	0.0110482	0.00472217	0.00823583	0.0113406	0.0138154	0.00937496	0.0101339	0.117473	0.00730113	0.00697578	0.00721527	0.0135796	0.00850878	1.59595	0.371849	0.0115103	0.00800208	1.43842	0.237751	0.00709552	0.0449694	0.157785	0.348663	0	0	0	0	0	0	0	0	0	0
A_24_P594094	A_24_P594094	0.84768	0.668885	0.65329	0.556331	0.487535	0.552106	1.4739	0.584801	1.00219	0.545481	0.584614	0.552675	0.615875	0.482263	0.493031	0.494615	0.507507	0.531991	0.723285	0.73552	0.0485503	0.560923	1.02029	0.549766	0.18602	0.501061	0.53039	0.944703	0.584321	0	0	0	0	0	0	0	0	0	0
A_24_P594293	A_24_P594293	5.80907	4.41656	4.11387	3.31955	4.36347	4.391	2.6784	3.04575	2.57347	2.2586	2.3599	2.02745	3.27097	3.29243	3.37113	1.58243	1.68315	4.02467	4.77983	0.842011	0.295037	2.21531	2.76588	0.800944	0.0318086	1.63279	3.31151	0.493065	0.0173755	0	0	0	0	0	0	0	0	0	0
A_24_P597242	A_24_P597242	0.00648075	0.00607345	0.0278442	0.0228688	0.00793464	0.186681	0.0161656	0.00472937	0.00820039	0.00450645	0.0102452	0.021637	0.014612	0.00957889	0.00606733	0.00699507	0.00721032	0.0724948	0.0134661	5.38349	0.355409	0.0121295	0.00969846	1.25067	0.801478	0.0071027	0.0100861	0.704208	0.374454	0	0	0	0	0	0	0	0	0	0
A_24_P599225	A_24_P599225	0.0619096	0.101161	0.138729	0.10184	0.142772	0.105131	0.0627076	0.0849521	0.147568	0.0654765	0.138354	0.182352	0.0909091	0.133681	0.14535	0.108956	0.0993528	0.116581	0.1006	1.15886	0.521994	0.128728	0.0984091	1.30809	0.566517	0.104154	0.123313	0.844633	0.412397	0	0	0	0	0	0	0	0	0	0
A_24_P599237	A_24_P599237	0.00734209	0.00923792	0.0078649	0.00337911	0.045877	0.0106835	0.00123899	0.00550257	0.00874446	0.00509136	0.0131352	0.00943969	0.00329462	0.00908353	0.00625206	0.00825167	0.00711952	0.0199799	0.0081483	2.45203	0.666937	0.00922208	0.00516201	1.78653	0.318094	0.00768559	0.00621007	1.2376	0.429265	0	0	0	0	0	0	0	0	0	0
A_24_P600036	A_24_P600036	0.00723376	0.00787259	0.00880118	0.00854687	0.00854429	0.0114255	0.162726	0.0596255	0.0637465	0.0145162	0.00877102	0.00985573	0.0401093	0.0203802	0.0380926	0.0138561	0.0137772	0.00950555	0.00796918	1.19279	0.220998	0.0110476	0.0953658	0.115845	0.0119794	0.0138166	0.0328607	0.420461	0.0633297	0	1	0	0	0	0	0	0	1	0
A_24_P600087	A_24_P600087	0.17754	0.270687	0.190541	0.178533	0.111473	0.216265	0.174786	0.0533095	0.211894	0.101154	0.170696	0.170983	0.252955	0.137095	0.212225	0.101674	0.19606	0.168757	0.212923	0.792572	0.355034	0.147611	0.146663	1.00646	0.7944	0.148867	0.200759	0.741523	0.500181	0	0	0	0	0	0	0	0	0	0
A_24_P600603	A_24_P600603	1.94217	2.93721	2.27086	1.65137	1.75607	1.54703	1.83471	2.45867	3.0215	1.9302	1.87742	1.78169	2.53142	4.28108	2.95306	1.41651	1.53592	1.65149	2.38341	0.69291	0.0887046	1.8631	2.43829	0.764102	0.22523	1.47621	3.25518	0.453496	0.0325225	0	0	0	0	0	0	0	0	0	0
A_24_P600622	A_24_P600622	1.34702	1.68791	1.16736	1.0578	1.0034	1.07735	0.837722	0.804093	0.641191	0.669258	0.643116	0.535263	0.88422	0.877173	0.896856	0.505328	0.477764	1.04618	1.40076	0.746867	0.115274	0.615879	0.761002	0.8093	0.12667	0.491546	0.886083	0.554741	0.0229494	0	0	0	0	0	0	0	0	0	0
A_24_P605798	A_24_P605798	0.00618765	0.00676651	0.00798367	0.0666825	0.00789542	0.0106861	0.00115287	0.00466722	0.00808549	0.00457927	0.00695036	0.00925424	0.00279589	0.00786273	0.00601972	0.00699259	0.00727224	0.0284213	0.00697928	4.07225	0.292851	0.00692796	0.00463519	1.49464	0.389812	0.00713241	0.00555945	1.28294	0.391543	0	0	0	0	0	0	0	0	0	0
A_24_P606835	A_24_P606835	0.00830804	0.00735878	0.00876243	0.00783457	0.00863094	0.01166	0.00656437	0.00603583	0.0154758	0.00457662	0.00915064	0.00992271	0.00923257	0.00986957	0.013535	0.0090362	0.0115137	0.00937518	0.00814308	1.15131	0.40269	0.00788332	0.00935868	0.842355	0.755843	0.010275	0.010879	0.944473	0.78893	0	0	0	0	0	0	0	0	0	0
A_24_P607107	A_24_P607107	7.12447	6.90969	6.14964	4.13513	3.66121	3.92199	6.3302	4.79703	6.07215	5.65146	5.18019	4.30013	7.58793	9.54063	7.26131	4.32993	3.54479	3.90611	6.72793	0.580581	0.00087899	5.04393	5.73313	0.879787	0.342369	3.93736	8.12996	0.484303	0.0217894	0	0	0	0	0	0	0	0	0	0
BM678681	A_24_P607195	0.0334564	0.0389488	0.144699	0.0504804	0.0459239	0.0630814	0.0485358	0.047959	0.0832743	0.0538329	0.0301343	0.0673134	0.046183	0.0407903	0.0816425	0.0877429	0.111497	0.0531619	0.0723681	0.734604	0.873585	0.0504269	0.0599231	0.841527	0.561696	0.0996202	0.0562053	1.77244	0.0908318	0	0	0	0	0	0	0	0	0	0
A_24_P607645	A_24_P607645	0.00624737	0.00681561	0.00798018	0.00277161	0.00789576	0.0106713	0.0011495	0.00463781	0.00808776	0.0047807	0.00691251	0.00926705	0.00277845	0.00782489	0.00604795	0.00693428	0.00727537	0.00711289	0.00701438	1.01404	0.790096	0.00698675	0.00462502	1.51064	0.379466	0.00710482	0.00555043	1.28005	0.395304	0	0	0	0	0	0	0	0	0	0
A_24_P607751	A_24_P607751	0.00733601	0.00829836	0.0188604	0.0344131	0.0150508	0.0341605	0.0145868	0.0122424	0.0356642	0.0346901	0.0407321	0.0362267	0.00913081	0.00923286	0.0160534	0.0150586	0.0207308	0.0278748	0.0114983	2.42426	0.0873543	0.0372163	0.0208311	1.78657	0.168326	0.0178947	0.0114724	1.55981	0.155804	0	0	0	0	0	0	0	0	0	0
A_24_P608790	A_24_P608790	22.2764	23.4889	24.0959	27.3129	24.7512	27.865	13.5429	18.9761	16.4597	12.875	14.0312	12.8154	22.3089	26.38	19.2453	18.167	18.9043	26.643	23.2871	1.14411	0.0458973	13.2405	16.3262	0.810997	0.168179	18.5356	22.6447	0.818541	0.164587	0	0	0	0	0	0	0	0	0	0
A_24_P612890	A_24_P612890	0.00681117	0.00791362	0.00797002	0.00325502	0.00802122	0.010863	0.00122561	0.00525215	0.00866038	0.00489101	0.00802524	0.00950579	0.00317341	0.00870006	0.00635102	0.00786311	0.00723874	0.00737974	0.00756494	0.975518	0.74014	0.00747401	0.00504605	1.48116	0.396318	0.00755093	0.00607483	1.24299	0.422177	0	0	0	0	0	0	0	0	0	0
A_24_P613108	A_24_P613108	0.00765612	0.00941714	0.00868956	0.00373058	0.00870072	0.0116059	0.00502203	0.00598218	0.0165145	0.00455424	0.00912118	0.00965606	0.00400959	0.0099959	0.00648683	0.00911278	0.00828968	0.00801241	0.00858761	0.93302	0.669963	0.00777716	0.00917291	0.84784	0.881793	0.00870123	0.00683077	1.27383	0.362332	0	0	0	0	0	0	0	0	0	0
A_24_P615207	A_24_P615207	0.0456012	0.0517173	0.107096	0.15241	0.0812259	0.0752719	0.0470226	0.0196977	0.10531	0.0351356	0.0420079	0.120883	0.0968681	0.0567244	0.110677	0.0985188	0.0789109	0.102969	0.0681381	1.51119	0.280637	0.066009	0.0573434	1.15112	0.762055	0.0887149	0.0880898	1.0071	0.87516	0	0	0	0	0	0	0	0	0	0
A_24_P616082	A_24_P616082	0.0393729	0.0611555	0.04537	0.0857988	0.0456207	0.0244319	0.0801706	0.0569721	0.053055	0.0375612	0.0247268	0.0319441	0.0322819	0.0256294	0.0145207	0.00700814	0.0195689	0.0519505	0.0486328	1.06822	0.916891	0.0314107	0.0633992	0.495443	0.0165615	0.0132885	0.024144	0.550386	0.395246	0	0	0	0	0	0	0	0	0	0
A_24_P620521	A_24_P620521	0.131159	0.16049	0.134923	1.6346	1.06035	1.52965	0.400447	0.046315	0.252266	0.283079	0.338693	0.524707	2.83673	0.134207	0.282717	1.39801	2.32477	1.4082	0.142191	9.90359	0.000811409	0.38216	0.23301	1.6401	0.350886	1.86139	1.08455	1.71627	0.282021	1	0	0	0	0	0	0	1	0	0
A_24_P622375	A_24_P622375	0.00653178	0.00610217	0.00794676	0.00436427	0.00795661	0.01081	0.00641669	0.00476973	0.00824068	0.00449428	0.0122852	0.00939551	0.0028867	0.00792264	0.0102896	0.0118145	0.0140546	0.0077103	0.00686024	1.12391	0.854883	0.008725	0.0064757	1.34734	0.529713	0.0129345	0.00703297	1.83913	0.193722	0	0	0	0	0	0	0	0	0	0
A_24_P622697	A_24_P622697	0.113922	0.222003	0.238607	0.405813	0.467532	0.278789	0.507799	0.59194	0.454857	0.397952	0.427911	0.389474	0.44531	0.588582	0.487667	0.545955	0.279412	0.384045	0.191511	2.00534	0.0716038	0.405112	0.518199	0.78177	0.0730867	0.412684	0.507186	0.813673	0.58414	0	0	0	0	0	0	0	0	0	0
A_24_P623631	A_24_P623631	0.0980127	0.156656	0.0738031	0.138312	0.172187	0.160112	0.122303	0.12478	0.13934	0.094299	0.131525	0.0767948	0.121338	0.152206	0.134474	0.0519204	0.0550617	0.15687	0.109491	1.43273	0.200286	0.100873	0.128808	0.783129	0.225316	0.053491	0.136006	0.3933	0.00174893	0	0	0	0	0	0	0	0	0	0
A_24_P624522	A_24_P624522	0.00627355	0.00618868	0.00792814	0.00318648	0.00783459	0.0112583	0.00122219	0.00528419	0.0083142	0.00413961	0.00800554	0.00911918	0.00312559	0.00884086	0.00609124	0.00786736	0.00713145	0.00742647	0.00679679	1.09264	0.943705	0.00708811	0.00494019	1.43478	0.433721	0.0074994	0.00601923	1.24591	0.422129	0	0	0	0	0	0	0	0	0	0
A_24_P624792	A_24_P624792	0.0113423	0.0207354	0.0153683	0.0356935	0.0171582	0.0120439	0.0213823	0.00862236	0.0302558	0.00467607	0.0128864	0.028407	0.0326862	0.010483	0.0286285	0.00957257	0.00786996	0.0216319	0.0158153	1.36778	0.559207	0.0153232	0.0200868	0.762846	0.576242	0.00872127	0.0239326	0.36441	0.120462	0	0	0	0	0	0	0	0	0	0
A_24_P625898	A_24_P625898	0.151194	0.207265	0.159655	0.105767	0.0734071	0.0630933	0.255769	0.218555	0.203311	0.0554254	0.0736566	0.0939564	0.13928	0.0969796	0.0959214	0.0570645	0.0385906	0.0807559	0.172705	0.467595	0.018473	0.0743461	0.225878	0.329142	0.00854062	0.0478275	0.110727	0.431941	0.0788472	0	0	0	0	0	0	0	0	0	0
A_24_P626812	A_24_P626812	0.0425151	0.0491927	0.0402373	0.105344	0.059852	0.0637739	0.180128	0.101279	0.127835	0.0988437	0.14709	0.120926	0.116401	0.129091	0.104158	0.0753903	0.105021	0.0763234	0.0439817	1.73535	0.0879619	0.122287	0.136414	0.896437	0.669484	0.0902059	0.11655	0.773968	0.332079	0	0	0	0	0	0	0	0	0	0
A_24_P627678	A_24_P627678	1.26617	2.01765	1.94324	1.01605	1.00879	0.741348	4.71838	3.96905	3.4758	1.13656	1.41426	1.06929	5.04872	4.587	2.87375	1.31265	1.14557	0.922061	1.74236	0.529204	0.0315711	1.2067	4.05441	0.297628	0.000594047	1.22911	4.16982	0.294762	0.0125643	0	0	0	0	0	0	0	0	0	0
A_24_P628683	A_24_P628683	0.00633133	0.00864408	0.0182754	0.00309861	0.0078759	0.0112341	0.00287018	0.00514533	0.00829643	0.00422314	0.00775884	0.00918755	0.00305668	0.00861177	0.00609778	0.00763703	0.011158	0.00740288	0.0110836	0.667914	0.435668	0.00705651	0.00543731	1.29779	0.484818	0.00939752	0.00592208	1.58686	0.237324	0	0	0	0	0	0	0	0	0	0
A_24_P628766	A_24_P628766	0.00789543	0.00743043	0.00805708	0.00337154	0.00827965	0.0110716	0.00127992	0.0053903	0.00898255	0.00463173	0.00814687	0.00964411	0.00339663	0.00881569	0.00629619	0.0310116	0.0143118	0.00757425	0.00779431	0.971766	0.730793	0.00747424	0.00521759	1.43251	0.424638	0.0226617	0.0061695	3.67318	0.109923	0	0	0	0	0	0	0	0	0	0
A_24_P629163	A_24_P629163	0.0533052	0.0296645	0.0393639	0.0709023	0.0748447	0.100501	0.0409747	0.0141681	0.160238	0.0516275	0.0311191	0.216496	0.0789914	0.0388211	0.147909	0.0826456	0.102211	0.0820826	0.0407779	2.01292	0.0307211	0.0997476	0.0717935	1.38937	0.655531	0.0924283	0.0885737	1.04352	0.693619	0	0	0	0	0	0	0	0	0	0
A_24_P630916	A_24_P630916	0.545763	0.649513	0.49017	0.941656	0.759293	0.859388	0.226536	0.433276	0.613122	1.26194	0.635719	1.13562	0.748015	0.42702	0.928022	2.24062	2.02025	0.853446	0.561815	1.51909	0.0172572	1.01109	0.424312	2.3829	0.0720499	2.13044	0.701019	3.03906	0.0325331	0	0	0	0	0	0	0	0	0	0
A_24_P631625	A_24_P631625	0.00645866	0.00669275	0.00996307	0.122378	0.0140112	0.0184043	0.0358725	0.00473564	0.047687	0.0194285	0.0491824	0.0554083	0.0852169	0.118544	0.0510397	0.0405245	0.0164011	0.0515979	0.00770483	6.69683	0.165984	0.0413397	0.0294317	1.4046	0.49443	0.0284628	0.0849336	0.335118	0.188613	0	0	0	0	0	0	0	0	0	0
A_24_P631993	A_24_P631993	50.4827	53.2747	42.4146	28.4701	31.803	33.9771	44.6227	48.7971	36.0308	32.8344	38.4082	31.2425	47.5345	50.8569	27.8892	29.6383	30.1024	31.4167	48.724	0.64479	0.00864091	34.1617	43.1502	0.791692	0.112426	29.8704	42.0935	0.709619	0.244845	0	0	0	0	0	0	0	0	0	0
A_24_P632160	A_24_P632160	0.891204	0.741582	0.719332	0.960122	0.770589	0.797546	0.726443	0.81484	0.615114	0.8285	0.783081	0.706222	0.759059	0.861871	0.521636	0.625178	0.67673	0.842752	0.784039	1.07489	0.493219	0.772601	0.718799	1.07485	0.471878	0.650954	0.714189	0.911459	0.685814	0	0	0	0	0	0	0	0	0	0
A_24_P632230	A_24_P632230	0.450544	0.652075	0.708363	0.368991	0.852768	0.98082	0.0998332	0.450998	0.459096	0.375081	0.647446	0.688375	0.766695	1.0315	0.878245	0.521629	0.637325	0.734193	0.60366	1.21624	0.723267	0.570301	0.336642	1.69408	0.301635	0.579477	0.892147	0.649531	0.0659676	0	0	0	0	0	0	0	0	0	0
A_24_P632835	A_24_P632835	0.00737196	0.0078092	0.00836405	0.00356183	0.0126028	0.0111477	0.00224252	0.00565843	0.00883515	0.00430692	0.00859373	0.0095549	0.00339846	0.00936352	0.00624586	0.008579	0.00749222	0.00910412	0.0078484	1.16	0.977501	0.00748518	0.0055787	1.34174	0.473518	0.00803561	0.00633595	1.26826	0.394731	0	0	0	0	0	0	0	0	0	0
A_24_P633686	A_24_P633686	11.728	11.5845	7.7463	7.44542	5.31888	4.50528	4.33524	3.27338	2.64949	3.76527	3.95941	1.89646	6.57697	6.61288	4.48879	4.4485	3.43008	5.75653	10.3529	0.556029	0.0425945	3.20705	3.41937	0.937906	0.752391	3.93929	5.89288	0.668483	0.131023	0	0	0	0	0	0	0	0	0	0
A_24_P633825	A_24_P633825	0.00660781	0.00773944	0.0119213	0.00649691	0.0141232	0.0109029	0.00123297	0.00645411	0.00849876	0.0133113	0.0710261	0.0537669	0.00378596	0.00873718	0.00964597	0.00791395	0.00734348	0.0105077	0.0087562	1.20003	0.599579	0.0460348	0.00539528	8.53242	0.0512401	0.00762871	0.00738971	1.03234	0.748539	0	0	0	0	0	0	0	0	0	0
A_24_P635355	A_24_P635355	0.0283699	0.0226003	0.0451532	0.0664606	0.0382906	0.0476482	0.0865628	0.0667803	0.131172	0.106654	0.148093	0.246504	0.0459169	0.0245661	0.0489449	0.124067	0.121703	0.0507998	0.0320411	1.58546	0.143213	0.167083	0.0948384	1.76177	0.159767	0.122885	0.0398093	3.08684	0.0332602	0	0	0	0	0	0	0	0	0	0
A_24_P635991	A_24_P635991	0.0069263	0.0067697	0.0090423	0.00886339	0.0082319	0.0110503	0.00292342	0.00591581	0.00879183	0.00849732	0.0078085	0.00960104	0.00319342	0.00852848	0.0157534	0.0134464	0.00867402	0.00938186	0.00757943	1.23781	0.170381	0.00863562	0.00587702	1.46939	0.274502	0.0110602	0.00915844	1.20765	0.539801	0	0	0	0	0	0	0	0	0	0
A_24_P636834	A_24_P636834	0.171934	0.151265	0.209925	0.280271	0.156814	0.213658	0.0809258	0.135531	0.225432	0.16056	0.177904	0.207916	0.182917	0.184924	0.226033	0.22012	0.195154	0.216914	0.177708	1.22062	0.414575	0.182127	0.147296	1.23646	0.429422	0.207637	0.197958	1.04889	0.619039	0	0	0	0	0	0	0	0	0	0
A_24_P636974	A_24_P636974	0.0725633	0.071219	0.0856044	0.174283	0.0883575	0.118169	0.11621	0.0704701	0.154612	0.189847	0.177722	0.252674	0.0464297	0.0175673	0.0373562	0.0463062	0.0830407	0.126937	0.0764622	1.66012	0.129439	0.206748	0.113764	1.81734	0.0919508	0.0646735	0.0337844	1.9143	0.207441	0	0	0	0	0	0	0	0	0	0
A_24_P637226	A_24_P637226	0.00661832	0.00721803	0.00792873	0.00329139	0.0716621	0.0229823	0.00345897	0.00721171	0.00844246	0.00533505	0.0588786	0.0104628	0.00347955	0.00820661	0.00610196	0.00735077	0.00773233	0.0326453	0.00725503	4.49968	0.428034	0.0248922	0.00637105	3.90707	0.330193	0.00754155	0.00592937	1.2719	0.355328	0	0	0	0	0	0	0	0	0	0
A_24_P638453	A_24_P638453	1.00256	1.12455	0.571543	0.203755	0.291972	0.277548	0.934599	2.01625	0.97643	0.288861	0.194873	0.26625	1.57029	1.50475	1.3478	0.197122	0.236513	0.257758	0.899553	0.28654	0.0134765	0.249994	1.30909	0.190968	0.0114432	0.216818	1.47428	0.147067	0.00887305	0	1	1	0	0	0	1	0	0	0
A_24_P638608	A_24_P638608	0.00680455	0.0183232	0.0537754	0.0537597	0.0298099	0.0529125	0.0310949	0.00603492	0.06028	0.0151834	0.0123029	0.0663901	0.0255196	0.00794135	0.10641	0.0211808	0.059094	0.045494	0.0263011	1.72974	0.290154	0.0312921	0.0324699	0.963727	0.97354	0.0401374	0.0466235	0.860882	0.809006	0	0	0	0	0	0	0	0	0	0
A_24_P639321	A_24_P639321	0.014077	0.00679868	0.00792104	0.00280477	0.00785942	0.0106397	0.00115006	0.00468826	0.00816074	0.0238025	0.00701107	0.00932095	0.00280806	0.00783957	0.00605193	0.00696135	0.0072367	0.00710131	0.00959892	0.739803	0.456104	0.0133782	0.00466635	2.86694	0.173163	0.00709902	0.00556652	1.27531	0.397556	0	0	0	0	0	0	0	0	0	0
A_24_P640212	A_24_P640212	0.0155521	0.00911018	0.00845944	0.00689023	0.00879302	0.0117193	0.00374354	0.005948	0.00934526	0.00509057	0.00911013	0.00998368	0.0723591	0.0257252	0.060274	0.0275936	0.0299266	0.0091342	0.0110406	0.827331	0.518455	0.00806146	0.0063456	1.2704	0.476388	0.0287601	0.0527861	0.544842	0.244449	0	0	0	0	0	0	0	0	0	0
A_24_P640261	A_24_P640261	0.00630716	0.0076069	0.00800048	0.00954147	0.0079298	0.0106962	0.00399188	0.00469019	0.00813577	0.00485077	0.00700577	0.00927857	0.00935969	0.00792705	0.00717593	0.00702666	0.00728486	0.00938917	0.00730485	1.28533	0.0955244	0.00704504	0.00560595	1.25671	0.44486	0.00715576	0.00815422	0.877552	0.245857	0	0	0	0	0	0	0	0	0	0
A_24_P641673	A_24_P641673	2.49465	2.94447	3.36478	1.68118	2.35657	3.10601	3.58274	5.20787	5.71559	1.98256	2.62485	3.34285	3.35908	2.37577	4.04162	2.59591	3.76744	2.38125	2.93464	0.811431	0.326629	2.65009	4.8354	0.54806	0.0438723	3.18168	3.25882	0.976326	0.94765	0	0	0	0	0	0	0	0	0	0
A_24_P641742	A_24_P641742	129.514	171.329	146.665	235.904	135.589	142.163	143.425	39.5643	148.146	83.193	140.511	146.454	212.265	110.222	155.124	112.297	157.841	171.219	149.169	1.14781	0.609846	123.386	110.378	1.11785	0.65337	135.069	159.204	0.848405	0.614448	0	0	0	0	0	0	0	0	0	0
A_24_P644554	A_24_P644554	0.0334752	0.0161266	0.0221199	0.029216	0.014357	0.0374203	0.0168629	0.00622544	0.0278907	0.00662698	0.0095199	0.0372805	0.0109229	0.0104815	0.0350215	0.00957614	0.0383776	0.0269978	0.0239072	1.12927	0.811917	0.0178091	0.016993	1.04803	0.920521	0.0239769	0.0188086	1.27478	0.839705	0	0	0	0	0	0	0	0	0	0
A_24_P646543	A_24_P646543	1.08566	0.83279	0.727868	0.709847	0.832805	0.718435	0.789185	1.06555	0.822623	0.697073	0.868961	0.74123	0.331736	0.37615	0.270406	0.474484	0.439687	0.753696	0.882105	0.854428	0.344577	0.769088	0.892452	0.86177	0.284509	0.457086	0.326097	1.40168	0.0560459	0	0	0	0	0	0	0	0	0	0
A_24_P647732	A_24_P647732	0.0125173	0.00816128	0.0361723	0.00815853	0.00886899	0.025701	0.00407336	0.00601923	0.0097375	0.00696917	0.00925864	0.0106027	0.00374369	0.00988464	0.00684609	0.00902718	0.0279183	0.0142429	0.0189503	0.75159	0.712219	0.00894351	0.00661003	1.35302	0.302385	0.0184727	0.0068248	2.70671	0.31794	0	0	0	0	0	0	0	0	0	0
A_24_P648391	A_24_P648391	0.00763004	0.00855258	0.00772824	0.00328837	0.00832334	0.0104973	0.00119967	0.00558535	0.00880266	0.00484668	0.00818653	0.00917982	0.0031906	0.00912032	0.00632874	0.00824881	0.00692728	0.00736969	0.00797028	0.924645	0.650374	0.00740434	0.00519589	1.42504	0.424189	0.00758805	0.00621322	1.22127	0.457317	0	0	0	0	0	0	0	0	0	0
CR740251	A_24_P648813	0.0711508	0.00797062	0.00851708	0.0035295	0.00871213	0.0125592	0.0020593	0.00574882	0.0093571	0.00462581	0.00872822	0.0101681	0.00345124	0.00958456	0.00674041	0.00856143	0.00736912	0.00826694	0.0292128	0.28299	0.375333	0.00784072	0.00572174	1.37034	0.451107	0.00796527	0.00659207	1.20831	0.465541	0	0	0	0	0	0	0	0	0	0
A_24_P650011	A_24_P650011	0.127354	0.0817296	0.0926856	0.22357	0.180194	0.127181	0.0299843	0.0557859	0.0613662	0.0920173	0.0530147	0.0699857	0.105186	0.0220494	0.0815162	0.129724	0.174649	0.176982	0.10059	1.75944	0.0603009	0.0716726	0.0490455	1.46135	0.226698	0.152187	0.0695839	2.1871	0.177703	0	0	0	0	0	0	0	0	0	0
A_24_P650562	A_24_P650562	0.007065	0.00720196	0.00809599	0.00647712	0.00835674	0.0111845	0.00320724	0.00543122	0.0119788	0.00460787	0.00819793	0.00969809	0.0033561	0.0137626	0.0102915	0.00827291	0.00721408	0.00867278	0.00745432	1.16346	0.505428	0.00750129	0.00687244	1.0915	0.699326	0.00774349	0.00913675	0.847511	0.983395	0	0	0	0	0	0	0	0	0	0
A_24_P650589	A_24_P650589	0.0162251	0.0070249	0.0081187	0.00336543	0.00801789	0.0109341	0.00255604	0.0143468	0.00848792	0.0042295	0.00807324	0.00942215	0.00323917	0.00885422	0.00610281	0.0135962	0.00735502	0.00743913	0.0104562	0.711453	0.436737	0.00724163	0.0084636	0.855621	0.985743	0.0104756	0.0060654	1.72711	0.278357	0	0	0	0	0	0	0	0	0	0
A_24_P650893	A_24_P650893	88.523	98.0598	110.924	205.765	121.646	141.648	80.706	44.0399	69.9862	97.271	126.234	104.904	67.5623	53.5617	51.7092	148.767	134.001	156.353	99.1688	1.57664	0.0926777	109.47	64.9107	1.68647	0.0790761	141.384	57.6111	2.45411	0.00291243	0	0	0	0	0	0	0	0	0	0
A_24_P651129	A_24_P651129	4.08167	3.3774	3.30298	1.29736	1.53087	1.28047	3.12371	2.93803	2.75975	1.09078	1.17859	1.21721	3.90632	4.72375	3.09084	0.65701	0.84138	1.36956	3.58735	0.381776	0.000459006	1.16219	2.9405	0.395237	4.63902e-05	0.749195	3.90697	0.191759	0.0041006	0	0	1	0	0	0	0	0	0	1
A_24_P651859	A_24_P651859	0.0078909	0.00738518	0.00785136	0.00378984	0.00791357	0.0105742	0.00299478	0.00512926	0.00843589	0.00520496	0.0120003	0.0157179	0.00353238	0.00853844	0.0949048	0.00767175	0.0186428	0.00742586	0.00770914	0.963253	0.728072	0.0109744	0.00551997	1.98813	0.20658	0.0131573	0.0356585	0.368979	0.884845	0	0	0	0	0	0	0	0	0	0
A_24_P654255	A_24_P654255	0.028954	0.00810557	0.0104833	0.00367763	0.00850599	0.0113663	0.00135066	0.00579383	0.00941391	0.00465221	0.00880445	0.00982657	0.00357927	0.00944039	0.00647529	0.00939743	0.007272	0.00784996	0.0158476	0.49534	0.280214	0.00776108	0.00551947	1.40613	0.442543	0.00833471	0.00649832	1.2826	0.39081	0	0	0	0	0	0	0	0	0	0
A_24_P654314	A_24_P654314	0.0209956	0.0101067	0.0457784	0.0158549	0.0112308	0.0451571	0.0273299	0.0230418	0.0215637	0.018263	0.0237003	0.0197973	0.0243835	0.0166674	0.0357943	0.0112324	0.0516495	0.0240809	0.0256269	0.939674	0.921989	0.0205868	0.0239785	0.858556	0.216319	0.031441	0.0256151	1.22744	0.988938	0	0	0	0	0	0	0	0	0	0
A_24_P654649	A_24_P654649	0.00733545	0.0352646	0.011488	0.0148343	0.0172405	0.0219732	0.00917116	0.0254108	0.00865577	0.00500266	0.0115679	0.013097	0.0276427	0.0134535	0.0293321	0.0274101	0.0205556	0.018016	0.0180293	0.99926	0.697713	0.0098892	0.0144126	0.686151	0.519972	0.0239828	0.0234761	1.02158	0.829705	0	0	0	0	0	0	0	0	0	0
A_24_P655735	A_24_P655735	0.0350266	0.035839	0.0838496	0.213969	0.06134	0.0889214	0.0899003	0.0252821	0.0822312	0.0494981	0.0686855	0.0833014	0.136305	0.0328854	0.0800746	0.0652978	0.0884636	0.12141	0.0515717	2.3542	0.166697	0.0671617	0.0658046	1.02062	0.775015	0.0768807	0.0830884	0.925288	0.890654	0	0	0	0	0	0	0	0	0	0
A_24_P655888	A_24_P655888	0.130708	0.0540714	0.0652075	0.151358	0.0526231	0.0866361	0.0970683	0.171016	0.468646	3.74277	3.02164	5.62917	0.130909	0.123454	0.304598	3.22916	2.66437	0.0968724	0.0833288	1.16253	0.757475	4.13119	0.245577	16.8224	0.0132333	2.94676	0.186321	15.8155	0.00618291	0	1	1	0	0	0	1	0	0	0
BX091232	A_24_P657117	0.00665692	0.0129124	0.0131618	0.00462321	0.0125065	0.0108072	0.0044114	0.0140414	0.0086692	0.00463356	0.00902084	0.0208697	0.00929393	0.0187294	0.0194109	0.0178016	0.00828585	0.00931232	0.0109104	0.853529	0.634965	0.011508	0.00904068	1.27292	0.784181	0.0130437	0.0158114	0.824955	0.689841	0	0	0	0	0	0	0	0	0	0
A_24_P657629	A_24_P657629	0.00728437	0.0629335	0.00863859	0.0132301	0.00883362	0.0119597	0.00661595	0.00629279	0.00989674	0.00482619	0.00958161	0.0100986	0.00461051	0.010354	0.00676825	0.00957155	0.00751136	0.0113411	0.0262855	0.43146	0.667695	0.0081688	0.00760183	1.07458	0.889296	0.00854146	0.00724426	1.17907	0.483738	0	0	0	0	0	0	0	0	0	0
A_24_P657695	A_24_P657695	0.00729457	0.0535505	0.0315082	0.015231	0.0133541	0.0231872	0.0174216	0.00528943	0.0153063	0.0067755	0.0175509	0.0205168	0.0128668	0.0175809	0.0355103	0.0179586	0.0302408	0.0172574	0.0307844	0.560589	0.650673	0.0149477	0.0126725	1.17954	0.739583	0.0240997	0.021986	1.09614	0.729422	0	0	0	0	0	0	0	0	0	0
A_24_P660797	A_24_P660797	0.247356	0.416587	0.430728	0.4134	0.210418	0.241706	0.694059	1.1485	1.24946	0.47511	0.226086	0.732545	0.267695	0.210998	0.351687	0.28721	0.314925	0.288508	0.364891	0.79067	0.414471	0.477913	1.03067	0.46369	0.116378	0.301068	0.276793	1.0877	0.558228	0	0	0	0	0	0	0	0	0	0
A_24_P666795	A_24_P666795	0.657943	0.627232	0.93447	1.7013	1.11411	1.35679	1.07519	0.679536	0.942807	1.04115	1.11279	1.68684	1.16901	0.524956	0.755507	1.83115	2.58503	1.39073	0.739882	1.87967	0.0226544	1.28026	0.899179	1.42381	0.163514	2.20809	0.816493	2.70436	0.0373975	0	0	0	0	0	0	0	0	0	0
A_24_P66908	A_24_P66908	0.616085	0.39455	0.428354	0.208236	0.188694	0.160076	4.30666	2.64982	3.28151	0.993589	0.799242	1.06481	0.989041	0.870893	1.08009	0.137615	0.16603	0.185669	0.479663	0.387081	0.00826505	0.952547	3.41266	0.279122	0.00319728	0.151822	0.980009	0.154919	0.00454883	0	0	1	0	0	0	0	0	0	1
A_24_P669822	A_24_P669822	0.00715879	0.00803555	0.00843869	0.00865841	0.00833185	0.0116722	0.00372715	0.0058769	0.00890387	0.00436568	0.00893639	0.00953014	0.00351225	0.00967861	0.00644909	0.00874165	0.00760538	0.00955415	0.00787768	1.21281	0.221396	0.00761073	0.00616931	1.23364	0.577059	0.00817351	0.00654665	1.2485	0.414894	0	0	0	0	0	0	0	0	0	0
A_24_P669854	A_24_P669854	0.0153079	0.00868678	0.0988876	0.0135071	0.0297781	0.0333394	0.0166975	0.00567822	0.0410743	0.0184552	0.00998841	0.0331522	0.0156247	0.0213283	0.0291417	0.01341	0.0335606	0.0255415	0.0409607	0.623562	0.993987	0.0205319	0.02115	0.970776	0.835502	0.0234853	0.0220316	1.06598	0.992302	0	0	0	0	0	0	0	0	0	0
A_24_P670342	A_24_P670342	0.0281855	0.0440787	0.0547338	0.200522	0.119823	0.104263	0.0156332	0.0293953	0.0208745	0.0265172	0.0413771	0.0468303	0.160367	0.0169866	0.113791	0.0768956	0.137626	0.141536	0.0423327	3.34343	0.0125399	0.0382415	0.0219677	1.74081	0.0901529	0.107261	0.0970482	1.10523	0.623892	0	0	0	0	0	0	0	0	0	0
A_24_P670475	A_24_P670475	0.006255	0.00702999	0.00801685	0.0612968	0.00794852	0.0107205	0.00116476	0.00471725	0.00815159	0.00474282	0.00704709	0.00926825	0.0377932	0.0079737	0.00606351	0.00708145	0.00729099	0.0266553	0.00710061	3.75394	0.293126	0.00701939	0.00467787	1.50055	0.384429	0.00718622	0.0172768	0.415946	0.449455	0	0	0	0	0	0	0	0	0	0
A_24_P67063	A_24_P67063	2.42181	2.32207	1.37338	0.547964	0.554731	0.545998	2.20976	2.93533	2.3452	0.951799	0.684845	0.701944	2.89026	4.56152	2.40385	0.706685	0.691896	0.549564	2.03909	0.269515	0.0196626	0.779529	2.49676	0.312216	0.00122193	0.699291	3.28521	0.21286	0.0153073	0	0	1	0	0	0	0	0	0	1
A_24_P67308	A_24_P67308	81.4481	74.2302	82.6923	94.4261	75.2184	80.3352	49.0794	33.2111	45.4465	48.8306	38.4009	34.4077	80.5703	70.7591	65.0948	75.5268	76.5759	83.3266	79.4569	1.0487	0.601421	40.5464	42.579	0.952262	0.785445	76.0513	72.1414	1.0542	0.458147	0	0	0	0	0	0	0	0	0	0
A_24_P673119	A_24_P673119	0.00738745	0.0422535	0.0196706	0.00657248	0.00934636	0.0300763	0.00512509	0.00668185	0.0105679	0.00491904	0.00999845	0.0107228	0.00414261	0.010938	0.00745919	0.0103023	0.0223972	0.0153317	0.0231038	0.6636	0.589334	0.00854675	0.00745827	1.14594	0.720752	0.0163497	0.00751327	2.17611	0.242839	0	0	0	0	0	0	0	0	0	0
A_24_P673209	A_24_P673209	11.5223	10.0443	8.58189	6.65912	7.40704	6.01971	8.85622	9.41439	8.03128	7.07872	9.557	7.01296	6.44132	9.50215	7.2498	6.7438	5.11694	6.69529	10.0495	0.666231	0.0220589	7.88289	8.7673	0.899125	0.384413	5.93037	7.73109	0.767081	0.267084	0	0	0	0	0	0	0	0	0	0
A_24_P674118	A_24_P674118	0.0499587	0.0468182	0.105863	0.114903	0.0870375	0.160866	0.0380613	0.0351246	0.107901	0.0421184	0.0560896	0.124862	0.0763103	0.0344435	0.119797	0.0387213	0.140265	0.120935	0.0675468	1.79039	0.129548	0.0743568	0.0603621	1.23185	0.649795	0.0894933	0.0768502	1.16452	0.925497	0	0	0	0	0	0	0	0	0	0
A_24_P67432	A_24_P67432	7.35362	7.0743	7.6297	4.85366	5.42311	6.48292	7.09406	8.59023	5.28109	5.09047	5.54657	4.56217	6.74998	6.42084	3.64816	4.44276	4.13751	5.58656	7.35254	0.759814	0.0710092	5.0664	6.98846	0.724967	0.151951	4.29014	5.60633	0.765231	0.360429	0	0	0	0	0	0	0	0	0	0
A_24_P674924	A_24_P674924	0.354332	0.351434	0.211533	0.424208	0.305823	0.410021	0.441586	0.40527	0.502692	0.147071	0.320766	0.218249	0.475907	0.522076	0.529851	0.367102	0.278379	0.380018	0.305766	1.24284	0.318409	0.228695	0.449849	0.508382	0.0755702	0.32274	0.509278	0.633722	0.16758	0	0	0	0	0	0	0	0	0	0
A_24_P67574	A_24_P67574	0.0766317	0.10169	0.04307	0.0944757	0.0301243	0.0680182	0.0961519	0.0995682	0.09296	0.1098	0.125003	0.170549	0.0680978	0.0766132	0.0746244	0.0494644	0.056272	0.0642061	0.0737971	0.870035	0.68896	0.135117	0.0962267	1.40416	0.12937	0.0528682	0.0731118	0.723114	0.0682001	0	0	0	0	0	0	0	0	0	0
A_24_P67618	A_24_P67618	1.50526	1.1245	1.4438	1.21935	1.49193	1.69465	0.662703	1.33239	0.75286	0.661669	0.845656	1.0879	0.995812	1.3063	1.17124	1.11094	1.3638	1.46864	1.35785	1.08159	0.589603	0.865075	0.915984	0.944422	0.915757	1.23737	1.15778	1.06874	0.650989	0	0	0	0	0	0	0	0	0	0
A_24_P676200	A_24_P676200	0.00687579	0.0086139	0.0171632	0.00489682	0.00835332	0.0111574	0.00181921	0.00646195	0.0138975	0.00451051	0.0166591	0.00942725	0.00329737	0.00920671	0.00624538	0.0491647	0.00743382	0.00813586	0.0108843	0.747487	0.506767	0.0101989	0.0073929	1.37956	0.531466	0.0282992	0.00624982	4.52801	0.411333	0	0	0	0	0	0	0	0	0	0
A_24_P676216	A_24_P676216	0.235842	0.308471	0.501824	0.311848	0.244547	0.329569	1.84465	1.46787	1.37904	0.597674	1.10298	1.06579	2.49178	1.21774	1.12998	0.678448	0.998223	0.295321	0.348712	0.846891	0.642982	0.922148	1.56385	0.589664	0.0904313	0.838335	1.61317	0.519684	0.153081	0	0	0	0	0	0	0	0	0	0
A_24_P676259	A_24_P676259	0.00682653	0.00999997	0.00796514	0.0060979	0.00801063	0.0153715	0.00466219	0.00524783	0.0110915	0.00491519	0.0133523	0.0095027	0.00317118	0.00869843	0.00614946	0.0078613	0.00847297	0.00982668	0.00826388	1.18911	0.743272	0.00925674	0.00700052	1.32229	0.526026	0.00816713	0.00600636	1.35975	0.319504	0	0	0	0	0	0	0	0	0	0
A_24_P67638	A_24_P67638	1.5172	1.80799	1.7742	0.951737	1.31811	1.26465	1.29604	1.20435	1.32409	0.891896	0.965571	0.980607	1.87888	1.37802	1.46784	0.685618	0.926185	1.17817	1.6998	0.693123	0.0471532	0.946025	1.27483	0.742081	0.00191077	0.805902	1.57491	0.511712	0.074018	0	0	0	0	0	0	0	0	0	0
A_24_P676566	A_24_P676566	0.0073911	0.00931977	0.00931357	0.00651446	0.00931327	0.0128458	0.00906986	0.0180017	0.0131941	0.0245653	0.00983583	0.0105092	0.0532575	0.011459	0.0270597	0.0101429	0.0109813	0.00955786	0.00867481	1.10179	0.781167	0.0149701	0.0134219	1.11535	0.885819	0.0105621	0.030592	0.345257	0.185154	0	0	0	0	0	0	0	0	0	0
A_24_P676999	A_24_P676999	0.00696323	0.00885027	0.00821821	0.00361615	0.00835366	0.0113366	0.00130195	0.00575022	0.00916385	0.004879	0.00885959	0.0097487	0.00346504	0.00952479	0.00634408	0.00869771	0.00735815	0.0077688	0.00801057	0.969819	0.741848	0.0078291	0.00540534	1.4484	0.417393	0.00802793	0.00644464	1.24568	0.420102	0	0	0	0	0	0	0	0	0	0
A_24_P67765	A_24_P67765	0.00803512	0.0155643	0.00929874	0.0133943	0.00915464	0.0126572	0.0209312	0.00626244	0.0197882	0.0171033	0.00938513	0.0102826	0.00374596	0.0104429	0.00764826	0.00944621	0.00831354	0.0117354	0.0109661	1.07015	0.705386	0.012257	0.0156606	0.782664	0.753111	0.00887987	0.00727903	1.21992	0.453364	0	0	0	0	0	0	0	0	0	0
A_24_P678034	A_24_P678034	0.00711545	0.00715716	0.00787656	0.0030173	0.00797174	0.0105562	0.00290433	0.00505018	0.00835859	0.0053661	0.00754784	0.00930199	0.00302943	0.00846385	0.00624014	0.00752515	0.00715597	0.00718174	0.00738306	0.972732	0.727163	0.00740531	0.0054377	1.36185	0.356606	0.00734056	0.00591114	1.24182	0.426938	0	0	0	0	0	0	0	0	0	0
A_24_P678056	A_24_P678056	0.0265607	0.0342812	0.0335693	0.0620716	0.00839783	0.0373406	0.0456181	0.00666334	0.040291	0.0110798	0.00843082	0.0258586	0.0686331	0.00930108	0.0393939	0.0166686	0.0471736	0.0359367	0.0314704	1.14192	0.826325	0.0151231	0.0308575	0.490095	0.498477	0.0319211	0.0391094	0.816201	0.959432	0	0	0	0	0	0	0	0	0	0
A_24_P679796	A_24_P679796	16.027	19.4956	17.3038	6.93989	7.85128	6.75569	14.5052	14.3711	14.3091	6.3407	6.43491	4.8054	17.8051	16.4984	17.6987	9.10618	8.37451	7.18229	17.6088	0.407881	0.000327988	5.86034	14.3951	0.407105	0.0106724	8.74035	17.3341	0.504229	0.00920959	0	0	0	0	0	0	0	0	0	0
A_24_P679984	A_24_P679984	0.00720653	0.00858604	0.00810465	0.00357061	0.00832613	0.0111226	0.00184917	0.00568724	0.00899067	0.00505375	0.00872599	0.00969258	0.00557878	0.00943524	0.00631655	0.00861926	0.00731027	0.00767311	0.00796574	0.963263	0.72466	0.00782411	0.00550903	1.42023	0.404736	0.00796477	0.00711019	1.12019	0.504936	0	0	0	0	0	0	0	0	0	0
A_24_P679997	A_24_P679997	0.00667009	0.00742776	0.0408626	0.0315052	0.00797107	0.0222234	0.00119939	0.00503832	0.0240297	0.00480567	0.0504202	0.00991336	0.00303713	0.00834185	0.0281264	0.00901073	0.0245164	0.0205666	0.0183201	1.12262	0.664758	0.0217131	0.0100892	2.15212	0.448969	0.0167635	0.0131685	1.27301	0.576793	0	0	0	0	0	0	0	0	0	0
A_24_P681266	A_24_P681266	0.0338979	0.00905712	0.0207358	0.0481798	0.0192537	0.0204688	0.00962089	0.00656635	0.0102916	0.00684732	0.00975843	0.0146653	0.0215644	0.0179642	0.0280537	0.0335749	0.0197523	0.0293008	0.0212303	1.38014	0.497604	0.0104237	0.00882628	1.18098	0.632362	0.0266636	0.0225275	1.1836	0.675019	0	0	0	0	0	0	0	0	0	0
A_24_P681563	A_24_P681563	0.297502	0.599149	0.803608	0.747775	0.811035	0.654191	0.395735	0.459252	0.652715	0.427144	0.651461	0.628438	0.785886	0.462306	0.876063	0.657117	0.643511	0.737667	0.566753	1.30157	0.368445	0.569014	0.502567	1.13222	0.554503	0.650314	0.708085	0.918413	0.828131	0	0	0	0	0	0	0	0	0	0
A_24_P682550	A_24_P682550	0.0800262	0.0666818	0.103931	0.181122	0.185133	0.246284	0.0683165	0.15473	0.11591	0.104987	0.112394	0.121512	0.275944	0.252383	0.206387	0.366291	0.351082	0.20418	0.0835464	2.44391	0.00624511	0.112964	0.112986	0.999811	0.848248	0.358687	0.244905	1.4646	0.0392062	0	0	0	0	0	0	0	0	0	0
A_24_P683553	A_24_P683553	0.00857378	0.00899074	0.00886376	0.0356148	0.0166514	0.013885	0.00979982	0.00610253	0.00936397	0.0256243	0.00923666	0.0218406	0.00459002	0.0100203	0.00871133	0.0385127	0.0554576	0.0220504	0.00880942	2.50305	0.102281	0.0189005	0.00842211	2.24416	0.129589	0.0469852	0.00777387	6.04399	0.00903095	0	0	1	0	0	0	0	0	0	1
A_24_P683734	A_24_P683734	14.2633	9.40226	10.528	6.38856	6.88855	7.5908	8.52566	7.78824	6.91536	5.87232	5.33945	4.20525	7.04416	6.32317	5.99057	5.84203	6.7739	6.95597	11.3979	0.610288	0.0459869	5.13901	7.74309	0.66369	0.0319186	6.30797	6.45263	0.97758	0.819161	0	0	0	0	0	0	0	0	0	0
A_24_P684274	A_24_P684274	0.0242326	0.0238767	0.0205617	0.0429829	0.0399718	0.0387465	0.0287442	0.00897895	0.0881501	0.0307622	0.0095168	0.0929689	0.0444469	0.0140998	0.0841557	0.0219173	0.0382584	0.0405671	0.0228903	1.77224	0.00185397	0.044416	0.0419578	1.05859	0.951937	0.0300878	0.0475675	0.63253	0.693484	0	0	0	0	0	0	0	0	0	0
A_24_P6850	A_24_P6850	22.2146	19.2641	24.5492	10.26	7.47197	8.01477	77.7366	47.9814	42.4404	16.4342	18.725	15.8452	14.8127	11.181	10.8556	14.4433	12.1892	8.58224	22.0093	0.389937	0.00194704	17.0014	56.0528	0.303311	0.0185747	13.3163	12.2831	1.08411	0.552901	0	0	0	0	0	0	0	0	0	0
BM998672	A_24_P685691	0.0127425	0.0267105	0.00785134	0.00303221	0.00800621	0.0105347	0.00119885	0.00511137	0.00838032	0.00540004	0.00759282	0.00925651	0.00303611	0.0085534	0.00628888	0.0161083	0.00712304	0.00719104	0.0157681	0.456049	0.206586	0.00741646	0.00489685	1.51454	0.372286	0.0116157	0.00595946	1.94911	0.312293	0	0	0	0	0	0	0	0	0	0
A_24_P685729	A_24_P685729	1.3688	1.17124	1.76998	0.386535	1.41189	2.03487	0.41141	1.33854	1.61709	0.658714	1.0835	1.17115	0.953608	1.41601	2.29908	1.07119	2.17823	1.27776	1.43667	0.88939	0.601887	0.97112	1.12235	0.865258	0.966923	1.62471	1.55623	1.044	0.925572	0	0	0	0	0	0	0	0	0	0
A_24_P685983	A_24_P685983	0.00687988	0.00730919	0.00803815	0.00303416	0.00809417	0.0107782	0.00122077	0.00502261	0.00840489	0.00527626	0.00753418	0.00937485	0.00304713	0.00848589	0.00626189	0.00753457	0.00728688	0.00730216	0.00740907	0.98557	0.749173	0.0073951	0.00488276	1.51453	0.372413	0.00741072	0.00593163	1.24936	0.418405	0	0	0	0	0	0	0	0	0	0
A_24_P685995	A_24_P685995	0.0464783	0.0133031	0.00794222	0.00385867	0.00792912	0.011305	0.00773309	0.00512596	0.00833599	0.00427207	0.0077211	0.0138093	0.0073767	0.00858388	0.012165	0.0112432	0.00709551	0.00769758	0.0225745	0.340985	0.236933	0.00860082	0.00706501	1.21738	0.793222	0.00916938	0.0093752	0.978046	0.933685	0	0	0	0	0	0	0	0	0	0
A_24_P686243	A_24_P686243	0.0477092	0.0510898	0.0655011	0.0868116	0.0639496	0.0687467	0.0567587	0.0461374	0.0354522	0.0586411	0.105054	0.0837938	0.0287521	0.00910169	0.0248094	0.0951201	0.105415	0.0731693	0.0547667	1.33602	0.0949961	0.0824964	0.0461161	1.78888	0.0610917	0.100267	0.0208877	4.8003	0.0409067	0	0	1	0	0	0	0	0	0	1
A_24_P686263	A_24_P686263	0.116463	0.0739653	0.126216	0.11348	0.122424	0.248886	0.0197312	0.0313498	0.0300106	0.0467883	0.0115113	0.0521693	0.00355968	0.00998998	0.0180301	0.0103731	0.0268151	0.161597	0.105548	1.53102	0.277998	0.036823	0.0270305	1.36227	0.807764	0.0185941	0.0105266	1.76639	0.406237	0	0	0	0	0	0	0	0	0	0
A_24_P687465	A_24_P687465	0.00734493	0.008226	0.00789373	0.00342306	0.00819713	0.010743	0.0012461	0.00556514	0.00881043	0.0050646	0.00841465	0.00946914	0.0033276	0.00918107	0.00627629	0.00835155	0.00713339	0.00745441	0.00782155	0.95306	0.701542	0.00764946	0.00520722	1.46901	0.401309	0.00774247	0.00626165	1.23649	0.431209	0	0	0	0	0	0	0	0	0	0
CA427130	A_24_P688744	0.00812154	0.00948719	0.00884977	0.00379005	0.00880773	0.0117405	0.00139	0.00615683	0.0094988	0.00452342	0.00936813	0.00973629	0.0036137	0.0102299	0.0065652	0.00935049	0.00771773	0.00811277	0.0088195	0.919867	0.642032	0.00787595	0.00568188	1.38615	0.46135	0.00853411	0.00680295	1.25447	0.417577	0	0	0	0	0	0	0	0	0	0
A_24_P688872	A_24_P688872	0.00690226	0.0385427	0.00811348	0.00340426	0.00800419	0.0109866	0.00126207	0.0053871	0.00850046	0.00421735	0.00816667	0.00943918	0.00328293	0.0089297	0.00612071	0.00814186	0.00735735	0.00746502	0.0178528	0.418143	0.377967	0.0072744	0.00504988	1.44051	0.431991	0.00774961	0.00611111	1.26812	0.391741	0	0	0	0	0	0	0	0	0	0
A_24_P689119	A_24_P689119	3.03529	5.61246	9.21297	34.4785	4.68501	7.47417	30.4494	0.793521	9.96512	4.0309	5.88523	8.01996	52.0952	6.30369	10.6594	3.99833	12.4847	15.5459	5.95357	2.61118	0.391641	5.9787	13.736	0.435257	0.949098	8.24152	23.0194	0.358024	0.439136	0	0	0	0	0	0	0	0	0	0
A_24_P689479	A_24_P689479	0.0371331	0.0535169	0.0276999	0.0430275	0.0350317	0.0280047	0.0297394	0.016435	0.0421496	0.0211945	0.0248276	0.0380169	0.133624	0.0516436	0.0513897	0.0373749	0.0524671	0.0353546	0.0394499	0.89619	0.719949	0.028013	0.0294413	0.951484	0.977687	0.044921	0.0788856	0.569445	0.288336	0	0	0	0	0	0	0	0	0	0
A_24_P692030	A_24_P692030	2.18583	2.04082	1.87394	1.33199	1.40117	1.67664	4.14289	3.13293	3.68386	1.5048	1.84946	1.71667	2.3436	2.06404	1.81034	1.39349	1.47031	1.46993	2.03353	0.722848	0.0228952	1.69031	3.65323	0.462689	0.00219329	1.4319	2.07266	0.690852	0.029117	0	0	0	0	0	0	0	0	0	0
A_24_P692600	A_24_P692600	0.0713952	0.0798321	0.0704258	0.427172	0.269731	0.351891	0.045461	0.0438298	0.038101	0.187313	0.227254	0.246629	0.0436852	0.0429975	0.0471861	0.356554	0.320488	0.349598	0.0738844	4.73169	0.00441657	0.220399	0.0424639	5.19026	0.000191535	0.338521	0.0446229	7.58626	0.00290705	1	1	1	1	0	0	0	0	0	0
A_24_P694998	A_24_P694998	0.00629342	0.008888	0.00885366	0.00448348	0.00898639	0.0130354	0.00135605	0.00604315	0.00977557	0.00473356	0.00916451	0.0138382	0.00655039	0.0100427	0.0070473	0.00911739	0.00760826	0.0088351	0.00801169	1.10278	0.957447	0.00924544	0.00572493	1.61494	0.390699	0.00836283	0.00788013	1.06126	0.677732	0	0	0	0	0	0	0	0	0	0
A_24_P695691	A_24_P695691	0.0167149	0.023642	0.00794338	0.0311804	0.00786258	0.0106948	0.020755	0.004667	0.00807201	0.00445693	0.00693097	0.0092968	0.0260442	0.00781055	0.0391876	0.0144825	0.00723934	0.0165793	0.0161001	1.02976	0.915192	0.0068949	0.0111647	0.617565	0.542385	0.0108609	0.0243474	0.44608	0.343454	0	0	0	0	0	0	0	0	0	0
A_24_P696133	A_24_P696133	0.00650709	0.0078312	0.0081603	0.00311501	0.00816863	0.0109372	0.00139614	0.0728266	0.00927407	0.00473944	0.00764479	0.00934657	0.00307071	0.00857929	0.00617121	0.0209176	0.121726	0.00740694	0.00749953	0.987654	0.759864	0.0072436	0.0278323	0.260259	0.794749	0.0713218	0.0059404	12.0062	0.211546	0	0	0	0	0	0	0	0	0	0
BX106478	A_24_P697345	0.017065	0.0325584	0.0475729	0.10725	0.113221	0.0762881	0.184202	0.391199	0.239592	0.145232	0.125297	0.135214	0.254153	0.266302	0.232932	0.109033	0.0916382	0.0989199	0.0323988	3.0532	0.0428517	0.135248	0.271665	0.497849	0.0936962	0.100336	0.251129	0.399539	0.028914	0	0	0	0	0	0	0	0	0	0
A_24_P698376	A_24_P698376	27.8997	33.5261	34.4218	46.9438	28.4251	32.1296	32.1023	26.957	20.7817	19.0589	22.2751	16.5534	38.3558	24.7673	22.0523	22.3942	22.2331	35.8328	31.9492	1.12156	0.606671	19.2958	26.6137	0.725034	0.119019	22.3136	28.3918	0.785919	0.33634	0	0	0	0	0	0	0	0	0	0
A_24_P698698	A_24_P698698	0.00670435	0.00756832	0.0537634	0.0167111	0.0111099	0.0348113	0.0147434	0.00504602	0.0616096	0.018336	0.0101198	0.037805	0.0216461	0.00854867	0.0567877	0.0112197	0.0546048	0.0208774	0.0226787	0.920576	0.728588	0.0220869	0.027133	0.814025	0.873396	0.0329122	0.0289941	1.13513	0.910684	0	0	0	0	0	0	0	0	0	0
A_24_P698759	A_24_P698759	0.187952	0.280754	0.327301	0.177157	0.225915	0.276572	0.223153	0.352473	0.567065	0.20027	0.271438	0.275813	0.825022	0.622065	1.42155	0.472773	0.574358	0.226548	0.265336	0.853816	0.520469	0.249174	0.380897	0.654176	0.309776	0.523565	0.956212	0.547541	0.142856	0	0	0	0	0	0	0	0	0	0
A_24_P698816	A_24_P698816	0.0145417	0.0751498	0.0742734	0.0386174	0.0287991	0.0579857	0.0244882	0.025061	0.0576587	0.0189567	0.00776015	0.0346822	0.0668768	0.0165599	0.0802453	0.02147	0.110115	0.0418007	0.054655	0.764811	0.904912	0.0204664	0.035736	0.572711	0.291183	0.0657923	0.0545607	1.20586	0.93774	0	0	0	0	0	0	0	0	0	0
A_24_P700170	A_24_P700170	2.90919	1.57838	1.36354	1.47086	1.79404	1.75323	2.43205	2.39123	1.54967	1.35285	2.03046	1.88176	1.5074	2.09464	1.07612	1.32443	1.18949	1.67271	1.95037	0.857638	0.710959	1.75502	2.12432	0.82616	0.392984	1.25696	1.55938	0.806061	0.450641	0	0	0	0	0	0	0	0	0	0
A_24_P700941	A_24_P700941	0.00664559	0.00727888	0.0079132	0.00299579	0.00789549	0.0106904	0.00538109	0.00492963	0.00836413	0.00491752	0.00745342	0.00939191	0.00296709	0.00820243	0.00608702	0.00734239	0.00722208	0.00719388	0.00727922	0.988276	0.754114	0.00725428	0.00622495	1.16536	0.590481	0.00728223	0.00575218	1.26599	0.400893	0	0	0	0	0	0	0	0	0	0
A_24_P701582	A_24_P701582	0.00725773	0.00739678	0.00768928	0.00915126	0.00794383	0.0103239	0.00682527	0.00517852	0.00836843	0.00530148	0.00762354	0.00910965	0.00681292	0.0085848	0.00630037	0.00762608	0.0235009	0.00913965	0.00744793	1.22714	0.112822	0.00734489	0.00679074	1.0816	0.74768	0.0155635	0.0072327	2.15182	0.46365	0	0	0	0	0	0	0	0	0	0
A_24_P703614	A_24_P703614	2.77931	2.74619	2.81827	2.22256	2.23649	1.44379	1.55645	0.997111	0.902102	1.36128	1.4847	0.878787	0.993335	1.24899	1.03143	2.2742	1.2676	1.96761	2.78126	0.707454	0.127057	1.24159	1.15189	1.07787	0.75103	1.7709	1.09125	1.62281	0.357841	0	0	0	0	0	0	0	0	0	0
A_24_P703803	A_24_P703803	0.0125698	0.0427511	0.00886829	0.00529985	0.00909939	0.0209182	0.00518281	0.0064101	0.0102135	0.00979953	0.00969769	0.0110771	0.00402345	0.0104588	0.0161792	0.0304276	0.0475509	0.0117725	0.0213964	0.550208	0.45351	0.0101915	0.00726879	1.40208	0.196094	0.0389892	0.0102205	3.81481	0.0555702	0	0	0	0	0	0	0	0	0	0
A_24_P704878	A_24_P704878	0.0227271	0.00920792	0.010653	0.00697271	0.0109992	0.0181846	0.00652212	0.00824722	0.043328	0.0122459	0.0253828	0.0251364	0.0174377	0.0211481	0.0315619	0.0245197	0.0131258	0.0120522	0.014196	0.848985	0.711602	0.0209217	0.0193658	1.08035	0.580581	0.0188227	0.0233826	0.804989	0.593238	0	0	0	0	0	0	0	0	0	0
A_24_P705167	A_24_P705167	0.00832352	0.047866	0.101893	0.0346693	0.0296133	0.0645491	0.0261971	0.00801348	0.0469261	0.0168214	0.0207617	0.0489237	0.0344438	0.0175327	0.0547784	0.0237791	0.0633345	0.0429439	0.0526943	0.814962	0.850348	0.0288356	0.0270456	1.06619	0.7825	0.0435568	0.035585	1.22402	0.779758	0	0	0	0	0	0	0	0	0	0
A_24_P705701	A_24_P705701	0.0165601	0.00873002	0.00938328	0.00373967	0.00915858	0.0121453	0.00230161	0.00642321	0.00983573	0.00882898	0.00963654	0.0100883	0.00360648	0.0105216	0.00687813	0.00958663	0.00929813	0.00834784	0.0115578	0.722269	0.402573	0.00951795	0.00618685	1.53842	0.303061	0.00944238	0.00700208	1.34851	0.336543	0	0	0	0	0	0	0	0	0	0
A_24_P708161	A_24_P708161	0.00666926	0.02891	0.108387	0.0497494	0.0670134	0.11391	0.03449	0.0241483	0.0822763	0.0376691	0.0273628	0.106396	0.0262804	0.0297242	0.101245	0.043172	0.162244	0.076891	0.0479887	1.60227	0.353479	0.0571426	0.0469715	1.21654	0.789334	0.102708	0.0524165	1.95946	0.492593	0	0	0	0	0	0	0	0	0	0
A_24_P709844	A_24_P709844	0.0331771	0.0239537	0.0837515	0.0418262	0.014604	0.0664651	0.026231	0.0211547	0.0869626	0.0259009	0.0251488	0.0596936	0.0338619	0.010722	0.0701978	0.0268224	0.0728685	0.0409651	0.0469607	0.872326	0.79239	0.0369144	0.0447828	0.8243	0.898267	0.0498455	0.0382606	1.30279	0.623357	0	0	0	0	0	0	0	0	0	0
A_24_P710868	A_24_P710868	0.00731963	0.0260334	0.00859614	0.00632801	0.00890857	0.0121047	0.00293297	0.00621589	0.00996081	0.0047076	0.00943177	0.0101909	0.00390437	0.0101184	0.0068672	0.00936657	0.00745873	0.00911376	0.013983	0.651772	0.557481	0.0081101	0.00636989	1.27319	0.525005	0.00841265	0.00696333	1.20814	0.464575	0	0	0	0	0	0	0	0	0	0
A_24_P711009	A_24_P711009	0.00685272	0.00706541	0.0137201	0.00595864	0.00802516	0.0109351	0.00171596	0.00533682	0.0211704	0.00808395	0.00807845	0.00942347	0.00324046	0.00886319	0.0088268	0.00807993	0.0153602	0.00830629	0.00921273	0.901609	0.795218	0.00852862	0.00940772	0.906556	0.649374	0.0117201	0.00697681	1.67986	0.317435	0	0	0	0	0	0	0	0	0	0
A_24_P711290	A_24_P711290	0.00630654	0.0504931	0.00792053	0.00313886	0.00784554	0.0112275	0.00121569	0.0052025	0.0082927	0.00417793	0.0078627	0.0120888	0.00308752	0.0087073	0.0214352	0.0077382	0.00781868	0.00740397	0.0215734	0.343199	0.399886	0.00804314	0.00490363	1.64024	0.377723	0.00777844	0.0110767	0.702236	0.915034	0	0	0	0	0	0	0	0	0	0
A_24_P712798	A_24_P712798	0.00717494	0.00881201	0.00782823	0.00334434	0.00850315	0.010671	0.0012133	0.00566636	0.00893429	0.00479638	0.00829654	0.00926779	0.00323707	0.00925869	0.00638834	0.00838906	0.00699272	0.00750615	0.0079384	0.94555	0.692839	0.00745357	0.00527132	1.41399	0.431576	0.00769089	0.0062947	1.2218	0.457418	0	0	0	0	0	0	0	0	0	0
A_24_P712845	A_24_P712845	0.0152358	0.00994041	0.0375403	0.00477153	0.0200428	0.0267143	0.00625009	0.00728644	0.0266992	0.0337795	0.00765882	0.02666	0.00483132	0.00846939	0.0278561	0.0112567	0.0272731	0.0171762	0.0209055	0.821613	0.709131	0.0226994	0.0134119	1.69248	0.42449	0.0192649	0.0137189	1.40426	0.504099	0	0	0	0	0	0	0	0	0	0
A_24_P713893	A_24_P713893	0.737023	0.559303	0.52925	0.921409	0.816445	0.863574	0.260197	0.335705	0.186732	0.336314	0.504922	0.373458	0.135962	0.125389	5.93388	0.401057	0.290205	0.867143	0.608525	1.42499	0.0584987	0.404898	0.260878	1.55206	0.103264	0.345631	2.06508	0.16737	0.830002	0	0	0	0	0	0	0	0	0	0
A_24_P714140	A_24_P714140	0.00792773	0.00871067	0.00836652	0.0034626	0.0177168	0.0112845	0.00129613	0.0204277	0.00887879	0.0165557	0.00842697	0.00944537	0.00333088	0.00930705	0.0134961	0.0084433	0.0172072	0.0108213	0.00833497	1.2983	0.912846	0.011476	0.0102009	1.125	0.558564	0.0128252	0.00871134	1.47225	0.450902	0	0	0	0	0	0	0	0	0	0
A_24_P714316	A_24_P714316	18.964	35.8569	43.5683	55.7051	34.1471	31.3111	27.8614	6.83004	28.7706	17.0032	24.6173	30.8049	50.5363	24.9106	37.045	21.4608	38.029	40.3878	32.7964	1.23147	0.496808	24.1418	21.154	1.14124	0.617903	29.7449	37.4973	0.793254	0.578088	0	0	0	0	0	0	0	0	0	0
A_24_P714620	A_24_P714620	2.05845	1.28811	1.60631	3.51334	3.23447	3.65577	1.86083	0.745348	1.05906	1.3473	2.27971	1.42154	0.774112	0.285509	0.621252	1.03285	1.4551	3.46786	1.65096	2.10051	0.0240974	1.68285	1.22175	1.37741	0.323704	1.24397	0.560291	2.22022	0.0916595	0	0	0	0	0	0	0	0	0	0
A_24_P714707	A_24_P714707	0.434249	0.585617	0.422783	0.828166	0.632894	0.612846	0.350366	0.419138	0.236637	0.314829	0.357893	0.238329	0.517958	0.668506	0.337915	0.255678	0.227361	0.691302	0.480883	1.43757	0.0619007	0.303684	0.33538	0.90549	0.701685	0.24152	0.508126	0.475315	0.0614982	0	0	0	0	0	0	0	0	0	0
A_24_P714750	A_24_P714750	1.26832	1.29462	1.7531	3.36009	1.53073	1.9795	4.5585	0.969084	1.41336	0.979576	1.52841	1.37215	10.5396	1.43677	1.6984	1.24599	1.73004	2.29011	1.43868	1.59181	0.202901	1.29338	2.31365	0.559021	0.514756	1.48801	4.55826	0.326443	0.38946	0	0	0	0	0	0	0	0	0	0
A_24_P715029	A_24_P715029	0.0178915	0.0324596	0.00991242	0.00396182	0.00963862	0.0135763	0.00296745	0.00678017	0.0107471	0.00522059	0.00992526	0.0109799	0.00397727	0.0112909	0.0078184	0.0105888	0.00824149	0.00905891	0.0200878	0.450965	0.185492	0.00870858	0.00683158	1.27475	0.514127	0.00941514	0.00769551	1.22346	0.466695	0	0	0	0	0	0	0	0	0	0
A_24_P715104	A_24_P715104	0.00722344	0.0328472	0.00885264	0.00409841	0.00908758	0.0125523	0.00174846	0.00638637	0.0101874	0.00477118	0.00966571	0.0103876	0.00400905	0.0104257	0.00709647	0.00969853	0.00761738	0.00857941	0.0163077	0.526094	0.441484	0.00827481	0.00610742	1.35488	0.474059	0.00865795	0.00717706	1.20634	0.471075	0	0	0	0	0	0	0	0	0	0
A_24_P715434	A_24_P715434	0.00690056	0.00725961	0.0078852	0.0216852	0.0147288	0.0192541	0.00670776	0.00499477	0.0239563	0.00514284	0.0134768	0.0142137	0.0840743	0.0720555	0.0883778	0.0126375	0.0222512	0.018556	0.00734846	2.52516	0.00924738	0.0109444	0.0118863	0.920762	0.913161	0.0174444	0.0815025	0.214035	0.100169	0	0	0	0	0	0	0	0	0	0
A_24_P716162	A_24_P716162	1.1459	1.17126	0.809814	1.46922	1.22883	1.41325	0.475749	0.351622	0.51796	0.326331	0.284138	0.41612	0.982542	0.600653	0.977437	1.4525	1.83733	1.37043	1.04232	1.31479	0.125513	0.342196	0.448444	0.763075	0.171545	1.64491	0.853544	1.92716	0.0439908	0	0	0	0	0	0	0	0	0	0
A_24_P716249	A_24_P716249	0.00615621	0.0102987	0.010485	0.00638518	0.00969714	0.0150092	0.0329609	0.0132483	0.0226273	0.0052052	0.0209366	0.0178338	0.00477151	0.0108423	0.00833457	0.0102457	0.00879238	0.0103638	0.00897997	1.15411	0.732447	0.0146586	0.0229455	0.638842	0.362283	0.00951904	0.00798278	1.19245	0.450334	0	0	0	0	0	0	0	0	0	0
A_24_P716349	A_24_P716349	0.00707563	0.00939743	0.00867154	0.00382103	0.00881315	0.0120368	0.00137838	0.00616712	0.00967527	0.00497294	0.00945617	0.0100726	0.00365571	0.0102878	0.00667365	0.00943174	0.00759185	0.00822366	0.00838153	0.981164	0.767768	0.00816722	0.00574025	1.4228	0.433141	0.00851179	0.0068724	1.23855	0.437911	0	0	0	0	0	0	0	0	0	0
A_24_P717262	A_24_P717262	0.00709361	0.0080353	0.00820427	0.00326646	0.00837552	0.0111158	0.00356129	0.0053811	0.00866941	0.00537553	0.00800085	0.00948342	0.00321839	0.00906185	0.006528	0.00802697	0.00742551	0.00758592	0.00777773	0.975338	0.736618	0.00761993	0.0058706	1.29798	0.393102	0.00772624	0.00626941	1.23237	0.4375	0	0	0	0	0	0	0	0	0	0
A_24_P717305	A_24_P717305	0.0635061	0.0469515	0.0596669	0.0296585	0.0730143	0.0832082	0.0223699	0.0375948	0.0243952	0.0241165	0.0235024	0.0361945	0.0267069	0.0238066	0.0472497	0.00957754	0.0199159	0.0619603	0.0567081	1.09262	0.990963	0.0279378	0.02812	0.99352	0.999921	0.0147467	0.0325877	0.452523	0.218033	0	0	0	0	0	0	0	0	0	0
A_24_P717462	A_24_P717462	0.163612	0.193204	0.343695	0.0839105	0.294085	0.401112	0.0962926	0.232925	0.402491	0.133316	0.23452	0.332442	0.104946	0.162492	0.294509	0.114529	0.256531	0.259702	0.233504	1.1122	0.957037	0.233426	0.243903	0.957045	0.929631	0.18553	0.187316	0.990466	0.998712	0	0	0	0	0	0	0	0	0	0
A_24_P717586	A_24_P717586	0.0311441	0.0442182	0.0193903	0.0422515	0.0333483	0.0391263	0.0223044	0.0494872	0.0216002	0.029767	0.0174702	0.0283697	0.0818156	0.128816	0.0431089	0.09054	0.0847964	0.038242	0.0315842	1.2108	0.420951	0.0252023	0.0311306	0.809567	0.648118	0.0876682	0.0845802	1.03651	0.720923	0	0	0	0	0	0	0	0	0	0
A_24_P717609	A_24_P717609	0.179909	0.119928	0.128246	0.608264	0.411954	0.387185	0.384477	0.162033	0.314933	0.442968	0.644249	0.504533	0.191277	0.171873	0.195596	0.414084	0.381641	0.469134	0.142694	3.28769	0.00345534	0.530583	0.287147	1.84777	0.110971	0.397863	0.186249	2.13619	0.00174899	0	0	0	0	0	0	0	0	0	0
A_24_P717824	A_24_P717824	0.0297211	0.00950474	0.0199246	0.0102961	0.00940671	0.0204747	0.0117546	0.00663474	0.0105655	0.00543433	0.00991313	0.0108244	0.0137897	0.0109004	0.0075915	0.0102632	0.0189119	0.0133925	0.0197168	0.679242	0.452647	0.00872396	0.0096516	0.903887	0.701354	0.0145876	0.0107606	1.35565	0.513808	0	0	0	0	0	0	0	0	0	0
A_24_P7181	A_24_P7181	8.34711	6.79778	9.74486	14.3517	6.78747	8.08984	6.94364	4.24896	4.87232	3.28001	3.20215	3.49492	7.4782	4.20501	4.67005	4.24483	4.97447	9.74301	8.29658	1.17434	0.669626	3.32569	5.35497	0.621047	0.0854043	4.60965	5.45109	0.845639	0.533577	0	0	0	0	0	0	0	0	0	0
A_24_P722248	A_24_P722248	0.00747067	0.00703905	0.00838689	0.00363667	0.00826998	0.0113674	0.00132383	0.00579222	0.00885699	0.00434207	0.00881742	0.00963821	0.00351956	0.00952748	0.00634555	0.00871084	0.00756791	0.00775802	0.0076322	1.01648	0.826906	0.00759923	0.00532435	1.42726	0.441353	0.00813938	0.0064642	1.25915	0.400326	0	0	0	0	0	0	0	0	0	0
A_24_P724106	A_24_P724106	9.56669	11.2854	11.4498	7.52068	9.43744	12.5993	10.7748	14.3682	12.8371	9.17053	10.3538	10.4132	9.53701	10.4712	8.77543	7.30968	9.49922	9.85248	10.7673	0.915038	0.555462	9.97918	12.66	0.788243	0.0906004	8.40445	9.59454	0.875962	0.471722	0	0	0	0	0	0	0	0	0	0
A_24_P724321	A_24_P724321	0.00769307	0.00927693	0.00860767	0.00367426	0.00862377	0.0114982	0.00135589	0.00588667	0.00922975	0.00452684	0.00897186	0.00960055	0.00351716	0.00984495	0.00642758	0.00896961	0.00758683	0.00793209	0.00852589	0.930354	0.663317	0.00769975	0.00549077	1.40231	0.448162	0.00827822	0.00659656	1.25493	0.412906	0	0	0	0	0	0	0	0	0	0
A_24_P724807	A_24_P724807	0.0775086	0.120756	0.136066	0.259466	0.248635	0.242065	0.0574742	0.0474799	0.0580588	0.0685576	0.0444793	0.0639873	0.0541096	0.0348766	0.06738	0.0457461	0.0624952	0.250055	0.111444	2.24378	0.0378959	0.0590081	0.0543376	1.08595	0.674608	0.0541206	0.0521221	1.03834	0.821196	0	0	0	0	0	0	0	0	0	0
A_24_P725365	A_24_P725365	1.70471	1.40697	0.836978	4.80427	3.0399	4.1621	0.3336	0.328778	0.285819	1.45667	2.0953	1.83094	0.960775	0.811773	0.704955	1.31219	1.52298	4.00209	1.31622	3.04059	0.0155599	1.7943	0.316066	5.67699	0.000925928	1.41759	0.825834	1.71655	0.0194473	0	1	0	0	0	0	0	0	1	0
BE218249	A_24_P725895	0.00680012	0.00736228	0.00835067	0.00356555	0.0086284	0.012882	0.00309895	0.00569921	0.00932718	0.00461227	0.00863941	0.00982312	0.00350546	0.00939826	0.00830666	0.00846406	0.0246049	0.00835865	0.00750436	1.11384	0.967046	0.0076916	0.00604178	1.27307	0.509179	0.0165345	0.00707013	2.33864	0.344185	0	0	0	0	0	0	0	0	0	0
A_24_P730088	A_24_P730088	0.00707806	0.00763734	0.00807967	0.00315939	0.00823004	0.0108899	0.00124257	0.00523135	0.00854549	0.00538797	0.00780068	0.00940416	0.00314568	0.0088152	0.00640741	0.0078136	0.00731336	0.00742644	0.00759836	0.977374	0.737536	0.00753094	0.00500647	1.50424	0.376715	0.00756348	0.00612276	1.23531	0.433711	0	0	0	0	0	0	0	0	0	0
A_24_P730256	A_24_P730256	2.18836	2.29695	4.07236	8.35921	4.88114	5.33265	3.46603	2.71069	3.64307	2.10382	4.00969	4.15518	4.83282	2.40902	3.41368	2.52168	2.62932	6.191	2.85256	2.17033	0.040305	3.4229	3.27326	1.04571	0.975893	2.5755	3.55184	0.725117	0.295605	0	0	0	0	0	0	0	0	0	0
A_24_P7322	A_24_P7322	0.00717815	0.00863578	0.0146014	0.020283	0.00856683	0.0114314	0.00187417	0.00560473	0.00898333	0.00506674	0.00848807	0.0102376	0.00343572	0.0120227	0.00731378	0.0149258	0.0183191	0.0134271	0.0101385	1.32437	0.473862	0.00793081	0.00548741	1.44527	0.392991	0.0166225	0.00759072	2.18984	0.123392	0	0	0	0	0	0	0	0	0	0
A_24_P732439	A_24_P732439	0.54854	0.689755	0.577192	2.20284	1.5575	1.61884	0.942663	0.667191	0.782563	1.20647	1.95968	1.37462	1.00463	0.776737	0.726608	2.03966	2.02015	1.79306	0.605162	2.96294	0.00230278	1.51359	0.797472	1.89798	0.0284055	2.0299	0.835993	2.42814	0.0117582	0	0	0	0	0	0	0	0	0	0
A_24_P7330	A_24_P7330	0.939079	0.620588	0.64419	0.143001	0.212395	0.252244	0.144914	0.235509	0.254969	0.137561	0.109467	0.194136	1.19237	1.90957	1.55733	0.320756	0.467667	0.202547	0.734619	0.275717	0.00442761	0.147055	0.211797	0.694319	0.20874	0.394212	1.55309	0.253825	0.0263673	0	0	0	0	0	0	0	0	0	0
A_24_P733083	A_24_P733083	0.245394	0.298956	0.219738	0.440009	0.273669	0.27878	0.317978	0.399502	0.290364	0.318412	0.356097	0.360497	0.388425	0.420239	0.329842	0.429612	0.368133	0.330819	0.254696	1.29888	0.260935	0.345002	0.335948	1.02695	0.763525	0.398873	0.379502	1.05104	0.661781	0	0	0	0	0	0	0	0	0	0
A_24_P733223	A_24_P733223	0.00713753	0.009233	0.00855372	0.00367117	0.00915048	0.0118447	0.00343567	0.00597475	0.00946124	0.00503863	0.00897217	0.0100104	0.00353125	0.00997033	0.00666861	0.00909111	0.00756499	0.00822211	0.00830808	0.989651	0.777374	0.00800706	0.00629055	1.27287	0.483463	0.00832805	0.0067234	1.23867	0.434924	0	0	0	0	0	0	0	0	0	0
A_24_P733345	A_24_P733345	0.00656553	0.00802821	0.0091999	0.00322935	0.0118643	0.0109573	0.00581102	0.0295125	0.0148977	0.0342441	0.00786739	0.00933514	0.003133	0.00876223	0.0252048	0.0202341	0.00735701	0.00868365	0.00793121	1.09487	0.920764	0.0171489	0.0167404	1.0244	0.994048	0.0137956	0.0123667	1.11554	0.710637	0	0	0	0	0	0	0	0	0	0
A_24_P733553	A_24_P733553	0.00789791	0.00715095	0.00863157	0.00369747	0.00851051	0.0116409	0.0027731	0.00597334	0.00908856	0.00450327	0.00907368	0.0098094	0.003607	0.00978471	0.00652826	0.0089303	0.00775267	0.00794964	0.00789348	1.00711	0.808084	0.00779545	0.005945	1.31126	0.491157	0.00834149	0.00663999	1.25625	0.403889	0	0	0	0	0	0	0	0	0	0
A_24_P734892	A_24_P734892	0.220939	0.39182	0.218879	0.506238	0.23316	0.218123	0.691961	0.31666	0.396465	0.291977	0.39221	0.45642	3.3795	0.331631	0.367508	0.209039	0.218193	0.319173	0.277213	1.15137	0.77501	0.380202	0.468362	0.81177	0.568631	0.213616	1.35955	0.157123	0.241014	0	0	0	0	0	0	0	0	0	0
A_24_P735283	A_24_P735283	0.0259909	0.0348708	0.0643946	0.034775	0.0315889	0.0882214	0.0259317	0.00929986	0.0547706	0.031276	0.0225008	0.0735109	0.0421673	0.0170045	0.10241	0.0246302	0.0986093	0.0515284	0.0417521	1.23415	0.710451	0.0424292	0.0300007	1.41427	0.510713	0.0616197	0.0538606	1.14406	0.867414	0	0	0	0	0	0	0	0	0	0
A_24_P736617	A_24_P736617	48.1866	51.2945	49.9015	82.8517	56.9559	58.7664	52.3232	35.5849	46.691	34.2841	39.4514	43.758	56.8481	41.8431	41.3651	45.1871	54.1308	66.1913	49.7942	1.3293	0.150576	39.1645	44.8664	0.872914	0.404324	49.659	46.6854	1.06369	0.652989	0	0	0	0	0	0	0	0	0	0
A_24_P736853	A_24_P736853	0.0282022	0.00832231	0.0184655	0.00331734	0.00835358	0.0111436	0.00176854	0.0178753	0.00873738	0.0136859	0.00808813	0.00945707	0.00539831	0.00902624	0.0534797	0.00810621	0.00743606	0.00760485	0.01833	0.414885	0.160275	0.0104104	0.0094604	1.10042	0.585927	0.00777113	0.0226347	0.343328	0.496803	0	0	0	0	0	0	0	0	0	0
A_24_P7380	A_24_P7380	6.97116	6.47796	4.85725	3.99621	4.85053	5.85505	2.70537	3.74813	2.96104	2.52151	2.76751	2.31523	4.02934	3.87636	3.68915	1.66276	2.10521	4.90059	6.10212	0.803097	0.231751	2.53475	3.13818	0.807713	0.155736	1.88399	3.86495	0.487454	0.0903743	0	0	0	0	0	0	0	0	0	0
A_24_P739785	A_24_P739785	0.00700755	0.00709559	0.0078879	0.00535769	0.111591	0.0105687	0.0161294	0.00497919	0.00832048	0.00883734	0.00747552	0.00932892	0.0121688	0.00834723	0.0163227	0.00828682	0.0107285	0.0425057	0.00733035	5.79859	0.419971	0.00854726	0.00980967	0.871309	0.944635	0.00950765	0.0122796	0.774264	0.401584	0	0	0	0	0	0	0	0	0	0
A_24_P740022	A_24_P740022	0.44895	0.312219	0.43733	0.791127	0.455155	0.568057	0.118002	0.305169	0.322458	0.50159	0.257161	0.400342	0.522839	0.247298	0.444803	0.496689	0.714712	0.60478	0.3995	1.51384	0.1199	0.386364	0.248543	1.55452	0.275489	0.6057	0.40498	1.49563	0.23421	0	0	0	0	0	0	0	0	0	0
A_24_P742420	A_24_P742420	0.00687417	0.00661875	0.00801454	0.0085538	0.00819133	0.0110113	0.00355362	0.00512247	0.00870247	0.0561469	0.00767922	0.00956996	0.00313997	0.00841665	0.0126692	0.00755635	0.00719314	0.00925213	0.00716915	1.29055	0.0962113	0.0244654	0.00579285	4.22337	0.220215	0.00737475	0.00807527	0.91325	0.898336	0	0	0	0	0	0	0	0	0	0
BX483942	A_24_P743424	0.0103778	0.0108702	0.0469312	0.0283012	0.0190662	0.0611327	0.00747674	0.0062903	0.0378441	0.00968676	0.0133351	0.0561605	0.0109883	0.0105637	0.0493107	0.0210362	0.0836821	0.0361667	0.0227264	1.59139	0.375041	0.0263941	0.0172037	1.53421	0.583713	0.0523591	0.0236209	2.21665	0.421501	0	0	0	0	0	0	0	0	0	0
A_24_P745670	A_24_P745670	1.49994	2.29939	1.97107	1.77593	2.33415	1.93553	0.872355	1.28377	1.3876	0.97906	1.22442	1.16886	1.77773	2.89677	2.03535	1.04998	1.09412	2.01521	1.92346	1.0477	0.732126	1.12411	1.18124	0.951636	0.842675	1.07205	2.23662	0.479316	0.0368995	0	0	0	0	0	0	0	0	0	0
A_24_P745883	A_24_P745883	0.0499382	0.0328939	0.0485641	0.0569428	0.0421064	0.0531906	0.0363857	0.0315844	0.124461	0.0440582	0.0412145	0.133669	0.348689	0.180397	0.389776	0.146023	0.223789	0.0507466	0.0437987	1.15863	0.39807	0.0729807	0.0641436	1.13777	0.776197	0.184906	0.306287	0.603701	0.241052	0	0	0	0	0	0	0	0	0	0
A_24_P745960	A_24_P745960	0.221095	0.496823	0.828978	7.07869	0.545984	0.911954	10.4026	0.121856	0.700345	0.356207	0.309236	0.73957	8.14261	0.417376	0.870846	0.382614	0.904788	2.84554	0.515632	5.51855	0.259272	0.468337	3.74159	0.125171	0.603688	0.643701	3.14361	0.204765	0.440246	0	0	0	0	0	0	0	0	0	0
A_24_P746044	A_24_P746044	0.00684395	0.0107419	0.0259706	0.105239	0.0187077	0.0153345	0.020153	0.0170046	0.0388731	0.0193513	0.00764705	0.0320558	0.0228125	0.00837556	0.0293947	0.0206825	0.0355738	0.0464269	0.0145188	3.1977	0.284855	0.0196847	0.0253436	0.776715	0.528735	0.0281281	0.0201942	1.39288	0.434383	0	0	0	0	0	0	0	0	0	0
A_24_P7470	A_24_P7470	1.29745	1.5157	1.79223	1.38506	1.21441	0.927527	0.875884	0.761846	0.675593	1.0419	1.06936	0.740165	0.657731	1.06036	0.554067	1.01237	0.799038	1.17566	1.53513	0.765842	0.149053	0.950474	0.771108	1.23261	0.236967	0.905706	0.757387	1.19583	0.423172	0	0	0	0	0	0	0	0	0	0
CV570707	A_24_P747419	0.0404559	0.0337747	0.0241275	0.0550227	0.0344847	0.025344	0.00449699	0.0130948	0.0165784	0.0198684	0.0134773	0.0359634	0.0197518	0.00927436	0.0221913	0.030293	0.028081	0.0382838	0.032786	1.16769	0.670346	0.023103	0.0113901	2.02835	0.20379	0.029187	0.0170725	1.7096	0.155959	0	0	0	0	0	0	0	0	0	0
A_24_P747721	A_24_P747721	0.00915506	0.00965643	0.00930646	0.0038898	0.00914255	0.0122403	0.00144883	0.00650216	0.0099101	0.00465075	0.00983253	0.0100076	0.00372401	0.0107364	0.00685524	0.00981295	0.00799338	0.00842423	0.00937265	0.89881	0.600279	0.00816364	0.0059537	1.37119	0.471376	0.00890316	0.00710523	1.25304	0.423893	0	0	0	0	0	0	0	0	0	0
A_24_P749042	A_24_P749042	0.42648	0.546339	0.408834	0.374321	0.323654	0.352575	1.10278	1.17877	0.958261	0.543187	0.901722	0.775372	0.950032	0.747541	0.754299	0.521056	0.597125	0.350183	0.460551	0.760358	0.0798997	0.740094	1.07994	0.685311	0.103925	0.55909	0.817291	0.684078	0.0388849	0	0	0	0	0	0	0	0	0	0
A_24_P749080	A_24_P749080	0.0071174	0.00945091	0.0122547	0.0285479	0.0193756	0.0201447	0.0181214	0.0202554	0.0200389	0.00898036	0.0105815	0.0181235	0.0134628	0.0105186	0.00820291	0.00964147	0.01015	0.0226894	0.00960768	2.36159	0.0136966	0.0125618	0.0194719	0.645124	0.146536	0.00989575	0.0107281	0.922412	0.714368	0	0	0	0	0	0	0	0	0	0
A_24_P7494	A_24_P7494	0.0132389	0.0443195	0.0294338	0.121456	0.017484	0.0303033	0.0767444	0.00530216	0.01859	0.00905776	0.0240097	0.0224302	0.0988066	0.018951	0.0311975	0.0317009	0.0360328	0.0564145	0.0289974	1.9455	0.55924	0.0184992	0.0335455	0.551466	0.873263	0.0338669	0.0496517	0.682088	0.805046	0	0	0	0	0	0	0	0	0	0
A_24_P7510	A_24_P7510	0.174818	0.224278	0.270634	0.421496	0.299806	0.310995	0.0649974	0.0598509	0.102267	0.0910353	0.088347	0.152054	0.228563	0.149327	0.163157	0.0878793	0.167899	0.344099	0.223244	1.54136	0.060071	0.110479	0.0757051	1.45933	0.197717	0.127889	0.180349	0.70912	0.43667	0	0	0	0	0	0	0	0	0	0
A_24_P752208	A_24_P752208	0.0339327	0.0713859	0.0771049	0.0360729	0.0355109	0.223687	0.0649279	0.0788039	0.0591421	0.0161801	0.0356654	0.0337857	0.0564976	0.0450743	0.075656	0.00852664	0.016092	0.0984235	0.0608078	1.6186	0.845146	0.0285437	0.0676246	0.422091	0.0578071	0.0123093	0.059076	0.208364	0.0784786	0	0	0	0	0	0	0	0	0	0
A_24_P752279	A_24_P752279	0.239268	0.438826	1.13427	5.28002	0.518057	1.16574	13.3009	0.253957	0.891464	0.343501	0.38868	0.848909	14.6019	0.613875	1.25788	0.333376	1.01568	2.32127	0.604123	3.84239	0.260725	0.52703	4.81544	0.109446	0.450198	0.67453	5.49122	0.122838	0.313265	0	0	0	0	0	0	0	0	0	0
A_24_P752362	A_24_P752362	0.49734	0.602514	0.793249	0.216999	0.397802	0.353369	0.283251	0.624452	0.453623	0.38176	0.27045	0.281864	0.285164	0.577529	0.464489	0.27937	0.238876	0.322724	0.631034	0.51142	0.0455655	0.311358	0.453776	0.68615	0.279593	0.259123	0.442394	0.58573	0.129632	0	0	0	0	0	0	0	0	0	0
A_24_P752690	A_24_P752690	0.00725433	0.0228824	0.00840643	0.00382131	0.00874209	0.0118243	0.00139472	0.00596757	0.00967199	0.00465848	0.00905551	0.0100177	0.00374077	0.00972214	0.00668787	0.00892268	0.00734793	0.00812923	0.0128477	0.632737	0.442783	0.00791056	0.00567809	1.39317	0.451994	0.00813531	0.00671692	1.21117	0.454955	0	0	0	0	0	0	0	0	0	0
A_24_P752853	A_24_P752853	0.00677619	0.00673059	0.00816127	0.00552324	0.00804693	0.0113696	0.00597357	0.00727484	0.00861993	0.0042019	0.00859369	0.00934524	0.00622043	0.00934606	0.00623982	0.00844159	0.00737759	0.00831327	0.00722268	1.15099	0.679563	0.00738028	0.00728945	1.01246	0.90814	0.00790959	0.00726877	1.08816	0.554272	0	0	0	0	0	0	0	0	0	0
A_24_P752999	A_24_P752999	0.00729288	0.00911935	0.0085599	0.0168979	0.00863148	0.0115211	0.00383226	0.0171691	0.0104638	0.00476239	0.00879768	0.00963936	0.00396726	0.0097172	0.011356	0.00913143	0.0129901	0.0123502	0.00832404	1.48367	0.197265	0.00773314	0.0104884	0.737304	0.742949	0.0110608	0.00834682	1.32515	0.407256	0	0	0	0	0	0	0	0	0	0
A_24_P753638	A_24_P753638	0.0223203	0.0611562	0.0818489	0.042243	0.0294359	0.0273388	0.0256909	0.00517123	0.0409031	0.0365681	0.0206335	0.0431134	0.0331666	0.0371711	0.0632734	0.0223319	0.0337897	0.0330059	0.0551084	0.598926	0.424369	0.0334383	0.0239217	1.39782	0.447611	0.0280608	0.044537	0.630055	0.235332	0	0	0	0	0	0	0	0	0	0
A_24_P75399	A_24_P75399	6.57538	4.77142	7.82514	5.20022	7.02036	6.31879	7.51095	8.1422	10.5463	5.90455	8.1774	8.19755	8.97331	9.34403	9.15276	7.51728	9.1591	6.17979	6.39065	0.967005	0.909599	7.4265	8.73315	0.85038	0.337751	8.33819	9.1567	0.910611	0.499886	0	0	0	0	0	0	0	0	0	0
A_24_P75408	A_24_P75408	0.675561	0.653495	0.526556	0.901851	0.851401	0.846769	0.660998	0.541856	0.426994	0.669305	0.643245	0.513194	0.416246	0.512589	0.483456	0.667335	0.615203	0.866673	0.618537	1.40117	0.0409196	0.608581	0.543283	1.12019	0.468986	0.641269	0.470763	1.36219	0.024725	0	0	0	0	0	0	0	0	0	0
A_24_P754989	A_24_P754989	0.00768127	0.00943733	0.0579985	0.0375373	0.0239059	0.0121898	0.0181225	0.0560206	0.0327632	0.0050951	0.017491	0.0253159	0.0306434	0.0101456	0.0597792	0.0247626	0.00802053	0.0245443	0.025039	0.980243	0.688516	0.0159673	0.0356354	0.448074	0.209273	0.0163916	0.0335228	0.488968	0.480584	0	0	0	0	0	0	0	0	0	0
A_24_P755069	A_24_P755069	1.95107	2.81004	3.13454	3.81838	2.62539	2.80151	1.98766	1.2916	2.3016	4.76379	3.83001	4.81933	1.49502	1.07781	1.1839	0.720234	0.597296	3.08176	2.63188	1.17093	0.42626	4.47104	1.86029	2.40341	0.02185	0.658765	1.25224	0.526068	0.0221393	0	0	0	0	0	0	0	0	0	0
A_24_P755169	A_24_P755169	0.529767	0.553946	0.583008	0.687851	0.449195	0.507312	0.731506	1.16948	0.880899	0.514773	0.56257	0.779405	0.97081	1.16985	0.726617	0.44778	0.369836	0.54812	0.555574	0.986583	0.84126	0.618916	0.927294	0.667444	0.0969668	0.408808	0.955759	0.427731	0.0157508	0	0	0	0	0	0	0	0	0	0
A_24_P755505	A_24_P755505	11.6726	15.9415	23.5858	28.3514	22.678	24.8634	21.8007	17.7323	21.1858	16.413	19.2702	16.9923	36.3514	27.3159	29.4721	25.6381	27.2133	25.2976	17.0666	1.48229	0.159388	17.5585	20.2396	0.867531	0.163154	26.4257	31.0464	0.851167	0.207406	0	0	0	0	0	0	0	0	0	0
A_24_P7565	A_24_P7565	0.00888462	0.00710277	0.00931806	0.00362807	0.00918558	0.0123974	0.00255589	0.00620734	0.0126891	0.00553505	0.00929289	0.0102538	0.00366299	0.0100968	0.00703928	0.00908778	0.00827266	0.00840368	0.00843515	0.996269	0.783303	0.00836059	0.00715076	1.16919	0.57276	0.00868022	0.00693302	1.25201	0.411306	0	0	0	0	0	0	0	0	0	0
A_24_P75688	A_24_P75688	0.322687	0.369664	0.474959	0.560737	0.459798	0.339738	0.668945	0.250931	0.381899	0.462554	0.722697	0.523085	0.191631	0.144127	0.185882	0.321626	0.327465	0.453424	0.389103	1.16531	0.477708	0.569445	0.433925	1.31231	0.368445	0.324545	0.17388	1.86649	0.0189984	0	0	0	0	0	0	0	0	0	0
A_24_P7570	A_24_P7570	0.00631131	0.00629096	0.0725196	0.00312589	0.00815203	0.0116455	0.00543254	0.00523376	0.00858583	0.00578006	0.0078942	0.00931825	0.00309381	0.00876492	0.0062718	0.00771114	0.00710672	0.00764114	0.028374	0.269301	0.465913	0.00766417	0.00641738	1.19428	0.432865	0.00740893	0.00604351	1.22593	0.445259	0	0	0	0	0	0	0	0	0	0
A_24_P75700	A_24_P75700	0.687842	0.692319	0.635965	0.658634	0.466971	0.455886	0.601043	0.461656	0.387627	0.405969	0.463881	0.287311	1.42436	1.54656	1.05896	1.04862	1.11439	0.527164	0.672042	0.784421	0.157663	0.38572	0.483442	0.797863	0.29831	1.0815	1.34329	0.805113	0.212858	0	0	0	0	0	0	0	0	0	0
[truncated: 42,120 more rows]
