# Supplementary material for: Hot water extract of Agaricus blazei Murrill specifically inhibits growth and induces apoptosis in human pancreatic cancer cells
Source: BMC Complement Altern Med. 2018 Dec 4;18:319. doi: 10.1186/s12906-018-2385-4 (PMC6280349; doi:10.1186/s12906-018-2385-4)
Supplement: Supplementary file 2 — Tables S2. PANTHER Overrepresentation Test based on Gene Ontology (GO) data. (XLS 40 kb) [file 12906_2018_2385_MOESM2_ESM.xls]

## Sheet: GO biological process complete
Supplementary Table S2-1. PANTHER Overrepresentation Test based on GO Ontology Biological Process data
Analysis Type:	PANTHER Overrepresentation Test (release 20160715)
Annotation Version and Release Date:	GO Ontology database Released 2016-09-24
Analyzed List:	Client Text Box Input (Homo sapiens)
Reference List:	Homo sapiens (all genes in database)
Bonferroni correction:	TRUE
GO biological process complete	Homo sapiens - REFLIST (20972)	Client Text Box Input (278)	Client Text Box Input (expected)	Client Text Box Input (over/under)	Client Text Box Input (fold Enrichment)	Client Text Box Input (P-value)
protein localization to kinetochore (GO:0034501)	11	5	0.15	+	34.29	0.0039
protein localization to chromosome, centromeric region (GO:0071459)	14	6	0.19	+	32.33	0.000382
centromere complex assembly (GO:0034508)	37	9	0.49	+	18.35	2.15e-05
spindle checkpoint (GO:0031577)	26	6	0.34	+	17.41	0.0137
mitotic prometaphase (GO:0000236)	99	22	1.31	+	16.76	3.91e-16
chromatin remodeling at centromere (GO:0031055)	32	7	0.42	+	16.5	0.00263
CENP-A containing nucleosome assembly (GO:0034080)	29	6	0.38	+	15.61	0.0255
CENP-A containing chromatin organization (GO:0061641)	29	6	0.38	+	15.61	0.0255
mitotic cytokinesis (GO:0000281)	34	7	0.45	+	15.53	0.00393
G2 DNA damage checkpoint (GO:0031572)	35	7	0.46	+	15.09	0.00476
cytoskeleton-dependent cytokinesis (GO:0061640)	42	8	0.56	+	14.37	0.00106
sister chromatid cohesion (GO:0007062)	114	20	1.51	+	13.23	1.72e-12
regulation of mitotic metaphase/anaphase transition (GO:0030071)	47	8	0.62	+	12.84	0.00247
regulation of metaphase/anaphase transition of cell cycle (GO:1902099)	48	8	0.64	+	12.57	0.00289
regulation of mitotic sister chromatid separation (GO:0010965)	49	8	0.65	+	12.32	0.00337
regulation of cell cycle G2/M phase transition (GO:1902749)	63	10	0.84	+	11.97	0.000154
histone exchange (GO:0043486)	46	7	0.61	+	11.48	0.0285
mitotic sister chromatid segregation (GO:0000070)	100	15	1.33	+	11.32	9.14e-08
protein localization to chromosome (GO:0034502)	47	7	0.62	+	11.24	0.0327
regulation of mitotic sister chromatid segregation (GO:0033047)	55	8	0.73	+	10.97	0.00792
regulation of G2/M transition of mitotic cell cycle (GO:0010389)	55	8	0.73	+	10.97	0.00792
sister chromatid segregation (GO:0000819)	180	26	2.39	+	10.9	5.03e-15
anaphase (GO:0051322)	154	20	2.04	+	9.8	4.39e-10
mitotic anaphase (GO:0000090)	154	20	2.04	+	9.8	4.39e-10
nuclear chromosome segregation (GO:0098813)	241	31	3.19	+	9.7	4.87e-17
establishment of chromosome localization (GO:0051303)	70	9	0.93	+	9.7	0.00457
M phase (GO:0000279)	173	22	2.29	+	9.59	3.54e-11
mitotic M phase (GO:0000087)	173	22	2.29	+	9.59	3.54e-11
regulation of sister chromatid segregation (GO:0033045)	63	8	0.84	+	9.58	0.0214
chromosome localization (GO:0050000)	71	9	0.94	+	9.56	0.00513
regulation of chromosome segregation (GO:0051983)	81	10	1.07	+	9.31	0.00155
mitotic cell cycle phase (GO:0098763)	211	26	2.8	+	9.3	2.19e-13
cell cycle phase (GO:0022403)	211	26	2.8	+	9.3	2.19e-13
chromosome segregation (GO:0007059)	287	35	3.8	+	9.2	6.8e-19
biological phase (GO:0044848)	215	26	2.85	+	9.12	3.4e-13
cytokinesis (GO:0000910)	97	11	1.29	+	8.55	0.000873
mitotic nuclear division (GO:0007067)	371	41	4.92	+	8.34	4.15e-21
nuclear division (GO:0000280)	493	47	6.54	+	7.19	4.99e-22
cell division (GO:0051301)	481	44	6.38	+	6.9	1.07e-19
organelle fission (GO:0048285)	522	47	6.92	+	6.79	5.32e-21
mitotic cell cycle checkpoint (GO:0007093)	145	12	1.92	+	6.24	0.00636
regulation of nuclear division (GO:0051783)	163	13	2.16	+	6.02	0.00332
regulation of mitotic nuclear division (GO:0007088)	139	11	1.84	+	5.97	0.0281
negative regulation of mitotic cell cycle phase transition (GO:1901991)	140	11	1.86	+	5.93	0.03
DNA packaging (GO:0006323)	175	13	2.32	+	5.6	0.00727
cell cycle checkpoint (GO:0000075)	202	15	2.68	+	5.6	0.00105
chromosome organization (GO:0051276)	541	40	7.17	+	5.58	2.1e-14
mitotic cell cycle process (GO:1903047)	760	56	10.07	+	5.56	1.49e-21
mitotic cell cycle (GO:0000278)	788	57	10.45	+	5.46	1.27e-21
regulation of mitotic cell cycle phase transition (GO:1901990)	308	20	4.08	+	4.9	7.53e-05
negative regulation of cell cycle process (GO:0010948)	217	14	2.88	+	4.87	0.0142
regulation of cell cycle phase transition (GO:1901987)	329	21	4.36	+	4.82	4.26e-05
cell cycle process (GO:0022402)	1108	68	14.69	+	4.63	1.32e-22
positive regulation of cell cycle process (GO:0090068)	246	15	3.26	+	4.6	0.012
DNA conformation change (GO:0071103)	258	15	3.42	+	4.39	0.0214
cell cycle (GO:0007049)	1344	73	17.82	+	4.1	1.79e-21
positive regulation of cell cycle (GO:0045787)	333	18	4.41	+	4.08	0.00596
regulation of cell cycle process (GO:0010564)	573	30	7.6	+	3.95	2.15e-06
regulation of mitotic cell cycle (GO:0007346)	491	25	6.51	+	3.84	0.000124
negative regulation of cell cycle (GO:0045786)	440	22	5.83	+	3.77	0.00128
regulation of cell cycle (GO:0051726)	967	44	12.82	+	3.43	1.01e-08
cellular response to DNA damage stimulus (GO:0006974)	739	29	9.8	+	2.96	0.00214
single-organism organelle organization (GO:1902589)	1496	49	19.83	+	2.47	3.76e-05
cellular response to stress (GO:0033554)	1619	47	21.46	+	2.19	0.00289
organelle organization (GO:0006996)	2885	80	38.24	+	2.09	4.62e-07
response to stress (GO:0006950)	3364	79	44.59	+	1.77	0.0012
cellular component organization (GO:0016043)	5318	116	70.49	+	1.65	1.59e-05
cellular component organization or biogenesis (GO:0071840)	5481	117	72.65	+	1.61	4.86e-05
negative regulation of cellular process (GO:0048523)	4232	88	56.1	+	1.57	0.0362
single-organism cellular process (GO:0044763)	11106	202	147.22	+	1.37	1.11e-07
single-organism process (GO:0044699)	12433	212	164.81	+	1.29	1.59e-05
regulation of cellular process (GO:0050794)	10404	177	137.91	+	1.28	0.0135
regulation of biological process (GO:0050789)	10933	185	144.93	+	1.28	0.0065
biological regulation (GO:0065007)	11561	191	153.25	+	1.25	0.0212
cellular process (GO:0009987)	14523	236	192.51	+	1.23	1.12e-05
biological_process (GO:0008150)	17008	259	225.45	+	1.15	6.98e-05
Unclassified (UNCLASSIFIED)	3964	19	52.55	-	0.36	0

## Sheet: GO molecular function complete
Supplementary Table S2-2. PANTHER Overrepresentation Test based on GO Ontology Molecular Function data
Analysis Type:	PANTHER Overrepresentation Test (release 20160715)
Annotation Version and Release Date:	GO Ontology database Released 2016-08-22
Analyzed List:	upload_1 (Homo sapiens)
Reference List:	Homo sapiens (all genes in database)
Bonferroni correction:	TRUE
GO molecular function complete	Homo sapiens - REFLIST (20972)	upload_1 (278)	upload_1 (expected)	upload_1 (over/under)	upload_1 (fold Enrichment)	upload_1 (P-value)
Unclassified (UNCLASSIFIED)	3903	27	51.74	-	0.52	0
protein binding (GO:0005515)	10839	196	143.68	+	1.36	3.4e-07
binding (GO:0005488)	14339	226	190.07	+	1.19	0.00231

## Sheet: GO cellular component complete
Supplementary Table S2-3. PANTHER Overrepresentation Test based on GO Ontology Cellular Component data
Analysis Type:	PANTHER Overrepresentation Test (release 20160715)
Annotation Version and Release Date:	GO Ontology database Released 2016-08-22
Analyzed List:	upload_1 (Homo sapiens)
Reference List:	Homo sapiens (all genes in database)
Bonferroni correction:	TRUE
GO cellular component complete	Homo sapiens - REFLIST (20972)	upload_1 (278)	upload_1 (expected)	upload_1 (over/under)	upload_1 (fold Enrichment)	upload_1 (P-value)
Unclassified (UNCLASSIFIED)	2810	12	37.25	-	0.32	0
chromosome, centromeric region (GO:0000775)	184	23	2.44	+	9.43	1.81e-12
condensed chromosome, centromeric region (GO:0000779)	109	17	1.44	+	11.77	3.13e-10
kinetochore (GO:0000776)	128	18	1.7	+	10.61	3.4e-10
condensed chromosome kinetochore (GO:0000777)	100	16	1.33	+	12.07	1.09e-09
condensed chromosome (GO:0000793)	204	21	2.7	+	7.77	1.24e-09
chromosome (GO:0005694)	882	42	11.69	+	3.59	1.27e-09
chromosomal region (GO:0098687)	318	24	4.22	+	5.69	1.78e-08
chromosomal part (GO:0044427)	770	36	10.21	+	3.53	1.04e-07
condensed chromosome outer kinetochore (GO:0000940)	12	7	0.16	+	44.01	5.24e-07
intracellular part (GO:0044424)	13724	228	181.92	+	1.25	8.93e-07
intracellular organelle part (GO:0044446)	8101	157	107.38	+	1.46	1.68e-06
organelle part (GO:0044422)	8284	158	109.81	+	1.44	5.06e-06
spindle (GO:0005819)	295	20	3.91	+	5.11	5.66e-06
intracellular (GO:0005622)	14100	230	186.91	+	1.23	5.9e-06
membrane-bounded organelle (GO:0043227)	12046	206	159.68	+	1.29	7.14e-06
nuclear lumen (GO:0031981)	3510	85	46.53	+	1.83	1.16e-05
intracellular non-membrane-bounded organelle (GO:0043232)	3944	92	52.28	+	1.76	1.34e-05
non-membrane-bounded organelle (GO:0043228)	3944	92	52.28	+	1.76	1.34e-05
nucleus (GO:0005634)	6941	137	92.01	+	1.49	2.26e-05
cytoplasm (GO:0005737)	10692	187	141.73	+	1.32	3.58e-05
intracellular membrane-bounded organelle (GO:0043231)	10904	189	144.54	+	1.31	5.75e-05
intracellular organelle (GO:0043229)	11957	202	158.5	+	1.27	6.11e-05
organelle (GO:0043226)	12981	214	172.07	+	1.24	7.51e-05
condensed nuclear chromosome kinetochore (GO:0000778)	9	5	0.12	+	41.91	0.000223
condensed nuclear chromosome, centromeric region (GO:0000780)	18	6	0.24	+	25.15	0.000252
nuclear part (GO:0044428)	3893	87	51.6	+	1.69	0.000297
nucleoplasm (GO:0005654)	2928	71	38.81	+	1.83	0.000302
midbody (GO:0030496)	132	12	1.75	+	6.86	0.000366
Ndc80 complex (GO:0031262)	4	4	0.05	+	75.44	0.000392
cellular_component (GO:0005575)	18162	266	240.75	+	1.1	0.000496
microtubule cytoskeleton (GO:0015630)	1092	36	14.48	+	2.49	0.000717
intracellular organelle lumen (GO:0070013)	4362	93	57.82	+	1.61	0.000809
organelle lumen (GO:0043233)	4363	93	57.83	+	1.61	0.000818
membrane-enclosed lumen (GO:0031974)	4363	93	57.83	+	1.61	0.000818
cell (GO:0005623)	16238	247	215.25	+	1.15	0.000894
cell part (GO:0044464)	16210	246	214.88	+	1.14	0.00162
cytosol (GO:0005829)	3457	77	45.83	+	1.68	0.00231
spindle midzone (GO:0051233)	27	6	0.36	+	16.76	0.0026
spindle pole (GO:0000922)	127	10	1.68	+	5.94	0.0125
cytoplasmic part (GO:0044444)	8075	141	107.04	+	1.32	0.0298
condensed nuclear chromosome outer kinetochore (GO:0000942)	4	3	0.05	+	56.58	0.0299
