# Supplementary material for: Hot water extract of Agaricus blazei Murrill specifically inhibits growth and induces apoptosis in human pancreatic cancer cells
Source: BMC Complement Altern Med. 2018 Dec 4;18:319. doi: 10.1186/s12906-018-2385-4 (PMC6280349; doi:10.1186/s12906-018-2385-4)
Supplement: Supplementary file 3 — Tables S3. Genes significantly overrepresented by PANTHER Overrepresentation Test based on Gene Ontology (GO) data. (XLS 108 kb) [file 12906_2018_2385_MOESM3_ESM.xls]

## Sheet: pantherGeneList_protein localiz
Supplementary Table S3-1. Genes significantly overrepresented by PANTHER Overrepresentation Test based on GO Ontology Biological Process data: Protein localization to kinetochore
Gene ID	Mapped IDs	Gene Name; Gene Symbol	PANTHER Family/Subfamily	PANTHER Protein Class	Species
HUMAN|HGNC=24054|UniProtKB=Q8NG31	CASC5	Protein CASC5;CASC5;ortholog	PROTEIN CASC5 (PTHR16520:SF4)		Homo sapiens
HUMAN|HGNC=19682|UniProtKB=Q8TF76	GSG2	Serine/threonine-protein kinase haspin;GSG2;ortholog	SERINE/THREONINE-PROTEIN KINASE HASPIN (PTHR24419:SF26)		Homo sapiens
HUMAN|HGNC=1149|UniProtKB=O60566	BUB1B	Mitotic checkpoint serine/threonine-protein kinase BUB1 beta;BUB1B;ortholog	MITOTIC CHECKPOINT SERINE/THREONINE-PROTEIN KINASE BUB1 BETA (PTHR14030:SF13)		Homo sapiens
HUMAN|HGNC=11390|UniProtKB=Q96GD4	AURKB	Aurora kinase B;AURKB;ortholog	AURORA KINASE B (PTHR24350:SF16)	non-receptor serine/threonine protein kinase(PC00220)	Homo sapiens
HUMAN|HGNC=1722|UniProtKB=P06493	CDC2	Cyclin-dependent kinase 1;CDK1;ortholog	CYCLIN-DEPENDENT KINASE 1 (PTHR24056:SF275)	non-receptor serine/threonine protein kinase(PC00220);non-receptor tyrosine protein kinase(PC00137)	Homo sapiens

## Sheet: pantherGeneList_spindle checkpo
Supplementary Table S3-2. Genes significantly overrepresented by PANTHER Overrepresentation Test based on GO Ontology Biological Process data: Spindle checkpoint
Gene ID	Mapped IDs	Gene Name; Gene Symbol	PANTHER Family/Subfamily	PANTHER Protein Class	Species
HUMAN|HGNC=24054|UniProtKB=Q8NG31	CASC5	Protein CASC5;CASC5;ortholog	PROTEIN CASC5 (PTHR16520:SF4)		Homo sapiens
HUMAN|HGNC=1857|UniProtKB=P49454	CENPF	Centromere protein F;CENPF;ortholog	CENTROMERE PROTEIN F (PTHR18874:SF11)		Homo sapiens
HUMAN|HGNC=9077|UniProtKB=P53350	PLK1	Serine/threonine-protein kinase PLK1;PLK1;ortholog	SERINE/THREONINE-PROTEIN KINASE PLK1 (PTHR24345:SF67)		Homo sapiens
HUMAN|HGNC=1148|UniProtKB=O43683	BUB1	Mitotic checkpoint serine/threonine-protein kinase BUB1;BUB1;ortholog	MITOTIC CHECKPOINT SERINE/THREONINE-PROTEIN KINASE BUB1 (PTHR14030:SF10)		Homo sapiens
HUMAN|HGNC=1149|UniProtKB=O60566	BUB1B	Mitotic checkpoint serine/threonine-protein kinase BUB1 beta;BUB1B;ortholog	MITOTIC CHECKPOINT SERINE/THREONINE-PROTEIN KINASE BUB1 BETA (PTHR14030:SF13)		Homo sapiens
HUMAN|HGNC=11390|UniProtKB=Q96GD4	AURKB	Aurora kinase B;AURKB;ortholog	AURORA KINASE B (PTHR24350:SF16)	non-receptor serine/threonine protein kinase(PC00220)	Homo sapiens

## Sheet: pantherGeneList_mitotic prometa
Supplementary Table S3-3. Genes significantly overrepresented by PANTHER Overrepresentation Test based on GO Ontology Biological Process data: Mitotic prometaphase
Gene ID	Mapped IDs	Gene Name; Gene Symbol	PANTHER Family/Subfamily	PANTHER Protein Class	Species
HUMAN|HGNC=24054|UniProtKB=Q8NG31	CASC5	Protein CASC5;CASC5;ortholog	PROTEIN CASC5 (PTHR16520:SF4)		Homo sapiens
HUMAN|HGNC=14629|UniProtKB=Q53HL2	CDCA8	Borealin;CDCA8;ortholog	BOREALIN (PTHR16040:SF8)		Homo sapiens
HUMAN|HGNC=1112|UniProtKB=Q15003	NCAPH	Condensin complex subunit 2;NCAPH;ortholog	CONDENSIN COMPLEX SUBUNIT 2 (PTHR13108:SF10)		Homo sapiens
HUMAN|HGNC=1723|UniProtKB=Q12834	CDC20	Cell division cycle protein 20 homolog;CDC20;ortholog	CELL DIVISION CYCLE PROTEIN 20 HOMOLOG (PTHR19918:SF21)	enzyme modulator(PC00095)	Homo sapiens
HUMAN|HGNC=26913|UniProtKB=Q8NBT2	SPBC24	Kinetochore protein Spc24;SPC24;ortholog	KINETOCHORE PROTEIN SPC24 (PTHR22142:SF3)		Homo sapiens
HUMAN|HGNC=1857|UniProtKB=P49454	CENPF	Centromere protein F;CENPF;ortholog	CENTROMERE PROTEIN F (PTHR18874:SF11)		Homo sapiens
HUMAN|HGNC=9077|UniProtKB=P53350	PLK1	Serine/threonine-protein kinase PLK1;PLK1;ortholog	SERINE/THREONINE-PROTEIN KINASE PLK1 (PTHR24345:SF67)		Homo sapiens
HUMAN|HGNC=1148|UniProtKB=O43683	BUB1	Mitotic checkpoint serine/threonine-protein kinase BUB1;BUB1;ortholog	MITOTIC CHECKPOINT SERINE/THREONINE-PROTEIN KINASE BUB1 (PTHR14030:SF10)		Homo sapiens
HUMAN|HGNC=1851|UniProtKB=P49450	CENPA	Histone H3-like centromeric protein A;CENPA;ortholog	HISTONE H3-LIKE CENTROMERIC PROTEIN A (PTHR11426:SF139)	histone(PC00171)	Homo sapiens
HUMAN|HGNC=3968|UniProtKB=Q92674	CENPI	Centromere protein I;CENPI;ortholog	CENTROMERE PROTEIN I (PTHR23139:SF94)	mRNA splicing factor(PC00171)	Homo sapiens
HUMAN|HGNC=1149|UniProtKB=O60566	BUB1B	Mitotic checkpoint serine/threonine-protein kinase BUB1 beta;BUB1B;ortholog	MITOTIC CHECKPOINT SERINE/THREONINE-PROTEIN KINASE BUB1 BETA (PTHR14030:SF13)		Homo sapiens
HUMAN|HGNC=16909|UniProtKB=O14777	KNTC2	Kinetochore protein NDC80 homolog;NDC80;ortholog	KINETOCHORE PROTEIN NDC80 HOMOLOG (PTHR10643:SF3)	transcription cofactor(PC00218)	Homo sapiens
HUMAN|HGNC=11390|UniProtKB=Q96GD4	AURKB	Aurora kinase B;AURKB;ortholog	AURORA KINASE B (PTHR24350:SF16)	non-receptor serine/threonine protein kinase(PC00220)	Homo sapiens
HUMAN|HGNC=24031|UniProtKB=Q9HBM1	SPBC25	Kinetochore protein Spc25;SPC25;ortholog	KINETOCHORE PROTEIN SPC25 (PTHR14281:SF2)		Homo sapiens
HUMAN|HGNC=13195|UniProtKB=O95229	ZWINT	ZW10 interactor;ZWINT;ortholog	ZW10 INTERACTOR (PTHR31504:SF2)		Homo sapiens
HUMAN|HGNC=6058|UniProtKB=Q9NQS7	INCENP	Inner centromere protein;INCENP;ortholog	INNER CENTROMERE PROTEIN (PTHR13142:SF2)		Homo sapiens
HUMAN|HGNC=14621|UniProtKB=Q9BZD4	NUF2	Kinetochore protein Nuf2;NUF2;ortholog	KINETOCHORE PROTEIN NUF2 (PTHR21650:SF9)	structural protein(PC00211)	Homo sapiens
HUMAN|HGNC=1580|UniProtKB=O95067	CCNB2	G2/mitotic-specific cyclin-B2;CCNB2;ortholog	G2/MITOTIC-SPECIFIC CYCLIN-B2 (PTHR10177:SF273)	kinase activator(PC00095)	Homo sapiens
HUMAN|HGNC=24304|UniProtKB=Q9BPX3	NCAPG	Condensin complex subunit 3;NCAPG;ortholog	CONDENSIN COMPLEX SUBUNIT 3 (PTHR14418:SF11)		Homo sapiens
HUMAN|HGNC=21348|UniProtKB=Q71F23	MLF1IP	Centromere protein U;CENPU;ortholog	CENTROMERE PROTEIN U (PTHR32222:SF2)		Homo sapiens
HUMAN|HGNC=1856|UniProtKB=Q02224	CENPE	Centromere-associated protein E;CENPE;ortholog	CENTROMERE-ASSOCIATED PROTEIN E (PTHR24115:SF707)	microtubule binding motor protein(PC00085)	Homo sapiens
HUMAN|HGNC=1722|UniProtKB=P06493	CDC2	Cyclin-dependent kinase 1;CDK1;ortholog	CYCLIN-DEPENDENT KINASE 1 (PTHR24056:SF275)	non-receptor serine/threonine protein kinase(PC00220);non-receptor tyrosine protein kinase(PC00137)	Homo sapiens

## Sheet: pantherGeneList_CENP-A containi
Supplementary Table S3-4. Genes significantly overrepresented by PANTHER Overrepresentation Test based on GO Ontology Biological Process data: CENP-A containing nucleosome assembly
Gene ID	Mapped IDs	Gene Name; Gene Symbol	PANTHER Family/Subfamily	PANTHER Protein Class	Species
HUMAN|HGNC=24054|UniProtKB=Q8NG31	CASC5	Protein CASC5;CASC5;ortholog	PROTEIN CASC5 (PTHR16520:SF4)		Homo sapiens
HUMAN|HGNC=1851|UniProtKB=P49450	CENPA	Histone H3-like centromeric protein A;CENPA;ortholog	HISTONE H3-LIKE CENTROMERIC PROTEIN A (PTHR11426:SF139)	histone(PC00171)	Homo sapiens
HUMAN|HGNC=3968|UniProtKB=Q92674	CENPI	Centromere protein I;CENPI;ortholog	CENTROMERE PROTEIN I (PTHR23139:SF94)	mRNA splicing factor(PC00171)	Homo sapiens
HUMAN|HGNC=21488|UniProtKB=Q5EE01	C6orf173	Centromere protein W;CENPW;ortholog	CENTROMERE PROTEIN W (PTHR34832:SF2)		Homo sapiens
HUMAN|HGNC=21348|UniProtKB=Q71F23	MLF1IP	Centromere protein U;CENPU;ortholog	CENTROMERE PROTEIN U (PTHR32222:SF2)		Homo sapiens
HUMAN|HGNC=20300|UniProtKB=O43482	OIP5	Protein Mis18-beta;OIP5;ortholog	PROTEIN MIS18-BETA (PTHR16431:SF5)		Homo sapiens

## Sheet: pantherGeneList_mitotic cytokin
Supplementary Table S3-5. Genes significantly overrepresented by PANTHER Overrepresentation Test based on GO Ontology Biological Process data: Mitotic cytokinesis
Gene ID	Mapped IDs	Gene Name; Gene Symbol	PANTHER Family/Subfamily	PANTHER Protein Class	Species
HUMAN|HGNC=13339|UniProtKB=O95239	KIF4A	Chromosome-associated kinesin KIF4A;KIF4A;ortholog	CHROMOSOME-ASSOCIATED KINESIN KIF4A (PTHR24115:SF653)	microtubule binding motor protein(PC00085)	Homo sapiens
HUMAN|HGNC=6510|UniProtKB=P16949	STMN1	Stathmin;STMN1;ortholog	STATHMIN (PTHR10104:SF24)		Homo sapiens
HUMAN|HGNC=9787|UniProtKB=O95235	KIF20A	Kinesin-like protein KIF20A;KIF20A;ortholog	KINESIN-LIKE PROTEIN KIF20A (PTHR24115:SF589)	microtubule binding motor protein(PC00085)	Homo sapiens
HUMAN|HGNC=9077|UniProtKB=P53350	PLK1	Serine/threonine-protein kinase PLK1;PLK1;ortholog	SERINE/THREONINE-PROTEIN KINASE PLK1 (PTHR24345:SF67)		Homo sapiens
HUMAN|HGNC=1851|UniProtKB=P49450	CENPA	Histone H3-like centromeric protein A;CENPA;ortholog	HISTONE H3-LIKE CENTROMERIC PROTEIN A (PTHR11426:SF139)	histone(PC00171)	Homo sapiens
HUMAN|HGNC=14082|UniProtKB=Q9NQW6	ANLN	Actin-binding protein anillin;ANLN;ortholog	ACTIN-BINDING PROTEIN ANILLIN (PTHR21538:SF28)		Homo sapiens
HUMAN|HGNC=494|UniProtKB=Q12955	ANK3	Ankyrin-3;ANK3;ortholog	ANKYRIN-3 (PTHR24123:SF45)	cytoskeletal protein(PC00085)	Homo sapiens

## Sheet: pantherGeneList_G2 DNA damage c
Supplementary Table S3-6. Genes significantly overrepresented by PANTHER Overrepresentation Test based on GO Ontology Biological Process data: G2 DNA damage checkpoint
Gene ID	Mapped IDs	Gene Name; Gene Symbol	PANTHER Family/Subfamily	PANTHER Protein Class	Species
HUMAN|HGNC=1578|UniProtKB=P20248	CCNA2	Cyclin-A2;CCNA2;ortholog	CYCLIN-A2 (PTHR10177:SF307)	kinase activator(PC00095)	Homo sapiens
HUMAN|HGNC=18994|UniProtKB=Q8TDC3	BRSK1	Serine/threonine-protein kinase BRSK1;BRSK1;ortholog	SERINE/THREONINE-PROTEIN KINASE BRSK1 (PTHR24343:SF213)	non-receptor serine/threonine protein kinase(PC00220)	Homo sapiens
HUMAN|HGNC=18593|UniProtKB=Q8NG66	NEK11	Serine/threonine-protein kinase Nek11;NEK11;ortholog	SERINE/THREONINE-PROTEIN KINASE NEK11 (PTHR43671:SF5)	protein kinase(PC00220)	Homo sapiens
HUMAN|HGNC=9077|UniProtKB=P53350	PLK1	Serine/threonine-protein kinase PLK1;PLK1;ortholog	SERINE/THREONINE-PROTEIN KINASE PLK1 (PTHR24345:SF67)		Homo sapiens
HUMAN|HGNC=7139|UniProtKB=P98177	FOXO4	Forkhead box protein O4;FOXO4;ortholog	FORKHEAD BOX PROTEIN O4 (PTHR11829:SF247)	DNA binding protein(PC00171);transcription factor(PC00009)	Homo sapiens
HUMAN|HGNC=25568|UniProtKB=Q9NVI1	KIAA1794	Fanconi anemia group I protein;FANCI;ortholog	FANCONI ANEMIA GROUP I PROTEIN (PTHR21818:SF1)		Homo sapiens
HUMAN|HGNC=1722|UniProtKB=P06493	CDC2	Cyclin-dependent kinase 1;CDK1;ortholog	CYCLIN-DEPENDENT KINASE 1 (PTHR24056:SF275)	non-receptor serine/threonine protein kinase(PC00220);non-receptor tyrosine protein kinase(PC00137)	Homo sapiens

## Sheet: pantherGeneList_sister chromati
Supplementary Table S3-7. Genes significantly overrepresented by PANTHER Overrepresentation Test based on GO Ontology Biological Process data: Sister chromatid cohesion
Gene ID	Mapped IDs	Gene Name; Gene Symbol	PANTHER Family/Subfamily	PANTHER Protein Class	Species
HUMAN|HGNC=24054|UniProtKB=Q8NG31	CASC5	Protein CASC5;CASC5;ortholog	PROTEIN CASC5 (PTHR16520:SF4)		Homo sapiens
HUMAN|HGNC=14629|UniProtKB=Q53HL2	CDCA8	Borealin;CDCA8;ortholog	BOREALIN (PTHR16040:SF8)		Homo sapiens
HUMAN|HGNC=19682|UniProtKB=Q8TF76	GSG2	Serine/threonine-protein kinase haspin;GSG2;ortholog	SERINE/THREONINE-PROTEIN KINASE HASPIN (PTHR24419:SF26)		Homo sapiens
HUMAN|HGNC=1723|UniProtKB=Q12834	CDC20	Cell division cycle protein 20 homolog;CDC20;ortholog	CELL DIVISION CYCLE PROTEIN 20 HOMOLOG (PTHR19918:SF21)	enzyme modulator(PC00095)	Homo sapiens
HUMAN|HGNC=26913|UniProtKB=Q8NBT2	SPBC24	Kinetochore protein Spc24;SPC24;ortholog	KINETOCHORE PROTEIN SPC24 (PTHR22142:SF3)		Homo sapiens
HUMAN|HGNC=1857|UniProtKB=P49454	CENPF	Centromere protein F;CENPF;ortholog	CENTROMERE PROTEIN F (PTHR18874:SF11)		Homo sapiens
HUMAN|HGNC=9077|UniProtKB=P53350	PLK1	Serine/threonine-protein kinase PLK1;PLK1;ortholog	SERINE/THREONINE-PROTEIN KINASE PLK1 (PTHR24345:SF67)		Homo sapiens
HUMAN|HGNC=1148|UniProtKB=O43683	BUB1	Mitotic checkpoint serine/threonine-protein kinase BUB1;BUB1;ortholog	MITOTIC CHECKPOINT SERINE/THREONINE-PROTEIN KINASE BUB1 (PTHR14030:SF10)		Homo sapiens
HUMAN|HGNC=1851|UniProtKB=P49450	CENPA	Histone H3-like centromeric protein A;CENPA;ortholog	HISTONE H3-LIKE CENTROMERIC PROTEIN A (PTHR11426:SF139)	histone(PC00171)	Homo sapiens
HUMAN|HGNC=3968|UniProtKB=Q92674	CENPI	Centromere protein I;CENPI;ortholog	CENTROMERE PROTEIN I (PTHR23139:SF94)	mRNA splicing factor(PC00171)	Homo sapiens
HUMAN|HGNC=1149|UniProtKB=O60566	BUB1B	Mitotic checkpoint serine/threonine-protein kinase BUB1 beta;BUB1B;ortholog	MITOTIC CHECKPOINT SERINE/THREONINE-PROTEIN KINASE BUB1 BETA (PTHR14030:SF13)		Homo sapiens
HUMAN|HGNC=16909|UniProtKB=O14777	KNTC2	Kinetochore protein NDC80 homolog;NDC80;ortholog	KINETOCHORE PROTEIN NDC80 HOMOLOG (PTHR10643:SF3)	transcription cofactor(PC00218)	Homo sapiens
HUMAN|HGNC=11390|UniProtKB=Q96GD4	AURKB	Aurora kinase B;AURKB;ortholog	AURORA KINASE B (PTHR24350:SF16)	non-receptor serine/threonine protein kinase(PC00220)	Homo sapiens
HUMAN|HGNC=24031|UniProtKB=Q9HBM1	SPBC25	Kinetochore protein Spc25;SPC25;ortholog	KINETOCHORE PROTEIN SPC25 (PTHR14281:SF2)		Homo sapiens
HUMAN|HGNC=24453|UniProtKB=Q9BVC3	DCC1	Sister chromatid cohesion protein DCC1;DSCC1;ortholog	SISTER CHROMATID COHESION PROTEIN DCC1 (PTHR13395:SF7)	replication origin binding protein(PC00171)	Homo sapiens
HUMAN|HGNC=13195|UniProtKB=O95229	ZWINT	ZW10 interactor;ZWINT;ortholog	ZW10 INTERACTOR (PTHR31504:SF2)		Homo sapiens
HUMAN|HGNC=6058|UniProtKB=Q9NQS7	INCENP	Inner centromere protein;INCENP;ortholog	INNER CENTROMERE PROTEIN (PTHR13142:SF2)		Homo sapiens
HUMAN|HGNC=14621|UniProtKB=Q9BZD4	NUF2	Kinetochore protein Nuf2;NUF2;ortholog	KINETOCHORE PROTEIN NUF2 (PTHR21650:SF9)	structural protein(PC00211)	Homo sapiens
HUMAN|HGNC=21348|UniProtKB=Q71F23	MLF1IP	Centromere protein U;CENPU;ortholog	CENTROMERE PROTEIN U (PTHR32222:SF2)		Homo sapiens
HUMAN|HGNC=1856|UniProtKB=Q02224	CENPE	Centromere-associated protein E;CENPE;ortholog	CENTROMERE-ASSOCIATED PROTEIN E (PTHR24115:SF707)	microtubule binding motor protein(PC00085)	Homo sapiens

## Sheet: pantherGeneList_regulation of m
Supplementary Table S3-8. Genes significantly overrepresented by PANTHER Overrepresentation Test based on GO Ontology Biological Process data: Regulation of mitotic metaphase/anaphase transition
Gene ID	Mapped IDs	Gene Name; Gene Symbol	PANTHER Family/Subfamily	PANTHER Protein Class	Species
HUMAN|HGNC=16864|UniProtKB=Q15398	DLG7	Disks large-associated protein 5;DLGAP5;ortholog	DISKS LARGE-ASSOCIATED PROTEIN 5 (PTHR12353:SF24)		Homo sapiens
HUMAN|HGNC=1857|UniProtKB=P49454	CENPF	Centromere protein F;CENPF;ortholog	CENTROMERE PROTEIN F (PTHR18874:SF11)		Homo sapiens
HUMAN|HGNC=15937|UniProtKB=O00762	UBE2C	Ubiquitin-conjugating enzyme E2 C;UBE2C;ortholog	UBIQUITIN-CONJUGATING ENZYME E2 C (PTHR24067:SF195)		Homo sapiens
HUMAN|HGNC=9077|UniProtKB=P53350	PLK1	Serine/threonine-protein kinase PLK1;PLK1;ortholog	SERINE/THREONINE-PROTEIN KINASE PLK1 (PTHR24345:SF67)		Homo sapiens
HUMAN|HGNC=1148|UniProtKB=O43683	BUB1	Mitotic checkpoint serine/threonine-protein kinase BUB1;BUB1;ortholog	MITOTIC CHECKPOINT SERINE/THREONINE-PROTEIN KINASE BUB1 (PTHR14030:SF10)		Homo sapiens
HUMAN|HGNC=1149|UniProtKB=O60566	BUB1B	Mitotic checkpoint serine/threonine-protein kinase BUB1 beta;BUB1B;ortholog	MITOTIC CHECKPOINT SERINE/THREONINE-PROTEIN KINASE BUB1 BETA (PTHR14030:SF13)		Homo sapiens
HUMAN|HGNC=16909|UniProtKB=O14777	KNTC2	Kinetochore protein NDC80 homolog;NDC80;ortholog	KINETOCHORE PROTEIN NDC80 HOMOLOG (PTHR10643:SF3)	transcription cofactor(PC00218)	Homo sapiens
HUMAN|HGNC=1856|UniProtKB=Q02224	CENPE	Centromere-associated protein E;CENPE;ortholog	CENTROMERE-ASSOCIATED PROTEIN E (PTHR24115:SF707)	microtubule binding motor protein(PC00085)	Homo sapiens

## Sheet: pantherGeneList_mitotic sister 
Supplementary Table S3-9. Genes significantly overrepresented by PANTHER Overrepresentation Test based on GO Ontology Biological Process data: Mitotic sister chromatid segregation
Gene ID	Mapped IDs	Gene Name; Gene Symbol	PANTHER Family/Subfamily	PANTHER Protein Class	Species
HUMAN|HGNC=24472|UniProtKB=Q6PGN9	PSRC1	Proline/serine-rich coiled-coil protein 1;PSRC1;ortholog	PROLINE/SERINE-RICH COILED-COIL PROTEIN 1 (PTHR21584:SF13)		Homo sapiens
HUMAN|HGNC=13339|UniProtKB=O95239	KIF4A	Chromosome-associated kinesin KIF4A;KIF4A;ortholog	CHROMOSOME-ASSOCIATED KINESIN KIF4A (PTHR24115:SF653)	microtubule binding motor protein(PC00085)	Homo sapiens
HUMAN|HGNC=14629|UniProtKB=Q53HL2	CDCA8	Borealin;CDCA8;ortholog	BOREALIN (PTHR16040:SF8)		Homo sapiens
HUMAN|HGNC=1112|UniProtKB=Q15003	NCAPH	Condensin complex subunit 2;NCAPH;ortholog	CONDENSIN COMPLEX SUBUNIT 2 (PTHR13108:SF10)		Homo sapiens
HUMAN|HGNC=16864|UniProtKB=Q15398	DLG7	Disks large-associated protein 5;DLGAP5;ortholog	DISKS LARGE-ASSOCIATED PROTEIN 5 (PTHR12353:SF24)		Homo sapiens
HUMAN|HGNC=19682|UniProtKB=Q8TF76	GSG2	Serine/threonine-protein kinase haspin;GSG2;ortholog	SERINE/THREONINE-PROTEIN KINASE HASPIN (PTHR24419:SF26)		Homo sapiens
HUMAN|HGNC=19181|UniProtKB=Q15058	KIF14	Kinesin-like protein KIF14;KIF14;ortholog	KINESIN-LIKE PROTEIN KIF14 (PTHR24115:SF698)	microtubule binding motor protein(PC00085)	Homo sapiens
HUMAN|HGNC=9077|UniProtKB=P53350	PLK1	Serine/threonine-protein kinase PLK1;PLK1;ortholog	SERINE/THREONINE-PROTEIN KINASE PLK1 (PTHR24345:SF67)		Homo sapiens
HUMAN|HGNC=1851|UniProtKB=P49450	CENPA	Histone H3-like centromeric protein A;CENPA;ortholog	HISTONE H3-LIKE CENTROMERIC PROTEIN A (PTHR11426:SF139)	histone(PC00171)	Homo sapiens
HUMAN|HGNC=16909|UniProtKB=O14777	KNTC2	Kinetochore protein NDC80 homolog;NDC80;ortholog	KINETOCHORE PROTEIN NDC80 HOMOLOG (PTHR10643:SF3)	transcription cofactor(PC00218)	Homo sapiens
HUMAN|HGNC=11390|UniProtKB=Q96GD4	AURKB	Aurora kinase B;AURKB;ortholog	AURORA KINASE B (PTHR24350:SF16)	non-receptor serine/threonine protein kinase(PC00220)	Homo sapiens
HUMAN|HGNC=24453|UniProtKB=Q9BVC3	DCC1	Sister chromatid cohesion protein DCC1;DSCC1;ortholog	SISTER CHROMATID COHESION PROTEIN DCC1 (PTHR13395:SF7)	replication origin binding protein(PC00171)	Homo sapiens
HUMAN|HGNC=13195|UniProtKB=O95229	ZWINT	ZW10 interactor;ZWINT;ortholog	ZW10 INTERACTOR (PTHR31504:SF2)		Homo sapiens
HUMAN|HGNC=24304|UniProtKB=Q9BPX3	NCAPG	Condensin complex subunit 3;NCAPG;ortholog	CONDENSIN COMPLEX SUBUNIT 3 (PTHR14418:SF11)		Homo sapiens
HUMAN|HGNC=1856|UniProtKB=Q02224	CENPE	Centromere-associated protein E;CENPE;ortholog	CENTROMERE-ASSOCIATED PROTEIN E (PTHR24115:SF707)	microtubule binding motor protein(PC00085)	Homo sapiens

## Sheet: pantherGeneList_regulation of G
Supplementary Table S3-10. Genes significantly overrepresented by PANTHER Overrepresentation Test based on GO Ontology Biological Process data: Regulation of G2/M transition of mitotic cell cycle
Gene ID	Mapped IDs	Gene Name; Gene Symbol	PANTHER Family/Subfamily	PANTHER Protein Class	Species
HUMAN|HGNC=1578|UniProtKB=P20248	CCNA2	Cyclin-A2;CCNA2;ortholog	CYCLIN-A2 (PTHR10177:SF307)	kinase activator(PC00095)	Homo sapiens
HUMAN|HGNC=1582|UniProtKB=P24385	CCND1	G1/S-specific cyclin-D1;CCND1;ortholog	G1/S-SPECIFIC CYCLIN-D1 (PTHR10177:SF323)	kinase activator(PC00095)	Homo sapiens
HUMAN|HGNC=19181|UniProtKB=Q15058	KIF14	Kinesin-like protein KIF14;KIF14;ortholog	KINESIN-LIKE PROTEIN KIF14 (PTHR24115:SF698)	microtubule binding motor protein(PC00085)	Homo sapiens
HUMAN|HGNC=1857|UniProtKB=P49454	CENPF	Centromere protein F;CENPF;ortholog	CENTROMERE PROTEIN F (PTHR18874:SF11)		Homo sapiens
HUMAN|HGNC=1745|UniProtKB=O00311	CDC7	Cell division cycle 7-related protein kinase;CDC7;ortholog	CELL DIVISION CYCLE 7-RELATED PROTEIN KINASE (PTHR11909:SF284)	non-receptor serine/threonine protein kinase(PC00220)	Homo sapiens
HUMAN|HGNC=7139|UniProtKB=P98177	FOXO4	Forkhead box protein O4;FOXO4;ortholog	FORKHEAD BOX PROTEIN O4 (PTHR11829:SF247)	DNA binding protein(PC00171);transcription factor(PC00009)	Homo sapiens
HUMAN|HGNC=25568|UniProtKB=Q9NVI1	KIAA1794	Fanconi anemia group I protein;FANCI;ortholog	FANCONI ANEMIA GROUP I PROTEIN (PTHR21818:SF1)		Homo sapiens
HUMAN|HGNC=1722|UniProtKB=P06493	CDC2	Cyclin-dependent kinase 1;CDK1;ortholog	CYCLIN-DEPENDENT KINASE 1 (PTHR24056:SF275)	non-receptor serine/threonine protein kinase(PC00220);non-receptor tyrosine protein kinase(PC00137)	Homo sapiens

[truncated: 10 more sheets: pantherGeneList_mitotic anaphas, pantherGeneList_establishment o, pantherGeneList_mitotic cell cy, pantherGeneList_negative regula, pantherGeneList_positive regula, pantherGeneList_protein binding, pantherGeneList_Ndc80 complex.t, pantherGeneList_spindle midzone, pantherGeneList_midbody.txt, pantherGeneList_spindle pole.tx]
