# Supplementary material for: Hot water extract of Agaricus blazei Murrill specifically inhibits growth and induces apoptosis in human pancreatic cancer cells
Source: BMC Complement Altern Med. 2018 Dec 4;18:319. doi: 10.1186/s12906-018-2385-4 (PMC6280349; doi:10.1186/s12906-018-2385-4)
Supplement: Supplementary file 4 — Table S4–1. Overrepresentation test using REACTOME. Table S4–2. Genes overrepresented by REACTOME analysis. (XLS 31 kb) [file 12906_2018_2385_MOESM4_ESM.xls]

## Sheet: REACTOME
Supplementary Table S4-1. Overrepresentation test using REACTOME
	Entities	Entities	Entities	Entities	Entities	Reactions	Reactions	Reactions
Pathway name	found	Total	ratio	pValue	FDR	found	total	ratio	Species name
Mitotic Spindle Checkpoint	21	110	0.008	1.44e-10	3.33e-08	7	7	0.001	Homo sapiens

## Sheet: Identifieres
Supplementary Table S4-2. Genes overrepresented by REACTOME analysis.
Identifiers	UNIPROT
AURKB	Q96GD4
BUB1	O43683
BUB1B	O60566
C18orf24	Q96BD8
CASC5	Q8NG31
CDC20	Q12834
CDCA8	Q53HL2
CENPA	P49450
CENPE	Q02224
CENPF	P49454
CENPI	Q92674
INCENP	Q9NQS7
KNTC2	O14777
MLF1IP	Q71F23
NUF2	Q9BZD4
PLK1	P53350
PPP2R5B	Q15173
SPBC24	Q8NBT2
SPBC25	Q9HBM1
UBE2C	O00762
ZWINT	O95229
