# Supplementary material for: Hot water extract of Agaricus blazei Murrill specifically inhibits growth and induces apoptosis in human pancreatic cancer cells
Source: BMC Complement Altern Med. 2018 Dec 4;18:319. doi: 10.1186/s12906-018-2385-4 (PMC6280349; doi:10.1186/s12906-018-2385-4)
Supplement: Supplementary file 5 — Table S5–1. GO Biological Process annotations for genes altered only in MIA PaCa-2 by AbE treatment. Table S5–2. GO Biological Process annotations for genes altered only in PCI-35 by AbE treatment. Table S5–3. GO Biological Process annotations for genes altered only in PK-8 by AbE treatment. (XLS 996 kb) [file 12906_2018_2385_MOESM5_ESM.xls]

## Sheet: AgE_MIA only_fold4_sig_GO_panth
Supplementary Table S5-1. GO Biological Process annotations for genes altered only in MIA PaCa-2 by AbE treatment
Gene ID	Mapped IDs	Gene Name	GO database BP Complete	extracted	apoptotic	arrest	cycle	G2 phase	G1 phase
HUMAN|HGNC=25712|UniProtKB=Q75T13	PGAP1	GPI inositol-deacylase;PGAP1;ortholog	GPI anchor metabolic process(GO:0006505);ER to Golgi vesicle-mediated transport(GO:0006888);sensory perception of sound(GO:0007605);embryonic pattern specification(GO:0009880);anterior/posterior axis specification(GO:0009948);protein transport(GO:0015031);myo-inositol transport(GO:0015798);attachment of GPI anchor to protein(GO:0016255);forebrain regionalization(GO:0021871);nucleic acid phosphodi…
HUMAN|HGNC=9164|UniProtKB=Q99719	SEPT5	Septin-5;SEPT5;ortholog	mitotic cytokinesis(GO:0000281);septin ring assembly(GO:0000921);cell cycle(GO:0007049);synaptic vesicle targeting(GO:0016080);regulation of exocytosis(GO:0017157);cellular protein localization(GO:0034613);cell division(GO:0051301);cilium assembly(GO:0060271);regulation of synaptic vesicle exocytosis(GO:2000300)	extracted			cycle
HUMAN|HGNC=6818|UniProtKB=Q13021	MALL	MAL-like protein;MALL;ortholog	membrane raft polarization(GO:0001766);protein localization(GO:0008104);myelination(GO:0042552);cholesterol homeostasis(GO:0042632)
HUMAN|HGNC=37|UniProtKB=Q8IZY2	ABCA7	ATP-binding cassette sub-family A member 7;ABCA7;ortholog	lipid transport(GO:0006869);phagocytosis(GO:0006909);memory(GO:0007613);positive regulation of cholesterol efflux(GO:0010875);peptide cross-linking(GO:0018149);cholesterol efflux(GO:0033344);phospholipid efflux(GO:0033700);high-density lipoprotein particle assembly(GO:0034380);protein localization to nucleus(GO:0034504);apolipoprotein A-I-mediated signaling pathway(GO:0038027);negative regulation…	extracted	apoptotic
HUMAN|HGNC=1426|UniProtKB=Q9ULU8	CAPS	Calcium-dependent secretion activator 1;CADPS;ortholog	exocytosis(GO:0006887);protein transport(GO:0015031);vesicle organization(GO:0016050);synaptic vesicle exocytosis(GO:0016079);synaptic vesicle priming(GO:0016082);catecholamine secretion(GO:0050432);presynaptic dense core vesicle exocytosis(GO:0099525);dense core granule exocytosis(GO:1990504)
HUMAN|HGNC=19162|UniProtKB=Q9P2P6	STARD9	StAR-related lipid transfer protein 9;STARD9;ortholog	microtubule-based movement(GO:0007018);spindle assembly(GO:0051225)
HUMAN|HGNC=19706|UniProtKB=Q6UY14	ADAMTSL4	ADAMTS-like protein 4;ADAMTSL4;ortholog	epithelial cell development(GO:0002064);proteolysis(GO:0006508);apoptotic process(GO:0006915);extracellular matrix organization(GO:0030198);protein O-linked fucosylation(GO:0036066);positive regulation of apoptotic process(GO:0043065)	extracted	apoptotic
HUMAN|HGNC=262|UniProtKB=P30542	ADORA1	Adenosine receptor A1;ADORA1;ortholog	activation of MAPKK activity(GO:0000186);temperature homeostasis(GO:0001659);response to hypoxia(GO:0001666);adenosine receptor signaling pathway(GO:0001973);regulation of respiratory gaseous exchange by neurological system process(GO:0002087);negative regulation of acute inflammatory response(GO:0002674);negative regulation of leukocyte migration(GO:0002686);positive regulation of peptide secret…	extracted	apoptotic		cycle
HUMAN|HGNC=19375|UniProtKB=Q9BV35	APC2	Calcium-binding mitochondrial carrier protein SCaMC-3;SLC25A23;ortholog	regulation of oxidative phosphorylation(GO:0002082);mitochondrial transport(GO:0006839);mitochondrial calcium ion transmembrane transport(GO:0006851);ADP transport(GO:0015866);ATP transport(GO:0015867);calcium import into the mitochondrion(GO:0036444);regulation of cellular respiration(GO:0043457);regulation of sequestering of calcium ion(GO:0051282);transmembrane transport(GO:0055085);cellular r…
HUMAN|HGNC=19989|UniProtKB=Q9UJX6	APC2	Anaphase-promoting complex subunit 2;ANAPC2;ortholog	cell cycle(GO:0007049);anaphase-promoting complex-dependent catabolic process(GO:0031145);positive regulation of synaptic plasticity(GO:0031915);ubiquitin-dependent protein catabolic process(GO:0042787);proteasome-mediated ubiquitin-dependent protein catabolic process(GO:0043161);positive regulation of axon extension(GO:0045773);positive regulation of dendrite morphogenesis(GO:0050775);cell divis…	extracted			cycle
HUMAN|HGNC=817|UniProtKB=P23634	ATP2B4	Plasma membrane calcium-transporting ATPase 4;ATP2B4;ortholog	neural retina development(GO:0003407);regulation of transcription by RNA polymerase II(GO:0006357);cellular calcium ion homeostasis(GO:0006874);spermatogenesis(GO:0007283);negative regulation of nitric oxide mediated signal transduction(GO:0010751);hippocampus development(GO:0021766);flagellated sperm motility(GO:0030317);positive regulation of peptidyl-serine phosphorylation(GO:0033138);ion tran…	extracted			cycle		G1
HUMAN|HGNC=15684|UniProtKB=Q9BYG0	B3GNT5	Lactosylceramide 1,3-N-acetyl-beta-D-glucosaminyltransferase;B3GNT5;ortholog	protein glycosylation(GO:0006486);protein O-linked glycosylation(GO:0006493);central nervous system development(GO:0007417);brain development(GO:0007420);glycolipid biosynthetic process(GO:0009247);O-glycan processing(GO:0016266);poly-N-acetyllactosamine biosynthetic process(GO:0030311)
HUMAN|HGNC=21710|UniProtKB=Q6ZT07	TBC1D9	TBC1 domain family member 9;TBC1D9;ortholog	intracellular protein transport(GO:0006886);regulation of vesicle fusion(GO:0031338);activation of GTPase activity(GO:0090630)
HUMAN|HGNC=14470|UniProtKB=Q8NG04	SLC26A10	Solute carrier family 26 member 10;SLC26A10;ortholog	bicarbonate transport(GO:0015701);oxalate transport(GO:0019532);regulation of membrane potential(GO:0042391);regulation of intracellular pH(GO:0051453);sulfate transmembrane transport(GO:1902358);chloride transmembrane transport(GO:1902476)
HUMAN|HGNC=28396|UniProtKB=Q5HYA8	TMEM67	Meckelin;TMEM67;ortholog	negative regulation of centrosome duplication(GO:0010826);ubiquitin-dependent ERAD pathway(GO:0030433);cilium assembly(GO:0060271);ciliary basal body-plasma membrane docking(GO:0097711)
HUMAN|HGNC=16259|UniProtKB=Q8IZL2	MAML2	Mastermind-like protein 2;MAML2;ortholog	transcription initiation from RNA polymerase II promoter(GO:0006367);Notch signaling pathway(GO:0007219);positive regulation of transcription of Notch receptor target(GO:0007221);positive regulation of Notch signaling pathway(GO:0045747);positive regulation of transcription by RNA polymerase II(GO:0045944)
HUMAN|HGNC=1051|UniProtKB=Q13323	BIK	Bcl-2-interacting killer;BIK;ortholog	apoptotic process(GO:0006915);male gonad development(GO:0008584);apoptotic mitochondrial changes(GO:0008637);positive regulation of protein homooligomerization(GO:0032464);positive regulation of release of cytochrome c from mitochondria(GO:0090200)	extracted	apoptotic
HUMAN|HGNC=21573|UniProtKB=Q6NT16	C6orf192	MFS-type transporter SLC18B1;SLC18B1;ortholog	transmembrane transport(GO:0055085)
HUMAN|HGNC=30373|UniProtKB=Q6XZF7	DNMBP	Dynamin-binding protein;DNMBP;ortholog	small GTPase mediated signal transduction(GO:0007264);aging(GO:0007568);long-term memory(GO:0007616);regulation of Rho protein signal transduction(GO:0035023);intracellular signal transduction(GO:0035556);positive regulation of GTPase activity(GO:0043547)
HUMAN|HGNC=3797|UniProtKB=P53539	FOSB	Protein fosB;FOSB;ortholog	negative regulation of transcription by RNA polymerase II(GO:0000122);regulation of transcription by RNA polymerase II(GO:0006357);transcription by RNA polymerase II(GO:0006366);female pregnancy(GO:0007565);response to mechanical stimulus(GO:0009612);response to progesterone(GO:0032570);cellular response to hormone stimulus(GO:0032870);response to morphine(GO:0043278);positive regulation of trans…
HUMAN|HGNC=9862|UniProtKB=P61225	RAP2B	Ras-related protein Rap-2b;RAP2B;ortholog	signal transduction(GO:0007165);platelet activation(GO:0030168);negative regulation of cell migration(GO:0030336);positive regulation of protein autophosphorylation(GO:0031954);Rap protein signal transduction(GO:0032486);neutrophil degranulation(GO:0043312);regulation of protein tyrosine kinase activity(GO:0061097);platelet aggregation(GO:0070527)
HUMAN|HGNC=12928|UniProtKB=P52747	ZNF143	Zinc finger protein 143;ZNF143;ortholog	regulation of transcription by RNA polymerase II(GO:0006357);regulation of transcription by RNA polymerase III(GO:0006359);transcription by RNA polymerase II(GO:0006366);transcription by RNA polymerase III(GO:0006383);snRNA transcription by RNA polymerase II(GO:0042795);positive regulation of transcription by RNA polymerase II(GO:0045944)
HUMAN|HGNC=11509|UniProtKB=P21579	SYT1	Synaptotagmin-1;SYT1;ortholog	detection of calcium ion(GO:0005513);vesicle fusion(GO:0006906);chemical synaptic transmission(GO:0007268);neurotransmitter secretion(GO:0007269);brain development(GO:0007420);glutamate secretion(GO:0014047);regulation of dopamine secretion(GO:0014059);synaptic vesicle exocytosis(GO:0016079);regulation of exocytosis(GO:0017157);regulation of calcium ion-dependent exocytosis(GO:0017158);positive r…
HUMAN|HGNC=24132|UniProtKB=Q96LC9	BMF	Bcl-2-modifying factor;BMF;ortholog	protein insertion into mitochondrial membrane involved in apoptotic signaling pathway(GO:0001844);apoptotic process(GO:0006915);negative regulation of autophagy(GO:0010507);positive regulation of protein homooligomerization(GO:0032464);cellular response to UV(GO:0034644);positive regulation of apoptotic process(GO:0043065);anoikis(GO:0043276);positive regulation of release of cytochrome c from mi…	extracted	apoptotic
HUMAN|HGNC=18308|UniProtKB=Q9NVH6	TMLHE	Trimethyllysine dioxygenase, mitochondrial;TMLHE;ortholog	carnitine biosynthetic process(GO:0045329);negative regulation of oxidoreductase activity(GO:0051354);oxidation-reduction process(GO:0055114)
HUMAN|HGNC=25097|UniProtKB=Q8TDN4	CABLES1	CDK5 and ABL1 enzyme substrate 1;CABLES1;ortholog	cell cycle(GO:0007049);nervous system development(GO:0007399);cell division(GO:0051301);regulation of cell cycle(GO:0051726)	extracted			cycle
HUMAN|HGNC=320|UniProtKB=Q15109	RAGE	Advanced glycosylation end product-specific receptor;AGER;ortholog	response to hypoxia(GO:0001666);regulation of T cell mediated cytotoxicity(GO:0001914);positive regulation of protein phosphorylation(GO:0001934);receptor-mediated endocytosis(GO:0006898);inflammatory response(GO:0006954);cell surface receptor signaling pathway(GO:0007166);learning or memory(GO:0007611);response to wounding(GO:0009611);glucose mediated signaling pathway(GO:0010255);astrocyte deve…
HUMAN|HGNC=10632|UniProtKB=P13501	CCL5	C-C motif chemokine 5;CCL5;ortholog	MAPK cascade(GO:0000165);dendritic cell chemotaxis(GO:0002407);monocyte chemotaxis(GO:0002548);regulation of chronic inflammatory response(GO:0002676);calcium ion transport(GO:0006816);cellular calcium ion homeostasis(GO:0006874);exocytosis(GO:0006887);chemotaxis(GO:0006935);inflammatory response(GO:0006954);immune response(GO:0006955);leukocyte cell-cell adhesion(GO:0007159);G-protein coupled re…	extracted	apoptotic
HUMAN|HGNC=1645|UniProtKB=P25063	CD24	Signal transducer CD24;CD24;ortholog	response to hypoxia(GO:0001666);cell activation(GO:0001775);regulation of cytokine-mediated signaling pathway(GO:0001959);response to molecule of bacterial origin(GO:0002237);immune response-regulating cell surface receptor signaling pathway(GO:0002768);cell adhesion(GO:0007155);positive regulation of cytosolic calcium ion concentration(GO:0007204);Wnt signaling pathway(GO:0016055);cell migration…	extracted	apoptotic
HUMAN|HGNC=17272|UniProtKB=Q9HC77	CENPJ	Centromere protein J;CENPJ;ortholog	G2/M transition of mitotic cell cycle(GO:0000086);DNA damage response, signal transduction by p53 class mediator resulting in cell cycle arrest(GO:0006977);microtubule nucleation(GO:0007020);centriole replication(GO:0007099);smoothened signaling pathway(GO:0007224);regulation of G2/M transition of mitotic cell cycle(GO:0010389);motile cilium assembly(GO:0044458);regulation of centriole replicatio…	extracted		arrest	cycle	G2
HUMAN|HGNC=16833|UniProtKB=O14544	SOCS6	Suppressor of cytokine signaling 6;SOCS6;ortholog	negative regulation of protein kinase activity(GO:0006469);defense response(GO:0006952);JAK-STAT cascade(GO:0007259);proteasomal protein catabolic process(GO:0010498);protein ubiquitination(GO:0016567);cytokine-mediated signaling pathway(GO:0019221);regulation of growth(GO:0040008);post-translational protein modification(GO:0043687);negative regulation of JAK-STAT cascade(GO:0046426);negative reg…
HUMAN|HGNC=16038|UniProtKB=Q8N138	ORMDL3	ORM1-like protein 3;ORMDL3;ortholog	ceramide metabolic process(GO:0006672);neutrophil degranulation(GO:0043312);cellular sphingolipid homeostasis(GO:0090156);negative regulation of ceramide biosynthetic process(GO:1900060)
HUMAN|HGNC=13016|UniProtKB=Q9UK11	ZNF223	Zinc finger protein 223;ZNF223;ortholog	transcription, DNA-templated(GO:0006351);regulation of transcription, DNA-templated(GO:0006355);biological_process(GO:0008150)
HUMAN|HGNC=33701|UniProtKB=Q5EG05	COP1	Caspase recruitment domain-containing protein 16;CARD16;ortholog	negative regulation of tumor necrosis factor-mediated signaling pathway(GO:0010804);negative regulation of lipopolysaccharide-mediated signaling pathway(GO:0031665);negative regulation of protein binding(GO:0032091);regulation of apoptotic process(GO:0042981);positive regulation of I-kappaB kinase/NF-kappaB signaling(GO:0043123);negative regulation of cysteine-type endopeptidase activity involved…	extracted	apoptotic
HUMAN|HGNC=6908|UniProtKB=O00339	MATN2	Matrilin-2;MATN2;ortholog	neuron migration(GO:0001764);axon guidance(GO:0007411);biological_process(GO:0008150);glial cell migration(GO:0008347);dendrite regeneration(GO:0031104);response to axon injury(GO:0048678)
HUMAN|HGNC=19094|UniProtKB=Q96RQ9	AK074097	L-amino-acid oxidase;IL4I1;ortholog	L-phenylalanine catabolic process(GO:0006559);oxidation-reduction process(GO:0055114)
HUMAN|HGNC=2527|UniProtKB=P07858	CTSB	Cathepsin B;CTSB;ortholog	toll-like receptor signaling pathway(GO:0002224);proteolysis(GO:0006508);collagen catabolic process(GO:0030574);epithelial cell differentiation(GO:0030855);regulation of apoptotic process(GO:0042981);neutrophil degranulation(GO:0043312);decidualization(GO:0046697);viral entry into host cell(GO:0046718);regulation of catalytic activity(GO:0050790);proteolysis involved in cellular protein catabolic…	extracted	apoptotic
HUMAN|HGNC=10647|UniProtKB=P78423	CX3CL1	Fractalkine;CX3CL1;ortholog	leukocyte migration involved in inflammatory response(GO:0002523);monocyte chemotaxis(GO:0002548);chemotaxis(GO:0006935);defense response(GO:0006952);inflammatory response(GO:0006954);immune response(GO:0006955);cell adhesion(GO:0007155);G-protein coupled receptor signaling pathway(GO:0007186);regulation of signaling receptor activity(GO:0010469);positive regulation of neuron projection developme…	extracted	apoptotic
HUMAN|HGNC=23692|UniProtKB=P25106	CXCR7	Atypical chemokine receptor 3;ACKR3;ortholog	angiogenesis(GO:0001525);vasculogenesis(GO:0001570);chemotaxis(GO:0006935);cell adhesion(GO:0007155);G-protein coupled receptor signaling pathway(GO:0007186);viral process(GO:0016032);receptor internalization(GO:0031623);chemokine-mediated signaling pathway(GO:0070098);positive regulation of ERK1 and ERK2 cascade(GO:0070374);negative regulation of intrinsic apoptotic signaling pathway in response…	extracted	apoptotic
HUMAN|HGNC=29012|UniProtKB=O15054	JMJD3	Lysine-specific demethylase 6B;KDM6B;ortholog	inflammatory response to antigenic stimulus(GO:0002437);chromatin remodeling(GO:0006338);response to activity(GO:0014823);hippocampus development(GO:0021766);cell fate commitment(GO:0045165);endothelial cell differentiation(GO:0045446);positive regulation of transcription by RNA polymerase II(GO:0045944);mesodermal cell differentiation(GO:0048333);cardiac muscle cell differentiation(GO:0055007);o…
HUMAN|HGNC=23301|UniProtKB=P30039	PBLD	Phenazine biosynthesis-like domain-containing protein;PBLD;ortholog	biosynthetic process(GO:0009058);negative regulation of epithelial cell migration(GO:0010633);negative regulation of epithelial to mesenchymal transition(GO:0010719);maintenance of gastrointestinal epithelium(GO:0030277);negative regulation of transforming growth factor beta receptor signaling pathway(GO:0030512);negative regulation of epithelial cell proliferation(GO:0050680);negative regulation…
HUMAN|HGNC=13328|UniProtKB=Q13325	IFIT5	Interferon-induced protein with tetratricopeptide repeats 5;IFIT5;ortholog	positive regulation of I-kappaB kinase/NF-kappaB signaling(GO:0043123);negative regulation of viral genome replication(GO:0045071);innate immune response(GO:0045087);defense response to virus(GO:0051607)
HUMAN|HGNC=28503|UniProtKB=Q8N755	PQLC3	PQ-loop repeat-containing protein 3;PQLC3;ortholog	dolichol-linked oligosaccharide biosynthetic process(GO:0006488)
HUMAN|HGNC=14966|UniProtKB=Q92626	PRG2	Peroxidasin homolog;PXDN;ortholog	negative regulation of cytokine-mediated signaling pathway(GO:0001960);immune response(GO:0006955);response to oxidative stress(GO:0006979);extracellular matrix organization(GO:0030198);hydrogen peroxide catabolic process(GO:0042744);oxidation-reduction process(GO:0055114);cellular oxidant detoxification(GO:0098869)
HUMAN|HGNC=11640|UniProtKB=Q9HCS4	TCF7L1	Transcription factor 7-like 1;TCF7L1;ortholog	chromatin organization(GO:0006325);transcription, DNA-templated(GO:0006351);regulation of transcription, DNA-templated(GO:0006355);regulation of transcription by RNA polymerase II(GO:0006357);Wnt signaling pathway(GO:0016055);neurogenesis(GO:0022008);regulation of Wnt signaling pathway(GO:0030111);generation of neurons(GO:0048699);canonical Wnt signaling pathway(GO:0060070);beta-catenin-TCF compl…
HUMAN|HGNC=6368|UniProtKB=P49862	KLK7	Kallikrein-7;KLK7;ortholog	positive regulation of antibacterial peptide production(GO:0002803);proteolysis(GO:0006508);epidermis development(GO:0008544);extracellular matrix disassembly(GO:0022617)
HUMAN|HGNC=17289|UniProtKB=Q96BJ8	ELMO3	Engulfment and cell motility protein 3;ELMO3;ortholog	phagocytosis(GO:0006909);apoptotic process(GO:0006915);cell migration(GO:0016477)	extracted	apoptotic
HUMAN|HGNC=7908|UniProtKB=O60500	NPHS1	Nephrin;NPHS1;ortholog	cell adhesion(GO:0007155);JNK cascade(GO:0007254);axon guidance(GO:0007411);skeletal muscle tissue development(GO:0007519);myoblast fusion(GO:0007520);excretion(GO:0007588);positive regulation of actin filament polymerization(GO:0030838);T cell costimulation(GO:0031295);glomerular basement membrane development(GO:0032836);protein localization to synapse(GO:0035418);regulation of excretion(GO:0044…
HUMAN|HGNC=30004|UniProtKB=P0DMN0	SULT1A4	Sulfotransferase 1A4;SULT1A4;ortholog	catecholamine metabolic process(GO:0006584);steroid metabolic process(GO:0008202);3'-phosphoadenosine 5'-phosphosulfate metabolic process(GO:0050427)
HUMAN|HGNC=609|UniProtKB=P02655	APC2	Apolipoprotein C-II;APOC2;ortholog	retinoid metabolic process(GO:0001523);lipid metabolic process(GO:0006629);lipid transport(GO:0006869);positive regulation of phospholipase activity(GO:0010518);positive regulation of triglyceride catabolic process(GO:0010898);positive regulation of very-low-density lipoprotein particle remodeling(GO:0010902);negative regulation of very-low-density lipoprotein particle clearance(GO:0010916);lipid…
HUMAN|HGNC=26417|UniProtKB=Q7RTX9	SLC16A14	Monocarboxylate transporter 14;SLC16A14;ortholog	monocarboxylic acid transport(GO:0015718);transmembrane transport(GO:0055085)
HUMAN|HGNC=6356|UniProtKB=Q96PQ7	AF123320	Kelch-like protein 5;KLHL5;ortholog	biological_process(GO:0008150);protein ubiquitination(GO:0016567);post-translational protein modification(GO:0043687)
HUMAN|HGNC=25331|UniProtKB=Q8NDQ6	ZNF540	Zinc finger protein 540;ZNF540;ortholog	transcription, DNA-templated(GO:0006351);regulation of transcription, DNA-templated(GO:0006355);regulation of transcription by RNA polymerase II(GO:0006357);negative regulation of translation(GO:0017148);negative regulation of transcription, DNA-templated(GO:0045892)
HUMAN|HGNC=13403|UniProtKB=Q9BYU1	PBX4	Pre-B-cell leukemia transcription factor 4;PBX4;ortholog	regulation of transcription, DNA-templated(GO:0006355);regulation of transcription by RNA polymerase II(GO:0006357);transcription by RNA polymerase II(GO:0006366);positive regulation of transcription, DNA-templated(GO:0045893)
HUMAN|HGNC=30079|UniProtKB=Q7Z410	TMPRSS9	Transmembrane protease serine 9;TMPRSS9;ortholog	proteolysis(GO:0006508)
HUMAN|HGNC=15889|UniProtKB=Q9BQL6	C20orf42	Fermitin family homolog 1;FERMT1;ortholog	positive regulation of cell-matrix adhesion(GO:0001954);cell adhesion(GO:0007155);integrin-mediated signaling pathway(GO:0007229);negative regulation of gene expression(GO:0010629);positive regulation of transforming growth factor beta receptor signaling pathway(GO:0030511);positive regulation of cell adhesion mediated by integrin(GO:0033630);negative regulation of protein import into nucleus(GO:…
HUMAN|HGNC=9671|UniProtKB=P23470	PTPRG	Receptor-type tyrosine-protein phosphatase gamma;PTPRG;ortholog	transmembrane receptor protein tyrosine kinase signaling pathway(GO:0007169);brain development(GO:0007420);negative regulation of epithelial cell migration(GO:0010633);negative regulation of neuron projection development(GO:0010977);peptidyl-tyrosine dephosphorylation(GO:0035335)
HUMAN|HGNC=16153|UniProtKB=Q9NUG4	C20orf160	Cerebral cavernous malformations 2 protein-like;CCM2L;ortholog	cardiac atrium morphogenesis(GO:0003209);ventricular trabecula myocardium morphogenesis(GO:0003222);biological_process(GO:0008150);negative regulation of protein binding(GO:0032091);negative regulation of homotypic cell-cell adhesion(GO:0034111);wound healing(GO:0042060);cardiac muscle tissue growth(GO:0055017);positive regulation of fibroblast growth factor production(GO:0090271)
HUMAN|HGNC=28405|UniProtKB=Q86Y97	SUV420H2	Histone-lysine N-methyltransferase KMT5C;KMT5C;ortholog	transcription, DNA-templated(GO:0006351);regulation of transcription, DNA-templated(GO:0006355);histone H4-K20 trimethylation(GO:0034773)
HUMAN|HGNC=3012|UniProtKB=Q12882	DPYD	Dihydropyrimidine dehydrogenase [NADP(+)];DPYD;ortholog	purine nucleobase catabolic process(GO:0006145);pyrimidine nucleobase catabolic process(GO:0006208);thymine catabolic process(GO:0006210);uracil catabolic process(GO:0006212);thymidine catabolic process(GO:0006214);beta-alanine biosynthetic process(GO:0019483);pyrimidine nucleoside catabolic process(GO:0046135);oxidation-reduction process(GO:0055114)
HUMAN|HGNC=3537|UniProtKB=P25116	F2R	Proteinase-activated receptor 1;F2R;ortholog	activation of MAPKK activity(GO:0000186);connective tissue replacement involved in inflammatory response wound healing(GO:0002248);negative regulation of glomerular filtration(GO:0003105);activation of cysteine-type endopeptidase activity involved in apoptotic process(GO:0006919);inflammatory response(GO:0006954);G-protein coupled receptor signaling pathway(GO:0007186);phospholipase C-activating …	extracted	apoptotic
HUMAN|HGNC=4629|UniProtKB=O15217	GSTA4	Glutathione S-transferase A4;GSTA4;ortholog	glutathione metabolic process(GO:0006749);xenobiotic metabolic process(GO:0006805);glutathione derivative biosynthetic process(GO:1901687)
HUMAN|HGNC=21044|UniProtKB=Q9BZ72	PITPNM2	Membrane-associated phosphatidylinositol transfer protein 2;PITPNM2;ortholog	phosphatidylinositol biosynthetic process(GO:0006661);phospholipid transport(GO:0015914);phosphatidylinositol-mediated signaling(GO:0048015)
HUMAN|HGNC=4042|UniProtKB=Q9ULV1	FZD4	Frizzled-4;FZD4;ortholog	vasculogenesis(GO:0001570);G-protein coupled receptor signaling pathway(GO:0007186);Wnt signaling pathway, calcium modulating pathway(GO:0007223);sensory perception of sound(GO:0007605);negative regulation of cell-substrate adhesion(GO:0010812);Wnt signaling pathway(GO:0016055);neuron differentiation(GO:0030182);regulation of vascular endothelial growth factor receptor signaling pathway(GO:003094…
HUMAN|HGNC=14943|UniProtKB=Q9H7J1	PPP1R3E	Protein phosphatase 1 regulatory subunit 3E;PPP1R3E;ortholog	glycogen metabolic process(GO:0005977)
HUMAN|HGNC=8642|UniProtKB=Q96JT2	SLC45A3	Solute carrier family 45 member 3;SLC45A3;ortholog	hexose transmembrane transport(GO:0008645);positive regulation of glucose metabolic process(GO:0010907);sucrose transport(GO:0015770);positive regulation of fatty acid biosynthetic process(GO:0045723);regulation of oligodendrocyte differentiation(GO:0048713)
HUMAN|HGNC=36|UniProtKB=Q8N139	BC070125	ATP-binding cassette sub-family A member 6;ABCA6;ortholog	lipid transport(GO:0006869);transmembrane transport(GO:0055085)
HUMAN|HGNC=17440|UniProtKB=Q8NHY2	COP1	E3 ubiquitin-protein ligase RFWD2;RFWD2;ortholog	response to ionizing radiation(GO:0010212);protein ubiquitination(GO:0016567);positive regulation of proteasomal ubiquitin-dependent protein catabolic process(GO:0032436);proteasome-mediated ubiquitin-dependent protein catabolic process(GO:0043161);post-translational protein modification(GO:0043687)
HUMAN|HGNC=22393|UniProtKB=Q76B58	FAM5C	BMP/retinoic acid-inducible neural-specific protein 3;BRINP3;ortholog	cell cycle arrest(GO:0007050);positive regulation of neuron differentiation(GO:0045666);negative regulation of mitotic cell cycle(GO:0045930);cellular response to retinoic acid(GO:0071300)	extracted		arrest	cycle
HUMAN|HGNC=30422|UniProtKB=Q8TF72	SHROOM3	Protein Shroom3;SHROOM3;ortholog	cell morphogenesis(GO:0000902);neural tube closure(GO:0001843);epithelial cell development(GO:0002064);actin filament organization(GO:0007015);pattern specification process(GO:0007389);regulation of cell shape(GO:0008360);actin cytoskeleton organization(GO:0030036);cellular pigment accumulation(GO:0043482);apical protein localization(GO:0045176)
HUMAN|HGNC=28974|UniProtKB=Q14166	TTLL12	Tubulin--tyrosine ligase-like protein 12;TTLL12;ortholog	cellular protein modification process(GO:0006464)
HUMAN|HGNC=3766|UniProtKB=P49771	FLT3LG	Fms-related tyrosine kinase 3 ligand;FLT3LG;ortholog	positive regulation of protein phosphorylation(GO:0001934);signal transduction(GO:0007165);positive regulation of cell proliferation(GO:0008284);regulation of signaling receptor activity(GO:0010469);cytokine-mediated signaling pathway(GO:0019221);lymphocyte differentiation(GO:0030098);regulation of myeloid dendritic cell activation(GO:0030885);positive regulation of natural killer cell proliferat…	extracted	apoptotic		cycle
HUMAN|HGNC=4165|UniProtKB=P54826	GAS1	Growth arrest-specific protein 1;GAS1;ortholog	cell cycle arrest(GO:0007050);regulation of smoothened signaling pathway(GO:0008589);negative regulation of protein processing(GO:0010955);cellular response to vascular endothelial growth factor stimulus(GO:0035924);regulation of apoptotic process(GO:0042981);cell fate commitment(GO:0045165);negative regulation of mitotic cell cycle(GO:0045930);developmental growth(GO:0048589);regulation of ER to…	extracted	apoptotic	arrest	cycle
HUMAN|HGNC=14313|UniProtKB=Q8WYA0	IFT81	Intraflagellar transport protein 81 homolog;IFT81;ortholog	spermatogenesis(GO:0007283);intraciliary transport involved in cilium assembly(GO:0035735);intraciliary transport(GO:0042073);cilium assembly(GO:0060271)
HUMAN|HGNC=16955|UniProtKB=Q99501	GAS2L1	GAS2-like protein 1;GAS2L1;ortholog	microtubule bundle formation(GO:0001578);negative regulation of microtubule depolymerization(GO:0007026);cell cycle arrest(GO:0007050);cellular response to starvation(GO:0009267);negative regulation of gene expression(GO:0010629);negative regulation of cell growth(GO:0030308);negative regulation of erythrocyte differentiation(GO:0045647);regulation of cell cycle(GO:0051726);cellular response to t…	extracted		arrest	cycle
HUMAN|HGNC=10995|UniProtKB=Q6PCB7	SLC27A1	Long-chain fatty acid transport protein 1;SLC27A1;ortholog	medium-chain fatty acid transport(GO:0001579);long-chain fatty acid metabolic process(GO:0001676);phosphatidylethanolamine biosynthetic process(GO:0006646);phosphatidic acid biosynthetic process(GO:0006654);phosphatidylglycerol biosynthetic process(GO:0006655);phosphatidylcholine biosynthetic process(GO:0006656);phosphatidylserine biosynthetic process(GO:0006659);phosphatidylinositol biosynthetic…
HUMAN|HGNC=12390|UniProtKB=Q13630	TSTA3	GDP-L-fucose synthase;TSTA3;ortholog	leukocyte cell-cell adhesion(GO:0007159);nucleotide-sugar biosynthetic process(GO:0009226);GDP-mannose metabolic process(GO:0019673);electron transport chain(GO:0022900);'de novo' GDP-L-fucose biosynthetic process(GO:0042351);oxidation-reduction process(GO:0055114)
HUMAN|HGNC=19650|UniProtKB=O43529	CHST10	Carbohydrate sulfotransferase 10;CHST10;ortholog	cell adhesion(GO:0007155);carbohydrate biosynthetic process(GO:0016051)
HUMAN|HGNC=21640|UniProtKB=O75954	TSPAN9	Tetraspanin-9;TSPAN9;ortholog	cell surface receptor signaling pathway(GO:0007166);biological_process(GO:0008150)
HUMAN|HGNC=9767|UniProtKB=O00194	RAB27B	Ras-related protein Rab-27B;RAB27B;ortholog	platelet degranulation(GO:0002576);intracellular protein transport(GO:0006886);melanosome transport(GO:0032402);Rab protein signal transduction(GO:0032482);positive regulation of exocytosis(GO:0045921);multivesicular body sorting pathway(GO:0071985)
HUMAN|HGNC=5974|UniProtKB=P78552	IL13RA1	Interleukin-13 receptor subunit alpha-1;IL13RA1;ortholog	cell surface receptor signaling pathway(GO:0007166);cytokine-mediated signaling pathway(GO:0019221)
HUMAN|HGNC=4596|UniProtKB=Q14833	GRM4	Metabotropic glutamate receptor 4;GRM4;ortholog	activation of MAPK activity(GO:0000187);G-protein coupled receptor signaling pathway(GO:0007186);adenylate cyclase-inhibiting G-protein coupled glutamate receptor signaling pathway(GO:0007196);G-protein coupled glutamate receptor signaling pathway(GO:0007216);chemical synaptic transmission(GO:0007268);neurotransmitter secretion(GO:0007269);positive regulation of MAPK cascade(GO:0043410);regulatio…	extracted	apoptotic
HUMAN|HGNC=5397|UniProtKB=P40305	IFI27	Interferon alpha-inducible protein 27, mitochondrial;IFI27;ortholog	negative regulation of transcription by RNA polymerase II(GO:0000122);activation of cysteine-type endopeptidase activity involved in apoptotic process(GO:0006919);regulation of protein export from nucleus(GO:0046825);type I interferon signaling pathway(GO:0060337);apoptotic signaling pathway(GO:0097190)	extracted	apoptotic
HUMAN|HGNC=18113|UniProtKB=Q8NHH1	TTLL11	Tubulin polyglutamylase TTLL11;TTLL11;ortholog	cellular protein modification process(GO:0006464);protein polyglutamylation(GO:0018095);microtubule severing(GO:0051013)
HUMAN|HGNC=19024|UniProtKB=Q96A61	TRIM52	Tripartite motif-containing protein 52;TRIM52;ortholog	positive regulation of NF-kappaB transcription factor activity(GO:0051092)
HUMAN|HGNC=25096|UniProtKB=Q9BU23	TMEM153	Lipase maturation factor 2;LMF2;ortholog	protein maturation(GO:0051604)
HUMAN|HGNC=17068|UniProtKB=Q8WX93	PALLD	Palladin;PALLD;ortholog	keratinocyte development(GO:0003334);epithelial cell morphogenesis(GO:0003382);cytoskeleton organization(GO:0007010);cell migration(GO:0016477);actin cytoskeleton organization(GO:0030036)
HUMAN|HGNC=220|UniProtKB=O75173	ADAMTS4	A disintegrin and metalloproteinase with thrombospondin motifs 4;ADAMTS4;ortholog	skeletal system development(GO:0001501);proteolysis(GO:0006508);extracellular matrix disassembly(GO:0022617)
HUMAN|HGNC=20503|UniProtKB=Q71DI3	ENST00000369158	Histone H3.2;HIST2H3A;ortholog	chromatin silencing at rDNA(GO:0000183);chromatin organization(GO:0006325);nucleosome assembly(GO:0006334);blood coagulation(GO:0007596);interleukin-7-mediated signaling pathway(GO:0038111);cellular protein metabolic process(GO:0044267);regulation of megakaryocyte differentiation(GO:0045652);negative regulation of gene expression, epigenetic(GO:0045814);positive regulation of gene expression, epi…
HUMAN|HGNC=6240|UniProtKB=P15382	KCNE1	Potassium voltage-gated channel subfamily E member 1;KCNE1;ortholog	protein N-linked glycosylation(GO:0006487);protein O-linked glycosylation(GO:0006493);sensory perception of sound(GO:0007605);regulation of membrane repolarization(GO:0060306);regulation of ventricular cardiac muscle cell membrane repolarization(GO:0060307);cardiac conduction(GO:0061337);cellular response to cAMP(GO:0071320);potassium ion export(GO:0071435);potassium ion transmembrane transport(G…
HUMAN|HGNC=6696|UniProtKB=O75096	LRP4	Low-density lipoprotein receptor-related protein 4;LRP4;ortholog	kidney development(GO:0001822);hair follicle development(GO:0001942);endocytosis(GO:0006897);proximal/distal pattern formation(GO:0009954);negative regulation of ossification(GO:0030279);BMP signaling pathway(GO:0030509);odontogenesis of dentin-containing tooth(GO:0042475);embryonic digit morphogenesis(GO:0042733);Wnt signaling pathway involved in dorsal/ventral axis specification(GO:0044332);ani…
HUMAN|HGNC=23000|UniProtKB=Q7Z402	TMC7	Transmembrane channel-like protein 7;TMC7;ortholog	ion transport(GO:0006811)
HUMAN|HGNC=10001|UniProtKB=O15539	RGS5	Regulator of G-protein signaling 5;RGS5;ortholog	regulation of G-protein coupled receptor protein signaling pathway(GO:0008277);negative regulation of signal transduction(GO:0009968);positive regulation of GTPase activity(GO:0043547)
HUMAN|HGNC=49|UniProtKB=Q9NUT2	ABCB8	ATP-binding cassette sub-family B member 8, mitochondrial;ABCB8;ortholog	transmembrane transport(GO:0055085)
HUMAN|HGNC=21159|UniProtKB=Q8WVD5	ZNF230	RING finger protein 141;RNF141;ortholog	regulation of transcription, DNA-templated(GO:0006355);protein autoubiquitination(GO:0051865)
HUMAN|HGNC=9362|UniProtKB=P13727	PRG2,MBP	Bone marrow proteoglycan;PRG2;ortholog	defense response to nematode(GO:0002215);negative regulation of interleukin-10 production(GO:0032693);positive regulation of interleukin-4 production(GO:0032753);regulation of cytokine biosynthetic process(GO:0042035);defense response to bacterium(GO:0042742);neutrophil degranulation(GO:0043312)
HUMAN|HGNC=579|UniProtKB=Q99767	APBA2	Amyloid beta A4 precursor protein-binding family A member 2;APBA2;ortholog	in utero embryonic development(GO:0001701);chemical synaptic transmission(GO:0007268);nervous system development(GO:0007399);locomotory behavior(GO:0007626);regulation of gene expression(GO:0010468);protein transport(GO:0015031);regulation of signaling(GO:0023051);multicellular organism growth(GO:0035264)
HUMAN|HGNC=14566|UniProtKB=Q9H1H9	KIF13A	Kinesin-like protein KIF13A;KIF13A;ortholog	intracellular protein transport(GO:0006886);microtubule-based movement(GO:0007018);cell cycle(GO:0007049);endosome to lysosome transport(GO:0008333);cytoskeleton-dependent intracellular transport(GO:0030705);melanosome organization(GO:0032438);regulation of cytokinesis(GO:0032465);cargo loading into vesicle(GO:0035459);Golgi to plasma membrane protein transport(GO:0043001);cell division(GO:005130…	extracted			cycle
HUMAN|HGNC=6358|UniProtKB=O43240	KLK10	Kallikrein-10;KLK10;ortholog	proteolysis(GO:0006508);cell cycle(GO:0007049)	extracted			cycle
HUMAN|HGNC=14059|UniProtKB=Q96J87	BRUNOL6	CUGBP Elav-like family member 6;CELF6;ortholog	regulation of alternative mRNA splicing, via spliceosome(GO:0000381);mRNA processing(GO:0006397)
HUMAN|HGNC=26401|UniProtKB=Q8N4S9	MARVELD2	MARVEL domain-containing protein 2;MARVELD2;ortholog	sensory perception of sound(GO:0007605);cell-cell junction organization(GO:0045216);establishment of endothelial barrier(GO:0061028);bicellular tight junction assembly(GO:0070830)
HUMAN|HGNC=30908|UniProtKB=Q8WXG1	RSAD2	Radical S-adenosyl methionine domain-containing protein 2;RSAD2;ortholog	response to virus(GO:0009615);viral process(GO:0016032);positive regulation of toll-like receptor 7 signaling pathway(GO:0034157);positive regulation of toll-like receptor 9 signaling pathway(GO:0034165);CD4-positive, alpha-beta T cell activation(GO:0035710);CD4-positive, alpha-beta T cell differentiation(GO:0043367);negative regulation of viral genome replication(GO:0045071);negative regulation …
HUMAN|HGNC=19697|UniProtKB=Q8TDN1	KCNG3	Potassium voltage-gated channel subfamily G member 4;KCNG4;ortholog	regulation of ion transmembrane transport(GO:0034765);protein homooligomerization(GO:0051260);potassium ion transmembrane transport(GO:0071805)
HUMAN|HGNC=6230|UniProtKB=O43448	KCNAB3	Voltage-gated potassium channel subunit beta-3;KCNAB3;ortholog	potassium ion transport(GO:0006813);regulation of ion transmembrane transport(GO:0034765);potassium ion transmembrane transport(GO:0071805)
HUMAN|HGNC=9775|UniProtKB=O95755	RAB36	Ras-related protein Rab-36;RAB36;ortholog	intracellular protein transport(GO:0006886);protein transport(GO:0015031);Rab protein signal transduction(GO:0032482)
HUMAN|HGNC=11149|UniProtKB=O75324	SNN	Stannin;SNN;ortholog	response to toxic substance(GO:0009636)
HUMAN|HGNC=6274|UniProtKB=Q9HB15	KCNK12	Potassium channel subfamily K member 12;KCNK12;ortholog	stabilization of membrane potential(GO:0030322);regulation of ion transmembrane transport(GO:0034765);potassium ion transmembrane transport(GO:0071805)
HUMAN|HGNC=11947|UniProtKB=P19429	TNNI3	Troponin I, cardiac muscle;TNNI3;ortholog	vasculogenesis(GO:0001570);regulation of systemic arterial blood pressure by ischemic conditions(GO:0001980);skeletal muscle contraction(GO:0003009);cellular calcium ion homeostasis(GO:0006874);muscle contraction(GO:0006936);regulation of smooth muscle contraction(GO:0006940);heart development(GO:0007507);regulation of cardiac muscle contraction by calcium ion signaling(GO:0010882);muscle filamen…
HUMAN|HGNC=30251|UniProtKB=Q13145	BAMBI	BMP and activin membrane-bound inhibitor homolog;BAMBI;ortholog	positive regulation of cell proliferation(GO:0008284);regulation of cell shape(GO:0008360);positive regulation of epithelial to mesenchymal transition(GO:0010718);cell migration(GO:0016477);negative regulation of transforming growth factor beta receptor signaling pathway(GO:0030512);positive regulation of protein binding(GO:0032092);positive regulation of transcription, DNA-templated(GO:0045893);…
HUMAN|HGNC=17150|UniProtKB=Q9Y2V2	CARHSP1	Calcium-regulated heat-stable protein 1;CARHSP1;ortholog	regulation of transcription, DNA-templated(GO:0006355);regulation of transcription by RNA polymerase II(GO:0006357);intracellular signal transduction(GO:0035556);regulation of mRNA stability(GO:0043488)
HUMAN|HGNC=5965|UniProtKB=Q08334	IL10RB	Interleukin-10 receptor subunit beta;IL10RB;ortholog	inflammatory response(GO:0006954);immune response(GO:0006955);signal transduction(GO:0007165);cytokine-mediated signaling pathway(GO:0019221);defense response to virus(GO:0051607)
HUMAN|HGNC=20788|UniProtKB=Q6PJF5	RHBDF2	Inactive rhomboid protein 2;RHBDF2;ortholog	proteolysis(GO:0006508);protein transport(GO:0015031);protein processing(GO:0016485);regulation of epidermal growth factor receptor signaling pathway(GO:0042058);regulation of protein secretion(GO:0050708);negative regulation of protein secretion(GO:0050709)
HUMAN|HGNC=9692|UniProtKB=P26022	PTX3	Pentraxin-related protein PTX3;PTX3;ortholog	response to yeast(GO:0001878);inflammatory response(GO:0006954);opsonization(GO:0008228);neutrophil degranulation(GO:0043312);negative regulation by host of viral process(GO:0044793);negative regulation by host of viral exo-alpha-sialidase activity(GO:0044869);negative regulation by host of viral glycoprotein metabolic process(GO:0044871);innate immune response(GO:0045087);positive regulation of …
HUMAN|HGNC=25083|UniProtKB=Q8N0Z3	CCDC52	Spindle and centriole-associated protein 1;SPICE1;ortholog	regulation of centriole replication(GO:0046599);cell division(GO:0051301);metaphase plate congression(GO:0051310);mitotic spindle assembly(GO:0090307)
HUMAN|HGNC=6535|UniProtKB=P00338	LDHA	L-lactate dehydrogenase A chain;LDHA;ortholog	response to hypoxia(GO:0001666);lactate metabolic process(GO:0006089);pyruvate metabolic process(GO:0006090);glycolytic process(GO:0006096);response to nutrient(GO:0007584);response to glucose(GO:0009749);NAD metabolic process(GO:0019674);carboxylic acid metabolic process(GO:0019752);substantia nigra development(GO:0021762);response to hydrogen peroxide(GO:0042542);positive regulation of apoptoti…	extracted	apoptotic
HUMAN|HGNC=23298|UniProtKB=O95858	TSPAN15	Tetraspanin-15;TSPAN15;ortholog	cell surface receptor signaling pathway(GO:0007166);protein maturation(GO:0051604);protein localization to plasma membrane(GO:0072659)
HUMAN|HGNC=11269|UniProtKB=O43609	SPRY1	Protein sprouty homolog 1;SPRY1;ortholog	establishment of mitotic spindle orientation(GO:0000132);metanephros development(GO:0001656);ureteric bud development(GO:0001657);organ induction(GO:0001759);negative regulation of cell proliferation(GO:0008285);negative regulation of GTPase activity(GO:0034260);negative regulation of fibroblast growth factor receptor signaling pathway(GO:0040037);negative regulation of epidermal growth factor re…
HUMAN|HGNC=17652|UniProtKB=Q9H237	PORCN	Protein-serine O-palmitoleoyltransferase porcupine;PORCN;ortholog	protein lipidation(GO:0006497);glycoprotein metabolic process(GO:0009100);Wnt signaling pathway(GO:0016055);protein palmitoleylation(GO:0045234);canonical Wnt signaling pathway(GO:0060070)
HUMAN|HGNC=8772|UniProtKB=Q9Y233	PDE10A	cAMP and cAMP-inhibited cGMP 3',5'-cyclic phosphodiesterase 10A;PDE10A;ortholog	cAMP catabolic process(GO:0006198);G-protein coupled receptor signaling pathway(GO:0007186);regulation of protein kinase A signaling(GO:0010738);regulation of cAMP-mediated signaling(GO:0043949);cGMP catabolic process(GO:0046069)
HUMAN|HGNC=20510|UniProtKB=P62805	HIST1H4A,HIST4H4	Histone H4;HIST1H4A;ortholog	chromatin silencing at rDNA(GO:0000183);double-strand break repair via nonhomologous end joining(GO:0006303);nucleosome assembly(GO:0006334);DNA replication-dependent nucleosome assembly(GO:0006335);DNA replication-independent nucleosome assembly(GO:0006336);DNA-templated transcription, initiation(GO:0006352);telomere capping(GO:0016233);telomere organization(GO:0032200);CENP-A containing nucleos…
HUMAN|HGNC=17038|UniProtKB=Q99685	MGLL	Monoglyceride lipase;MGLL;ortholog	lipid metabolic process(GO:0006629);fatty acid biosynthetic process(GO:0006633);inflammatory response(GO:0006954);regulation of signal transduction(GO:0009966);arachidonic acid metabolic process(GO:0019369);triglyceride catabolic process(GO:0019433);acylglycerol acyl-chain remodeling(GO:0036155);acylglycerol catabolic process(GO:0046464);regulation of inflammatory response(GO:0050727);regulation …
HUMAN|HGNC=13877|UniProtKB=Q9BSA4	TTYH2	Protein tweety homolog 2;TTYH2;ortholog	chloride transmembrane transport(GO:1902476)
HUMAN|HGNC=10690|UniProtKB=O95810	SDPR	Serum deprivation-response protein;SDPR;ortholog	plasma membrane tubulation(GO:0097320)
HUMAN|HGNC=13666|UniProtKB=Q9NRG9	AAAS	Aladin;AAAS;ortholog	regulation of glycolytic process(GO:0006110);mRNA export from nucleus(GO:0006406);tRNA export from nucleus(GO:0006409);nucleocytoplasmic transport(GO:0006913);mitotic nuclear envelope disassembly(GO:0007077);learning(GO:0007612);fertilization(GO:0009566);viral process(GO:0016032);protein sumoylation(GO:0016925);viral transcription(GO:0019083);regulation of nucleocytoplasmic transport(GO:0046822);…
HUMAN|HGNC=9171|UniProtKB=O00592	PODXL	Podocalyxin;PODXL;ortholog	cell adhesion(GO:0007155);negative regulation of cell adhesion(GO:0007162);cell migration(GO:0016477);regulation of cell-cell adhesion(GO:0022407);negative regulation of cell-cell adhesion(GO:0022408);positive regulation of cell migration(GO:0030335);regulation of microvillus assembly(GO:0032534);positive regulation of cell-cell adhesion mediated by integrin(GO:0033634);glomerular visceral epithe…
HUMAN|HGNC=26072|UniProtKB=Q8IVU3	HERC6	Probable E3 ubiquitin-protein ligase HERC6;HERC6;ortholog	protein polyubiquitination(GO:0000209);hematopoietic progenitor cell differentiation(GO:0002244);protein ubiquitination(GO:0016567)
HUMAN|HGNC=13829|UniProtKB=Q9GZT5	WNT10A	Protein Wnt-10a;WNT10A;ortholog	hair follicle development(GO:0001942);multicellular organism development(GO:0007275);regulation of signaling receptor activity(GO:0010469);positive regulation of gene expression(GO:0010628);neural crest cell differentiation(GO:0014033);Wnt signaling pathway(GO:0016055);neuron differentiation(GO:0030182);hair follicle morphogenesis(GO:0031069);odontogenesis(GO:0042476);regulation of odontogenesis …
HUMAN|HGNC=20364|UniProtKB=A1L390	PLEKHG3	Pleckstrin homology domain-containing family G member 3;PLEKHG3;ortholog	regulation of Rho protein signal transduction(GO:0035023)
HUMAN|HGNC=13861|UniProtKB=Q9Y250	LZTS1	Leucine zipper putative tumor suppressor 1;LZTS1;ortholog	transcription, DNA-templated(GO:0006351);regulation of transcription, DNA-templated(GO:0006355);negative regulation of macroautophagy(GO:0016242);mitotic cell cycle phase transition(GO:0044772)	extracted			cycle
HUMAN|HGNC=6765|UniProtKB=Q13477	MADCAM1	Mucosal addressin cell adhesion molecule 1;MADCAM1;ortholog	positive regulation of leukocyte migration(GO:0002687);immune response(GO:0006955);cell adhesion(GO:0007155);cell-matrix adhesion(GO:0007160);signal transduction(GO:0007165);integrin-mediated signaling pathway(GO:0007229);extracellular matrix organization(GO:0030198);heterotypic cell-cell adhesion(GO:0034113);receptor clustering(GO:0043113);regulation of immune response(GO:0050776);leukocyte teth…
HUMAN|HGNC=26912|UniProtKB=Q8NBT3	TMEM145	Transmembrane protein 145;TMEM145;ortholog	G-protein coupled receptor signaling pathway(GO:0007186);response to pheromone(GO:0019236)
HUMAN|HGNC=2950|UniProtKB=Q8TE73	DNAH5	Dynein heavy chain 5, axonemal;DNAH5;ortholog	cilium movement(GO:0003341);microtubule-based movement(GO:0007018);determination of left/right symmetry(GO:0007368);flagellated sperm motility(GO:0030317);outer dynein arm assembly(GO:0036158);cilium assembly(GO:0060271)
HUMAN|HGNC=3818|UniProtKB=Q08050	MPP2	Forkhead box protein M1;FOXM1;ortholog	G2/M transition of mitotic cell cycle(GO:0000086);negative regulation of transcription by RNA polymerase II(GO:0000122);regulation of cell growth(GO:0001558);DNA repair(GO:0006281);transcription, DNA-templated(GO:0006351);regulation of transcription, DNA-templated(GO:0006355);regulation of transcription by RNA polymerase II(GO:0006357);transcription by RNA polymerase II(GO:0006366);DNA damage res…	extracted		arrest	cycle	G2
HUMAN|HGNC=9949|UniProtKB=O94761	RECQL4	ATP-dependent DNA helicase Q4;RECQL4;ortholog	telomere maintenance(GO:0000723);double-strand break repair via homologous recombination(GO:0000724);DNA strand renaturation(GO:0000733);DNA replication(GO:0006260);DNA repair(GO:0006281);base-excision repair(GO:0006284);DNA recombination(GO:0006310);multicellular organism development(GO:0007275);DNA duplex unwinding(GO:0032508);telomeric D-loop disassembly(GO:0061820)
HUMAN|HGNC=7221|UniProtKB=Q13368	DLG3	MAGUK p55 subfamily member 3;MPP3;ortholog	signal transduction(GO:0007165);GMP metabolic process(GO:0046037);GDP metabolic process(GO:0046710)
HUMAN|HGNC=24368|UniProtKB=Q9UII4	HERC5	E3 ISG15--protein ligase HERC5;HERC5;ortholog	regulation of cyclin-dependent protein serine/threonine kinase activity(GO:0000079);protein polyubiquitination(GO:0000209);protein ubiquitination(GO:0016567);ISG15-protein conjugation(GO:0032020);negative regulation of type I interferon production(GO:0032480);innate immune response(GO:0045087);regulation of defense response to virus(GO:0050688);defense response to virus(GO:0051607)
HUMAN|HGNC=23841|UniProtKB=Q9C0E4	GRIP2	Glutamate receptor-interacting protein 2;GRIP2;ortholog	Notch signaling pathway(GO:0007219);artery smooth muscle contraction(GO:0014824);protein transport(GO:0015031);positive regulation of blood pressure(GO:0045777)
HUMAN|HGNC=29846|UniProtKB=O14512	SOCS6	Suppressor of cytokine signaling 7;SOCS7;ortholog	negative regulation of protein kinase activity(GO:0006469);biological_process(GO:0008150);insulin receptor signaling pathway(GO:0008286);protein ubiquitination(GO:0016567);cytokine-mediated signaling pathway(GO:0019221);layer formation in cerebral cortex(GO:0021819);radial glia guided migration of Purkinje cell(GO:0021942);intracellular signal transduction(GO:0035556);regulation of growth(GO:0040…
HUMAN|HGNC=11454|UniProtKB=P50226	SULT1A2	Sulfotransferase 1A2;SULT1A2;ortholog	ethanol catabolic process(GO:0006068);catecholamine metabolic process(GO:0006584);xenobiotic metabolic process(GO:0006805);steroid metabolic process(GO:0008202);amine biosynthetic process(GO:0009309);phenol-containing compound metabolic process(GO:0018958);3'-phosphoadenosine 5'-phosphosulfate metabolic process(GO:0050427);sulfation(GO:0051923)
HUMAN|HGNC=24036|UniProtKB=O95996	APC2	Adenomatous polyposis coli protein 2;APC2;ortholog	microtubule cytoskeleton organization(GO:0000226);cell fate specification(GO:0001708);negative regulation of microtubule depolymerization(GO:0007026);pattern specification process(GO:0007389);cell proliferation(GO:0008283);Wnt signaling pathway(GO:0016055);cell migration(GO:0016477);regulation of cell differentiation(GO:0045595);positive regulation of protein catabolic process(GO:0045732);negativ…
HUMAN|HGNC=7809|UniProtKB=P08138	NGFR	Tumor necrosis factor receptor superfamily member 16;NGFR;ortholog	intracellular protein transport(GO:0006886);activation of cysteine-type endopeptidase activity involved in apoptotic process(GO:0006919);inflammatory response(GO:0006954);immune response(GO:0006955);Rho protein signal transduction(GO:0007266);multicellular organism development(GO:0007275);axon guidance(GO:0007411);negative regulation of neuron projection development(GO:0010977);membrane protein i…	extracted	apoptotic
HUMAN|HGNC=30022|UniProtKB=Q86YN6	PPARGC1B	Peroxisome proliferator-activated receptor gamma coactivator 1-beta;PPARGC1B;ortholog	ossification(GO:0001503);regulation of transcription, DNA-templated(GO:0006355);mitochondrial transcription(GO:0006390);actin filament organization(GO:0007015);positive regulation of alkaline phosphatase activity(GO:0010694);positive regulation of mitochondrion organization(GO:0010822);intracellular estrogen receptor signaling pathway(GO:0030520);cellular response to reactive oxygen species(GO:00…
HUMAN|HGNC=4084|UniProtKB=O14764	GABRD	Gamma-aminobutyric acid receptor subunit delta;GABRD;ortholog	signal transduction(GO:0007165);chemical synaptic transmission(GO:0007268);ion transmembrane transport(GO:0034220);regulation of membrane potential(GO:0042391);nervous system process(GO:0050877);chloride transmembrane transport(GO:1902476)
HUMAN|HGNC=25248|UniProtKB=Q9H0B8	CRISPLD2	Cysteine-rich secretory protein LCCL domain-containing 2;CRISPLD2;ortholog	extracellular matrix organization(GO:0030198);lung development(GO:0030324);neutrophil degranulation(GO:0043312);face morphogenesis(GO:0060325)
HUMAN|HGNC=4284|UniProtKB=P29033	GJB2	Gap junction beta-2 protein;GJB2;ortholog	cell-cell signaling(GO:0007267);sensory perception of sound(GO:0007605);gap junction assembly(GO:0016264)
HUMAN|HGNC=4479|UniProtKB=Q99705	MCHR1	Melanin-concentrating hormone receptor 1;MCHR1;ortholog	generation of precursor metabolites and energy(GO:0006091);cell surface receptor signaling pathway(GO:0007166);G-protein coupled receptor signaling pathway(GO:0007186);adenylate cyclase-inhibiting G-protein coupled receptor signaling pathway(GO:0007193);positive regulation of cytosolic calcium ion concentration(GO:0007204);neuropeptide signaling pathway(GO:0007218);chemical synaptic transmission(…
HUMAN|HGNC=8021|UniProtKB=P21589	NT5E	5'-nucleotidase;NT5E;ortholog	purine nucleotide catabolic process(GO:0006195);AMP catabolic process(GO:0006196);DNA metabolic process(GO:0006259);leukocyte cell-cell adhesion(GO:0007159);nucleotide catabolic process(GO:0009166);dephosphorylation(GO:0016311);NAD metabolic process(GO:0019674);adenosine biosynthetic process(GO:0046086);pyrimidine nucleoside catabolic process(GO:0046135);negative regulation of inflammatory respon…
HUMAN|HGNC=4877|UniProtKB=Q9UBX0	HESX1	Homeobox expressed in ES cells 1;HESX1;ortholog	negative regulation of transcription by RNA polymerase II(GO:0000122);transcription, DNA-templated(GO:0006351);brain development(GO:0007420);pituitary gland development(GO:0021983);otic vesicle formation(GO:0030916);nose development(GO:0043584);forebrain morphogenesis(GO:0048853)
HUMAN|HGNC=13561|UniProtKB=Q5T1R4	HIVEP3	Transcription factor HIVEP3;HIVEP3;ortholog	regulation of transcription, DNA-templated(GO:0006355);regulation of transcription by RNA polymerase II(GO:0006357);transcription by RNA polymerase II(GO:0006366);signal transduction(GO:0007165);multicellular organism development(GO:0007275);skeletal muscle cell differentiation(GO:0035914);positive regulation of transcription, DNA-templated(GO:0045893)
HUMAN|HGNC=8029|UniProtKB=O95631	NTN1	Netrin-1;NTN1;ortholog	neuron migration(GO:0001764);apoptotic process(GO:0006915);substrate-dependent cell migration, cell extension(GO:0006930);nuclear migration(GO:0007097);Ras protein signal transduction(GO:0007265);axon guidance(GO:0007411);positive regulation of cell proliferation(GO:0008284);regulation of cell migration(GO:0030334);negative regulation of axon extension(GO:0030517);Cdc42 protein signal transductio…	extracted	apoptotic
HUMAN|HGNC=3796|UniProtKB=P01100	FOS	Proto-oncogene c-Fos;FOS;ortholog	conditioned taste aversion(GO:0001661);DNA methylation(GO:0006306);regulation of transcription by RNA polymerase II(GO:0006357);transcription by RNA polymerase II(GO:0006366);inflammatory response(GO:0006954);transforming growth factor beta receptor signaling pathway(GO:0007179);nervous system development(GO:0007399);female pregnancy(GO:0007565);aging(GO:0007568);response to cold(GO:0009409);resp…
HUMAN|HGNC=6199|UniProtKB=O75564	JRK	Jerky protein homolog;JRK;ortholog	positive regulation of canonical Wnt signaling pathway(GO:0090263)
HUMAN|HGNC=18971|UniProtKB=Q96PC3	AP1S3	AP-1 complex subunit sigma-3;AP1S3;ortholog	protein targeting(GO:0006605);intracellular protein transport(GO:0006886);protein transport(GO:0015031);vesicle-mediated transport(GO:0016192);antigen processing and presentation of exogenous peptide antigen via MHC class II(GO:0019886);regulation of defense response to virus by virus(GO:0050690)
HUMAN|HGNC=4203|UniProtKB=Q02742	GCNT1	Beta-1,3-galactosyl-O-glycosyl-glycoprotein beta-1,6-N-acetylglucosaminyltransferase;GCNT1;ortholog	glycoprotein biosynthetic process(GO:0009101);O-glycan processing(GO:0016266);response to insulin(GO:0032868);tissue morphogenesis(GO:0048729);leukocyte tethering or rolling(GO:0050901);cell adhesion molecule production(GO:0060352);kidney morphogenesis(GO:0060993)
HUMAN|HGNC=18306|UniProtKB=Q8TAE7	KCNG3	Potassium voltage-gated channel subfamily G member 3;KCNG3;ortholog	regulation of ion transmembrane transport(GO:0034765);protein homooligomerization(GO:0051260);potassium ion transmembrane transport(GO:0071805)
HUMAN|HGNC=6421|UniProtKB=P19012	KRT15	Keratin, type I cytoskeletal 15;KRT15;ortholog	cytoskeleton organization(GO:0007010);epidermis development(GO:0008544);keratinization(GO:0031424);cornification(GO:0070268)
HUMAN|HGNC=15748|UniProtKB=Q9UKY0	PRND	Prion-like protein doppel;PRND;ortholog	C-terminal protein lipidation(GO:0006501);cellular copper ion homeostasis(GO:0006878);acrosome reaction(GO:0007340);protein homooligomerization(GO:0051260)
HUMAN|HGNC=492|UniProtKB=P16157	ANK1	Ankyrin-1;ANK1;ortholog	exocytosis(GO:0006887);ER to Golgi vesicle-mediated transport(GO:0006888);cytoskeleton organization(GO:0007010);signal transduction(GO:0007165);positive regulation of organelle organization(GO:0010638);maintenance of epithelial cell apical/basal polarity(GO:0045199);protein localization to plasma membrane(GO:0072659)
HUMAN|HGNC=17062|UniProtKB=Q5JVS0	HABP4	Intracellular hyaluronan-binding protein 4;HABP4;ortholog	platelet degranulation(GO:0002576);transcription, DNA-templated(GO:0006351);regulation of transcription, DNA-templated(GO:0006355);mRNA processing(GO:0006397);RNA splicing(GO:0008380);positive regulation of RNA splicing(GO:0033120);negative regulation of DNA binding(GO:0043392);positive regulation of translational initiation(GO:0045948);cellular response to mechanical stimulus(GO:0071260)
HUMAN|HGNC=28498|UniProtKB=Q8TAG6	C8orf46	Uncharacterized protein C8orf46;C8orf46;ortholog	neurogenesis(GO:0022008);neuron differentiation(GO:0030182)
HUMAN|HGNC=29661|UniProtKB=Q96E52	OMA1	Metalloendopeptidase OMA1, mitochondrial;OMA1;ortholog	diet induced thermogenesis(GO:0002024);glucose metabolic process(GO:0006006);proteolysis(GO:0006508);protein quality control for misfolded or incompletely synthesized proteins(GO:0006515);lipid metabolic process(GO:0006629);negative regulation of mitochondrial fusion(GO:0010637);mitochondrial protein processing(GO:0034982);cristae formation(GO:0042407);regulation of apoptotic process(GO:0042981);…	extracted	apoptotic
HUMAN|HGNC=25233|UniProtKB=Q6P499	NPAL3	NIPA-like protein 3;NIPAL3;ortholog	magnesium ion transport(GO:0015693);magnesium ion transmembrane transport(GO:1903830)
HUMAN|HGNC=7895|UniProtKB=Q99743	NPAS2	Neuronal PAS domain-containing protein 2;NPAS2;ortholog	transcription, DNA-templated(GO:0006351);regulation of transcription, DNA-templated(GO:0006355);cellular response to DNA damage stimulus(GO:0006974);central nervous system development(GO:0007417);circadian rhythm(GO:0007623);regulation of lipid metabolic process(GO:0019216);circadian regulation of gene expression(GO:0032922);positive regulation of DNA repair(GO:0045739);positive regulation of tra…
HUMAN|HGNC=3665|UniProtKB=P05230	FGF1	Fibroblast growth factor 1;FGF1;ortholog	MAPK cascade(GO:0000165);activation of MAPK activity(GO:0000187);angiogenesis(GO:0001525);organ induction(GO:0001759);signal transduction(GO:0007165);multicellular organism development(GO:0007275);cell proliferation(GO:0008283);positive regulation of cell proliferation(GO:0008284);fibroblast growth factor receptor signaling pathway(GO:0008543);anatomical structure morphogenesis(GO:0009653);regula…
HUMAN|HGNC=7641|UniProtKB=P54920	NAPA	Alpha-soluble NSF attachment protein;NAPA;ortholog	intracellular protein transport(GO:0006886);ER to Golgi vesicle-mediated transport(GO:0006888);retrograde vesicle-mediated transport, Golgi to ER(GO:0006890);intra-Golgi vesicle-mediated transport(GO:0006891);brain development(GO:0007420);regulation of synaptic vesicle priming(GO:0010807);neuron differentiation(GO:0030182);positive regulation of ATPase activity(GO:0032781);synaptic transmission, …
HUMAN|HGNC=3723|UniProtKB=Q9Y680	FKBP7	Peptidyl-prolyl cis-trans isomerase FKBP7;FKBP7;ortholog	protein peptidyl-prolyl isomerization(GO:0000413);chaperone-mediated protein folding(GO:0061077)
HUMAN|HGNC=18021|UniProtKB=Q7Z403	TMC6	Transmembrane channel-like protein 6;TMC6;ortholog	ion transport(GO:0006811);biological_process(GO:0008150);neutrophil degranulation(GO:0043312)
HUMAN|HGNC=23616|UniProtKB=Q8IY50	SLC35F3	Putative thiamine transporter SLC35F3;SLC35F3;ortholog	thiamine transport(GO:0015888)
HUMAN|HGNC=19102|UniProtKB=O95786	DDX58	Probable ATP-dependent RNA helicase DDX58;DDX58;ortholog	positive regulation of defense response to virus by host(GO:0002230);detection of virus(GO:0009597);response to virus(GO:0009615);positive regulation of gene expression(GO:0010628);viral process(GO:0016032);protein deubiquitination(GO:0016579);regulation of cell migration(GO:0030334);negative regulation of type I interferon production(GO:0032480);positive regulation of granulocyte macrophage colo…
HUMAN|HGNC=14585|UniProtKB=Q96NX5	CAMK1G	Calcium/calmodulin-dependent protein kinase type 1G;CAMK1G;ortholog	protein phosphorylation(GO:0006468);peptidyl-serine phosphorylation(GO:0018105);peptidyl-threonine phosphorylation(GO:0018107);intracellular signal transduction(GO:0035556)
HUMAN|HGNC=30511|UniProtKB=Q5BJH7	YIF1B	Protein YIF1B;YIF1B;ortholog	ER to Golgi vesicle-mediated transport(GO:0006888)
HUMAN|HGNC=16721|UniProtKB=A6NKQ9	CGB1	Choriogonadotropin subunit beta variant 1;CGB1;ortholog	G-protein coupled receptor signaling pathway(GO:0007186);cell-cell signaling(GO:0007267);hormone-mediated signaling pathway(GO:0009755);regulation of signaling receptor activity(GO:0010469);ovulation(GO:0030728)
HUMAN|HGNC=5716|UniProtKB=P01834	IGKC	Immunoglobulin kappa constant;IGKC;ortholog	retina homeostasis(GO:0001895);proteolysis(GO:0006508);receptor-mediated endocytosis(GO:0006898);phagocytosis, recognition(GO:0006910);phagocytosis, engulfment(GO:0006911);immune response(GO:0006955);complement activation(GO:0006956);complement activation, classical pathway(GO:0006958);regulation of complement activation(GO:0030449);Fc-epsilon receptor signaling pathway(GO:0038095);Fc-gamma recep…
HUMAN|HGNC=8111|UniProtKB=Q8TAX0	OSR1	Protein odd-skipped-related 1;OSR1;ortholog	negative regulation of transcription by RNA polymerase II(GO:0000122);urogenital system development(GO:0001655);ureteric bud development(GO:0001657);mesonephros development(GO:0001823);chondrocyte differentiation(GO:0002062);transcription, DNA-templated(GO:0006351);osmosensory signaling pathway(GO:0007231);heart development(GO:0007507);gonad development(GO:0008406);positive regulation of gene exp…	extracted	apoptotic
HUMAN|HGNC=19743|UniProtKB=Q9UKY4	POMT2	Protein O-mannosyl-transferase 2;POMT2;ortholog	protein glycosylation(GO:0006486);protein O-linked glycosylation(GO:0006493);protein O-linked mannosylation(GO:0035269);ER-associated misfolded protein catabolic process(GO:0071712);mannosylation(GO:0097502);positive regulation of protein O-linked glycosylation(GO:1904100)
HUMAN|HGNC=20857|UniProtKB=Q9H9S0	NANOG	Homeobox protein NANOG;NANOG;ortholog	endodermal cell fate specification(GO:0001714);regulation of transcription, DNA-templated(GO:0006355);transcription by RNA polymerase II(GO:0006366);cell proliferation(GO:0008283);regulation of gene expression(GO:0010468);cytokine-mediated signaling pathway(GO:0019221);stem cell population maintenance(GO:0019827);cell differentiation(GO:0030154);somatic stem cell population maintenance(GO:0035019…
HUMAN|HGNC=14679|UniProtKB=Q969I6	SLC38A4	Sodium-coupled neutral amino acid transporter 4;SLC38A4;ortholog	amino acid transmembrane transport(GO:0003333);sodium ion transport(GO:0006814);amino acid transport(GO:0006865)
HUMAN|HGNC=19950|UniProtKB=Q8NG50	RDM1	RAD52 motif-containing protein 1;RDM1;ortholog	DNA repair(GO:0006281);DNA recombination(GO:0006310)
HUMAN|HGNC=9836|UniProtKB=Q8NFJ5	GPRC5A	Retinoic acid-induced protein 3;GPRC5A;ortholog	signal transduction(GO:0007165);negative regulation of epidermal growth factor-activated receptor activity(GO:0007175);G-protein coupled receptor signaling pathway(GO:0007186)
HUMAN|HGNC=4400|UniProtKB=P16520	GNB3	Guanine nucleotide-binding protein G(I)/G(S)/G(T) subunit beta-3;GNB3;ortholog	protein folding(GO:0006457);signal transduction(GO:0007165);G-protein coupled receptor signaling pathway(GO:0007186);regulation of blood pressure(GO:0008217);cellular response to glucagon stimulus(GO:0071377)
HUMAN|HGNC=18067|UniProtKB=Q8TD20	SLC2A12	Solute carrier family 2, facilitated glucose transporter member 12;SLC2A12;ortholog	hexose transmembrane transport(GO:0008645);hexose transmembrane transport(GO:0035428);glucose import(GO:0046323);proton transmembrane transport(GO:1902600)
HUMAN|HGNC=19750|UniProtKB=Q9ULT0	TTC7A	Tetratricopeptide repeat protein 7A;TTC7A;ortholog	cellular iron ion homeostasis(GO:0006879);hemopoiesis(GO:0030097);protein localization to plasma membrane(GO:0072659)
HUMAN|HGNC=20812|UniProtKB=Q9NX65	AF390550	Zinc finger and SCAN domain-containing protein 32;ZSCAN32;ortholog	transcription, DNA-templated(GO:0006351);regulation of transcription, DNA-templated(GO:0006355);regulation of transcription by RNA polymerase II(GO:0006357)
HUMAN|HGNC=7599|UniProtKB=Q12965	MYO1E	Unconventional myosin-Ie;MYO1E;ortholog	vasculogenesis(GO:0001570);in utero embryonic development(GO:0001701);glomerular filtration(GO:0003094);nitrogen compound metabolic process(GO:0006807);endocytosis(GO:0006897);microtubule-based movement(GO:0007018);actin filament-based movement(GO:0030048);glomerular basement membrane development(GO:0032836);post-embryonic hemopoiesis(GO:0035166);platelet-derived growth factor receptor signaling …
HUMAN|HGNC=19417|UniProtKB=Q494X3	ZNF404	Zinc finger protein 404;ZNF404;ortholog	transcription, DNA-templated(GO:0006351);regulation of transcription, DNA-templated(GO:0006355);regulation of transcription by RNA polymerase II(GO:0006357)
HUMAN|HGNC=9052|UniProtKB=P00749	PLAU	Urokinase-type plasminogen activator;PLAU;ortholog	response to hypoxia(GO:0001666);proteolysis(GO:0006508);chemotaxis(GO:0006935);signal transduction(GO:0007165);blood coagulation(GO:0007596);regulation of signaling receptor activity(GO:0010469);smooth muscle cell migration(GO:0014909);regulation of smooth muscle cell migration(GO:0014910);positive regulation of cell migration(GO:0030335);plasminogen activation(GO:0031639);regulation of cell adhe…
HUMAN|HGNC=17553|UniProtKB=Q96SE0	ABHD1	Protein ABHD1;ABHD1;ortholog	biological_process(GO:0008150);cellular lipid metabolic process(GO:0044255);phosphatidylcholine metabolic process(GO:0046470);medium-chain fatty acid biosynthetic process(GO:0051792);medium-chain fatty acid catabolic process(GO:0051793)
HUMAN|HGNC=19165|UniProtKB=O60343	TBC1D4	TBC1 domain family member 4;TBC1D4;ortholog	intracellular protein transport(GO:0006886);vesicle-mediated transport(GO:0016192);regulation of vesicle fusion(GO:0031338);negative regulation of vesicle fusion(GO:0031339);cellular response to insulin stimulus(GO:0032869);membrane organization(GO:0061024);activation of GTPase activity(GO:0090630)
HUMAN|HGNC=16693|UniProtKB=Q16538	GPR162	Probable G-protein coupled receptor 162;GPR162;ortholog	G-protein coupled receptor signaling pathway(GO:0007186)
HUMAN|HGNC=19873|UniProtKB=Q86SR1	GALNT10	Polypeptide N-acetylgalactosaminyltransferase 10;GALNT10;ortholog	protein O-linked glycosylation(GO:0006493);oligosaccharide biosynthetic process(GO:0009312);O-glycan processing(GO:0016266);protein O-linked glycosylation via serine(GO:0018242);protein O-linked glycosylation via threonine(GO:0018243)
HUMAN|HGNC=14259|UniProtKB=Q9ULW5	RAB26	Ras-related protein Rab-26;RAB26;ortholog	intracellular protein transport(GO:0006886);vesicle docking involved in exocytosis(GO:0006904);protein secretion(GO:0009306);regulation of exocytosis(GO:0017157);Rab protein signal transduction(GO:0032482);exocrine system development(GO:0035272);Golgi to plasma membrane protein transport(GO:0043001);regulated exocytosis(GO:0045055)
HUMAN|HGNC=1487|UniProtKB=Q13938	CAPS	Calcyphosin;CAPS;ortholog	intracellular signal transduction(GO:0035556)
HUMAN|HGNC=8529|UniProtKB=P30559	OXTR	Oxytocin receptor;OXTR;ortholog	suckling behavior(GO:0001967);response to amphetamine(GO:0001975);regulation of systemic arterial blood pressure by vasopressin(GO:0001992);muscle contraction(GO:0006936);cell surface receptor signaling pathway(GO:0007166);G-protein coupled receptor signaling pathway(GO:0007186);positive regulation of cytosolic calcium ion concentration(GO:0007204);heart development(GO:0007507);female pregnancy(G…	extracted			cycle
HUMAN|HGNC=9045|UniProtKB=Q6DJT9	PLAG1	Zinc finger protein PLAG1;PLAG1;ortholog	transcription by RNA polymerase II(GO:0006366);apoptotic process(GO:0006915);negative regulation of gene expression(GO:0010629);gland morphogenesis(GO:0022612);multicellular organism growth(GO:0035264);positive regulation of transcription by RNA polymerase II(GO:0045944);positive regulation of glial cell proliferation(GO:0060252);prostate gland growth(GO:0060736)	extracted	apoptotic
HUMAN|HGNC=20852|UniProtKB=Q96S15	WDR24	WD repeat-containing protein 24;WDR24;ortholog	autophagy(GO:0006914);regulation of autophagy(GO:0010506);positive regulation of TOR signaling(GO:0032008);cellular response to amino acid starvation(GO:0034198)
HUMAN|HGNC=983|UniProtKB=P06276	BCHE	Cholinesterase;BCHE;ortholog	learning(GO:0007612);negative regulation of cell proliferation(GO:0008285);neuroblast differentiation(GO:0014016);choline metabolic process(GO:0019695);response to alkaloid(GO:0043279);cocaine metabolic process(GO:0050783);negative regulation of synaptic transmission(GO:0050805);response to glucocorticoid(GO:0051384);response to folic acid(GO:0051593)
HUMAN|HGNC=9392|UniProtKB=P31323	PRKAR2B	cAMP-dependent protein kinase type II-beta regulatory subunit;PRKAR2B;ortholog	G2/M transition of mitotic cell cycle(GO:0000086);renal water homeostasis(GO:0003091);fatty acid metabolic process(GO:0006631);blood coagulation(GO:0007596);learning(GO:0007612);regulation of G2/M transition of mitotic cell cycle(GO:0010389);activation of protein kinase A activity(GO:0034199);intracellular signal transduction(GO:0035556);cellular response to glucagon stimulus(GO:0071377);response…	extracted			cycle	G2
HUMAN|HGNC=34|UniProtKB=P78363	ABCA4	Retinal-specific ATP-binding cassette transporter;ABCA4;ortholog	retinoid metabolic process(GO:0001523);phospholipid transfer to membrane(GO:0006649);lipid transport(GO:0006869);visual perception(GO:0007601);phototransduction, visible light(GO:0007603);phospholipid translocation(GO:0045332);photoreceptor cell maintenance(GO:0045494);transmembrane transport(GO:0055085)
HUMAN|HGNC=28657|UniProtKB=Q9BSW2	EFCAB4B	EF-hand calcium-binding domain-containing protein 4B;CRACR2A;ortholog	store-operated calcium entry(GO:0002115);adaptive immune response(GO:0002250);activation of store-operated calcium channel activity(GO:0032237);neutrophil degranulation(GO:0043312);positive regulation of calcium ion transport(GO:0051928)
HUMAN|HGNC=19175|UniProtKB=Q8IZR5	CMTM4	CKLF-like MARVEL transmembrane domain-containing protein 4;CMTM4;ortholog	chemotaxis(GO:0006935);regulation of signaling receptor activity(GO:0010469)
HUMAN|HGNC=4921|UniProtKB=P31629	HIVEP2	Transcription factor HIVEP2;HIVEP2;ortholog	regulation of transcription, DNA-templated(GO:0006355);regulation of transcription by RNA polymerase II(GO:0006357);transcription by RNA polymerase II(GO:0006366);signal transduction(GO:0007165);multicellular organism development(GO:0007275)
HUMAN|HGNC=6925|UniProtKB=P02686	MBP	Myelin basic protein;MBP;ortholog	MAPK cascade(GO:0000165);immune response(GO:0006955);chemical synaptic transmission(GO:0007268);central nervous system development(GO:0007417);sensory perception of sound(GO:0007605);axon ensheathment(GO:0008366);response to toxic substance(GO:0009636);substantia nigra development(GO:0021762);negative regulation of heterotypic cell-cell adhesion(GO:0034115);maintenance of permeability of blood-br…
HUMAN|HGNC=9403|UniProtKB=P24723	PRKCH	Protein kinase C eta type;PRKCH;ortholog	protein phosphorylation(GO:0006468);signal transduction(GO:0007165);positive regulation of macrophage derived foam cell differentiation(GO:0010744);peptidyl-serine phosphorylation(GO:0018105);platelet activation(GO:0030168);negative regulation of glial cell apoptotic process(GO:0034351);intracellular signal transduction(GO:0035556);positive regulation of keratinocyte differentiation(GO:0045618);p…	extracted	apoptotic
HUMAN|HGNC=21057|UniProtKB=Q9H1X1	C6orf206	Radial spoke head protein 9 homolog;RSPH9;ortholog	cilium movement(GO:0003341);axoneme assembly(GO:0035082);motile cilium assembly(GO:0044458);cilium movement involved in cell motility(GO:0060294)
HUMAN|HGNC=9006|UniProtKB=O75364	PTX3	Pituitary homeobox 3;PITX3;ortholog	lens development in camera-type eye(GO:0002088);lens morphogenesis in camera-type eye(GO:0002089);regulation of transcription, DNA-templated(GO:0006355);transcription by RNA polymerase II(GO:0006366);aging(GO:0007568);locomotory behavior(GO:0007626);animal organ morphogenesis(GO:0009887);negative regulation of gliogenesis(GO:0014014);midbrain development(GO:0030901);response to immobilization str…	extracted	apoptotic
HUMAN|HGNC=30208|UniProtKB=Q96RQ1	ENST00000360150	Endoplasmic reticulum-Golgi intermediate compartment protein 2;ERGIC2;ortholog	retrograde vesicle-mediated transport, Golgi to ER(GO:0006890)
HUMAN|HGNC=5117|UniProtKB=P17509	HOXB6	Homeobox protein Hox-B6;HOXB6;ortholog	transcription, DNA-templated(GO:0006351);regulation of transcription by RNA polymerase II(GO:0006357);anterior/posterior pattern specification(GO:0009952);erythrocyte homeostasis(GO:0034101);embryonic skeletal system morphogenesis(GO:0048704)
HUMAN|HGNC=26117|UniProtKB=Q5T447	HECTD3	E3 ubiquitin-protein ligase HECTD3;HECTD3;ortholog	protein ubiquitination(GO:0016567);proteasome-mediated ubiquitin-dependent protein catabolic process(GO:0043161)
HUMAN|HGNC=18590|UniProtKB=Q9NST1	PNPLA3	Patatin-like phospholipase domain-containing protein 3;PNPLA3;ortholog	long-chain fatty acid metabolic process(GO:0001676);glycerophospholipid metabolic process(GO:0006650);phosphatidic acid biosynthetic process(GO:0006654);lipid catabolic process(GO:0016042);triglyceride biosynthetic process(GO:0019432);triglyceride catabolic process(GO:0019433);lipid particle organization(GO:0034389);triglyceride acyl-chain remodeling(GO:0036153);acylglycerol acyl-chain remodeling…
HUMAN|HGNC=5113|UniProtKB=P14652	HOXB2	Homeobox protein Hox-B2;HOXB2;ortholog	morphogenesis of an epithelial sheet(GO:0002011);transcription by RNA polymerase II(GO:0006366);multicellular organism development(GO:0007275);blood circulation(GO:0008015);anterior/posterior pattern specification(GO:0009952);dorsal/ventral pattern formation(GO:0009953);rhombomere 3 development(GO:0021569);rhombomere 4 development(GO:0021570);facial nerve structural organization(GO:0021612);posit…
HUMAN|HGNC=6296|UniProtKB=O43526	KCNQ2	Potassium voltage-gated channel subfamily KQT member 2;KCNQ2;ortholog	chemical synaptic transmission(GO:0007268);nervous system development(GO:0007399);regulation of ion transmembrane transport(GO:0034765);potassium ion transmembrane transport(GO:0071805)
HUMAN|HGNC=9833|UniProtKB=Q9UQ07	RAGE	MAPK/MAK/MRK overlapping kinase;MOK;ortholog	protein phosphorylation(GO:0006468);signal transduction(GO:0007165);regulation of gene expression(GO:0010468);intracellular signal transduction(GO:0035556);regulation of cell cycle(GO:0051726)	extracted			cycle
HUMAN|HGNC=20582|UniProtKB=Q7Z449	CYP2U1	Cytochrome P450 2U1;CYP2U1;ortholog	organic acid metabolic process(GO:0006082);xenobiotic metabolic process(GO:0006805);exogenous drug catabolic process(GO:0042738);oxidation-reduction process(GO:0055114);omega-hydroxylase P450 pathway(GO:0097267)
HUMAN|HGNC=377|UniProtKB=Q9P0M2	AKAP7	A-kinase anchor protein 7 isoform gamma;AKAP7;ortholog	action potential(GO:0001508);ion transport(GO:0006811);protein localization(GO:0008104);biological_process(GO:0008150);regulation of protein kinase A signaling(GO:0010738);intracellular signal transduction(GO:0035556);regulation of membrane repolarization(GO:0060306);cellular response to cAMP(GO:0071320);positive regulation of potassium ion transmembrane transport(GO:1901381);positive regulation …
HUMAN|HGNC=25052|UniProtKB=Q96GV9	C5orf30	UNC119-binding protein C5orf30;C5orf30;ortholog	negative regulation of fibroblast migration(GO:0010764);protein transport(GO:0015031);cilium assembly(GO:0060271);negative regulation of cytokine production involved in inflammatory response(GO:1900016)
HUMAN|HGNC=9883|UniProtKB=P50749	RASSF2	Ras association domain-containing protein 2;RASSF2;ortholog	skeletal system development(GO:0001501);ossification(GO:0001503);protein phosphorylation(GO:0006468);cell cycle(GO:0007049);positive regulation of protein autophosphorylation(GO:0031954);negative regulation of peptidyl-serine phosphorylation(GO:0033137);epidermal growth factor receptor signaling pathway via I-kappaB kinase/NF-kappaB cascade(GO:0038168);positive regulation of apoptotic process(GO:…	extracted	apoptotic		cycle
HUMAN|HGNC=30320|UniProtKB=Q7Z5H3	ARHGAP22	Rho GTPase-activating protein 22;ARHGAP22;ortholog	angiogenesis(GO:0001525);transcription, DNA-templated(GO:0006351);regulation of transcription, DNA-templated(GO:0006355);signal transduction(GO:0007165);cell differentiation(GO:0030154);positive regulation of GTPase activity(GO:0043547);regulation of small GTPase mediated signal transduction(GO:0051056)
HUMAN|HGNC=30543|UniProtKB=Q7L8W6	ATPBD4	Diphthine--ammonia ligase;DPH6;ortholog	peptidyl-diphthamide biosynthetic process from peptidyl-histidine(GO:0017183)
HUMAN|HGNC=17625|UniProtKB=Q2M3X9	ZNF674	Zinc finger protein 674;ZNF674;ortholog	transcription, DNA-templated(GO:0006351);regulation of transcription, DNA-templated(GO:0006355);regulation of transcription by RNA polymerase II(GO:0006357);negative regulation of transcription, DNA-templated(GO:0045892)
HUMAN|HGNC=30305|UniProtKB=Q13156	RPA4	Replication protein A 30 kDa subunit;RPA4;ortholog	DNA damage checkpoint(GO:0000077);G1/S transition of mitotic cell cycle(GO:0000082);DNA replication initiation(GO:0006270);nucleotide-excision repair(GO:0006289);DNA recombination(GO:0006310)	extracted			cycle		G1
HUMAN|HGNC=10575|UniProtKB=P13521	SCG2	Secretogranin-2;SCG2;ortholog	MAPK cascade(GO:0000165);angiogenesis(GO:0001525);negative regulation of endothelial cell proliferation(GO:0001937);positive regulation of endothelial cell proliferation(GO:0001938);inflammatory response(GO:0006954);protein secretion(GO:0009306);regulation of signaling receptor activity(GO:0010469);intracellular signal transduction(GO:0035556);endothelial cell migration(GO:0043542);post-translati…	extracted	apoptotic
HUMAN|HGNC=20244|UniProtKB=Q8N118	CYP4X1	Cytochrome P450 4X1;CYP4X1;ortholog	oxidation-reduction process(GO:0055114)
HUMAN|HGNC=10776|UniProtKB=Q8N474	SFRP1	Secreted frizzled-related protein 1;SFRP1;ortholog	osteoblast differentiation(GO:0001649);ureteric bud development(GO:0001657);positive regulation of cell-matrix adhesion(GO:0001954);hematopoietic progenitor cell differentiation(GO:0002244);proteolysis(GO:0006508);G-protein coupled receptor signaling pathway(GO:0007186);positive regulation of cell proliferation(GO:0008284);negative regulation of cell proliferation(GO:0008285);male gonad developme…	extracted	apoptotic		cycle
HUMAN|HGNC=21740|UniProtKB=Q6ZV73	FGD6	FYVE, RhoGEF and PH domain-containing protein 6;FGD6;ortholog	cytoskeleton organization(GO:0007010);regulation of cell shape(GO:0008360);actin cytoskeleton organization(GO:0030036);regulation of Rho protein signal transduction(GO:0035023);regulation of GTPase activity(GO:0043087);filopodium assembly(GO:0046847)
HUMAN|HGNC=11200|UniProtKB=Q06945	SOX4	Transcription factor SOX-4;SOX4;ortholog	skeletal system development(GO:0001501);neural tube formation(GO:0001841);pro-B cell differentiation(GO:0002328);mitral valve morphogenesis(GO:0003183);cardiac ventricle formation(GO:0003211);cardiac right ventricle morphogenesis(GO:0003215);atrial septum primum morphogenesis(GO:0003289);noradrenergic neuron differentiation(GO:0003357);regulation of transcription, DNA-templated(GO:0006355);transc…	extracted	apoptotic	arrest	cycle
HUMAN|HGNC=15940|UniProtKB=Q9NPA5	ZFP64	Zinc finger protein 64 homolog, isoforms 1 and 2;ZFP64;ortholog	transcription, DNA-templated(GO:0006351);regulation of transcription, DNA-templated(GO:0006355);regulation of transcription by RNA polymerase II(GO:0006357);regulation of gene expression(GO:0010468);covalent chromatin modification(GO:0016569);regulation of histone methylation(GO:0031060)
HUMAN|HGNC=11204|UniProtKB=P48436	SOX9	Transcription factor SOX-9;SOX9;ortholog	skeletal system development(GO:0001501);cartilage condensation(GO:0001502);ossification(GO:0001503);branching involved in ureteric bud morphogenesis(GO:0001658);cell fate specification(GO:0001708);epithelial to mesenchymal transition(GO:0001837);tissue homeostasis(GO:0001894);positive regulation of protein phosphorylation(GO:0001934);hair follicle development(GO:0001942);positive regulation of me…	extracted	apoptotic		cycle
HUMAN|HGNC=18142|UniProtKB=Q9Y4D1	DAAM1	Disheveled-associated activator of morphogenesis 1;DAAM1;ortholog	actin cytoskeleton organization(GO:0030036);Wnt signaling pathway, planar cell polarity pathway(GO:0060071)
HUMAN|HGNC=27263|UniProtKB=Q5T7N3	ANKRD38	KN motif and ankyrin repeat domain-containing protein 4;KANK4;ortholog	negative regulation of actin filament polymerization(GO:0030837)
HUMAN|HGNC=24592|UniProtKB=Q658P3	STEAP3	Metalloreductase STEAP3;STEAP3;ortholog	apoptotic process(GO:0006915);cell cycle(GO:0007049);protein secretion(GO:0009306);copper ion import(GO:0015677);transferrin transport(GO:0033572);regulation of apoptotic process(GO:0042981);iron ion homeostasis(GO:0055072);oxidation-reduction process(GO:0055114);ferric iron import across plasma membrane(GO:0098706)	extracted	apoptotic		cycle
HUMAN|HGNC=26432|UniProtKB=Q8IVP9	ZNF547	Zinc finger protein 547;ZNF547;ortholog	transcription, DNA-templated(GO:0006351);regulation of transcription, DNA-templated(GO:0006355);regulation of transcription by RNA polymerase II(GO:0006357)
HUMAN|HGNC=24140|UniProtKB=Q3V5L5	MGAT5B	Alpha-1,6-mannosylglycoprotein 6-beta-N-acetylglucosaminyltransferase B;MGAT5B;ortholog	protein N-linked glycosylation(GO:0006487)
HUMAN|HGNC=11395|UniProtKB=Q9UEE5	STK17A	Serine/threonine-protein kinase 17A;STK17A;ortholog	protein phosphorylation(GO:0006468);apoptotic process(GO:0006915);intracellular signal transduction(GO:0035556);positive regulation of apoptotic process(GO:0043065);positive regulation of fibroblast apoptotic process(GO:2000271);regulation of reactive oxygen species metabolic process(GO:2000377)	extracted	apoptotic
HUMAN|HGNC=1435|UniProtKB=P22676	CALB2	Calretinin;CALB2;ortholog	regulation of cytosolic calcium ion concentration(GO:0051480);regulation of presynaptic cytosolic calcium ion concentration(GO:0099509);regulation of long-term synaptic potentiation(GO:1900271)
HUMAN|HGNC=11497|UniProtKB=Q96PV0	SYNGAP1	Ras/Rap GTPase-activating protein SynGAP;SYNGAP1;ortholog	MAPK cascade(GO:0000165);signal transduction(GO:0007165);Ras protein signal transduction(GO:0007265);pattern specification process(GO:0007389);visual learning(GO:0008542);dendrite development(GO:0016358);regulation of GTPase activity(GO:0043087);receptor clustering(GO:0043113);regulation of MAPK cascade(GO:0043408);negative regulation of neuron apoptotic process(GO:0043524);positive regulation of…	extracted	apoptotic
HUMAN|HGNC=7593|UniProtKB=Q9HD67	MYO10	Unconventional myosin-X;MYO10;ortholog	microtubule-based movement(GO:0007018);signal transduction(GO:0007165);regulation of cell shape(GO:0008360);positive regulation of cell-cell adhesion(GO:0022409);cytoskeleton-dependent intracellular transport(GO:0030705);Fc-gamma receptor signaling pathway involved in phagocytosis(GO:0038096);regulation of filopodium assembly(GO:0051489)
HUMAN|HGNC=15671|UniProtKB=Q8NI38	TA-NFKBH	NF-kappa-B inhibitor delta;NFKBID;ortholog	regulation of transcription by RNA polymerase II(GO:0006357);inflammatory response(GO:0006954);negative regulation of NF-kappaB transcription factor activity(GO:0032088);negative regulation of T cell differentiation in thymus(GO:0033085);negative regulation of I-kappaB kinase/NF-kappaB signaling(GO:0043124);positive regulation of thymocyte apoptotic process(GO:0070245)	extracted	apoptotic
HUMAN|HGNC=23437|UniProtKB=Q96JD6	AKR1CL2	1,5-anhydro-D-fructose reductase;AKR1E2;ortholog	oxidation-reduction process(GO:0055114)
HUMAN|HGNC=28725|UniProtKB=Q8IXN7	FAM80A	N-acetylaspartylglutamate synthase A;RIMKLA;ortholog	cellular protein modification process(GO:0006464);cellular amino acid biosynthetic process(GO:0008652)
HUMAN|HGNC=7220|UniProtKB=Q14168	MPP2	MAGUK p55 subfamily member 2;MPP2;ortholog	signal transduction(GO:0007165);GMP metabolic process(GO:0046037);GDP metabolic process(GO:0046710);protein homooligomerization(GO:0051260);excitatory postsynaptic potential(GO:0060079);long-term synaptic potentiation(GO:0060291)
HUMAN|HGNC=16709|UniProtKB=Q16602	CALCRL	Calcitonin gene-related peptide type 1 receptor;CALCRL;ortholog	angiogenesis(GO:0001525);calcium ion transport(GO:0006816);cell surface receptor signaling pathway(GO:0007166);G-protein coupled receptor signaling pathway(GO:0007186);G-protein coupled receptor signaling pathway, coupled to cyclic nucleotide second messenger(GO:0007187);adenylate cyclase-activating G-protein coupled receptor signaling pathway(GO:0007189);heart development(GO:0007507);protein tra…
HUMAN|HGNC=680|UniProtKB=Q99819	ARHGDIG	Rho GDP-dissociation inhibitor 3;ARHGDIG;ortholog	negative regulation of cell adhesion(GO:0007162);Rho protein signal transduction(GO:0007266);regulation of protein localization(GO:0032880);positive regulation of GTPase activity(GO:0043547);regulation of catalytic activity(GO:0050790);regulation of small GTPase mediated signal transduction(GO:0051056)
HUMAN|HGNC=7157|UniProtKB=P24347	MMP11	Stromelysin-3;MMP11;ortholog	proteolysis(GO:0006508);multicellular organism development(GO:0007275);extracellular matrix disassembly(GO:0022617);collagen fibril organization(GO:0030199);collagen catabolic process(GO:0030574);negative regulation of fat cell differentiation(GO:0045599);basement membrane organization(GO:0071711)
HUMAN|HGNC=30988|UniProtKB=Q6ZN30	BNC2	Zinc finger protein basonuclin-2;BNC2;ortholog	endochondral bone growth(GO:0003416);transcription, DNA-templated(GO:0006351);regulation of transcription by RNA polymerase II(GO:0006357);tongue development(GO:0043586);roof of mouth development(GO:0060021);mesenchyme development(GO:0060485)
HUMAN|HGNC=2902|UniProtKB=Q92796	DLG3	Disks large homolog 3;DLG3;ortholog	establishment of planar polarity(GO:0001736);chemical synaptic transmission(GO:0007268);nervous system development(GO:0007399);negative regulation of cell proliferation(GO:0008285);negative regulation of phosphatase activity(GO:0010923);cell-cell adhesion(GO:0016337);ion transmembrane transport(GO:0034220);receptor clustering(GO:0043113);establishment or maintenance of epithelial cell apical/basa…
HUMAN|HGNC=11639|UniProtKB=P36402	TCF7	Transcription factor 7;TCF7;ortholog	negative regulation of transcription by RNA polymerase II(GO:0000122);transcription, DNA-templated(GO:0006351);regulation of transcription, DNA-templated(GO:0006355);regulation of transcription by RNA polymerase II(GO:0006357);immune response(GO:0006955);Wnt signaling pathway(GO:0016055);neural tube development(GO:0021915);embryonic genitalia morphogenesis(GO:0030538);T cell receptor V(D)J recomb…	extracted	apoptotic
HUMAN|HGNC=6597|UniProtKB=P42702	LIFR	Leukemia inhibitory factor receptor;LIFR;ortholog	regulation of cytokine-mediated signaling pathway(GO:0001959);cell surface receptor signaling pathway(GO:0007166);positive regulation of cell proliferation(GO:0008284);cytokine-mediated signaling pathway(GO:0019221);response to cytokine(GO:0034097);oncostatin-M-mediated signaling pathway(GO:0038165);leukemia inhibitory factor signaling pathway(GO:0048861);ciliary neurotrophic factor-mediated sign…
HUMAN|HGNC=6258|UniProtKB=Q14500	KCNJ12	ATP-sensitive inward rectifier potassium channel 12;KCNJ12;ortholog	potassium ion transport(GO:0006813);muscle contraction(GO:0006936);regulation of heart contraction(GO:0008016);potassium ion import(GO:0010107);regulation of ion transmembrane transport(GO:0034765);protein homotetramerization(GO:0051289);cardiac conduction(GO:0061337)
HUMAN|HGNC=14974|UniProtKB=Q9Y5X0	SNX10	Sorting nexin-10;SNX10;ortholog	endocytosis(GO:0006897);endosome organization(GO:0007032);protein transport(GO:0015031);vesicle organization(GO:0016050);osteoclast differentiation(GO:0030316);cilium assembly(GO:0060271);protein localization to cilium(GO:0061512);protein localization to centrosome(GO:0071539);cellular response to leukemia inhibitory factor(GO:1990830)
HUMAN|HGNC=7214|UniProtKB=Q99547	MPHOSPH6	M-phase phosphoprotein 6;MPHOSPH6;ortholog	maturation of 5.8S rRNA(GO:0000460);rRNA processing(GO:0006364)
HUMAN|HGNC=15784|UniProtKB=Q96C45	ENST00000301831	Serine/threonine-protein kinase ULK4;ULK4;ortholog	microtubule cytoskeleton organization(GO:0000226);protein phosphorylation(GO:0006468);regulation of neuron projection development(GO:0010975);regulation of MAPK cascade(GO:0043408);regulation of JNK cascade(GO:0046328);regulation of protein kinase C signaling(GO:0090036);regulation of p38MAPK cascade(GO:1900744);regulation of neuron migration(GO:2001222)
HUMAN|HGNC=1814|UniProtKB=P13688	CEACAM1	Carcinoembryonic antigen-related cell adhesion molecule 1;CEACAM1;ortholog	angiogenesis(GO:0001525);regulation of cell growth(GO:0001558);blood vessel development(GO:0001568);negative regulation of T cell mediated cytotoxicity(GO:0001915);negative regulation of natural killer cell mediated cytotoxicity directed against tumor cell target(GO:0002859);negative regulation of protein kinase activity(GO:0006469);cell adhesion(GO:0007155);homophilic cell adhesion via plasma me…
HUMAN|HGNC=23157|UniProtKB=Q9Y672	ALG6	Dolichyl pyrophosphate Man9GlcNAc2 alpha-1,3-glucosyltransferase;ALG6;ortholog	protein glycosylation(GO:0006486);protein N-linked glycosylation(GO:0006487);dolichol-linked oligosaccharide biosynthetic process(GO:0006488);oligosaccharide-lipid intermediate biosynthetic process(GO:0006490)
HUMAN|HGNC=28161|UniProtKB=Q9BV47	DUSP26	Dual specificity protein phosphatase 26;DUSP26;ortholog	negative regulation of transcription by RNA polymerase II(GO:0000122);protein dephosphorylation(GO:0006470);peptidyl-tyrosine dephosphorylation(GO:0035335);negative regulation of protein kinase activity by regulation of protein phosphorylation(GO:0044387);positive regulation of cell adhesion(GO:0045785);negative regulation of ERK1 and ERK2 cascade(GO:0070373);positive regulation of peptidyl-serin…
HUMAN|HGNC=11751|UniProtKB=Q14188	TFDP2	Transcription factor Dp-2;TFDP2;ortholog	regulation of transcription involved in G1/S transition of mitotic cell cycle(GO:0000083);mitotic cell cycle(GO:0000278);transcription, DNA-templated(GO:0006351);regulation of transcription, DNA-templated(GO:0006355);regulation of transcription by RNA polymerase II(GO:0006357);transcription by RNA polymerase II(GO:0006366);DNA damage response, signal transduction by p53 class mediator resulting i…	extracted	apoptotic	arrest	cycle		G1
HUMAN|HGNC=11453|UniProtKB=P50225	SULT1A1	Sulfotransferase 1A1;SULT1A1;ortholog	ethanol catabolic process(GO:0006068);catecholamine metabolic process(GO:0006584);xenobiotic metabolic process(GO:0006805);estrogen metabolic process(GO:0008210);amine metabolic process(GO:0009308);flavonoid metabolic process(GO:0009812);3'-phosphoadenosine 5'-phosphosulfate metabolic process(GO:0050427);sulfation(GO:0051923)
HUMAN|HGNC=9771|UniProtKB=Q13636	RAB31	Ras-related protein Rab-31;RAB31;ortholog	intracellular protein transport(GO:0006886);receptor internalization(GO:0031623);Rab protein signal transduction(GO:0032482);cellular response to insulin stimulus(GO:0032869);Golgi to plasma membrane protein transport(GO:0043001);neutrophil degranulation(GO:0043312);regulated exocytosis(GO:0045055);phagosome maturation(GO:0090382)
HUMAN|HGNC=10946|UniProtKB=Q8WUM9	SLC20A1	Sodium-dependent phosphate transporter 1;SLC20A1;ortholog	phosphate-containing compound metabolic process(GO:0006796);ion transport(GO:0006811);phosphate ion transport(GO:0006817);signal transduction(GO:0007165);phosphate ion transmembrane transport(GO:0035435);sodium ion transmembrane transport(GO:0035725);positive regulation of I-kappaB kinase/NF-kappaB signaling(GO:0043123);sodium-dependent phosphate transport(GO:0044341);transmembrane transport(GO:0…
HUMAN|HGNC=8655|UniProtKB=Q08174	PCDH1	Protocadherin-1;PCDH1;ortholog	cell adhesion(GO:0007155);homophilic cell adhesion via plasma membrane adhesion molecules(GO:0007156);cell-cell signaling(GO:0007267);nervous system development(GO:0007399)
HUMAN|HGNC=15584|UniProtKB=Q8IYJ3	SYTL1	Synaptotagmin-like protein 1;SYTL1;ortholog	intracellular protein transport(GO:0006886);exocytosis(GO:0006887);vesicle fusion(GO:0006906);synaptic vesicle exocytosis(GO:0016079);regulation of calcium ion-dependent exocytosis(GO:0017158);calcium ion-regulated exocytosis of neurotransmitter(GO:0048791)
HUMAN|HGNC=23087|UniProtKB=Q8N370	SLC43A2	Large neutral amino acids transporter small subunit 4;SLC43A2;ortholog	amino acid transport(GO:0006865);neutral amino acid transport(GO:0015804);L-alpha-amino acid transmembrane transport(GO:1902475)
HUMAN|HGNC=6508|UniProtKB=O43813	LANCL1	LanC-like protein 1;LANCL1;ortholog	signal transduction(GO:0007165)
HUMAN|HGNC=12012|UniProtKB=P06753	TPM3	Tropomyosin alpha-3 chain;TPM3;ortholog	muscle contraction(GO:0006936);actin filament organization(GO:0007015);muscle filament sliding(GO:0030049)
HUMAN|HGNC=572|UniProtKB=Q9Y6B7	AP4B1	AP-4 complex subunit beta-1;AP4B1;ortholog	protein targeting(GO:0006605);intracellular protein transport(GO:0006886);protein localization(GO:0008104);vesicle-mediated transport(GO:0016192)
HUMAN|HGNC=2435|UniProtKB=P15509	CSF2RA	Granulocyte-macrophage colony-stimulating factor receptor subunit alpha;CSF2RA;ortholog	MAPK cascade(GO:0000165);peptidyl-tyrosine phosphorylation(GO:0018108);cytokine-mediated signaling pathway(GO:0019221);cellular protein metabolic process(GO:0044267)
HUMAN|HGNC=11769|UniProtKB=P10600	TGFB3	Transforming growth factor beta-3;TGFB3;ortholog	activation of MAPK activity(GO:0000187);response to hypoxia(GO:0001666);in utero embryonic development(GO:0001701);platelet degranulation(GO:0002576);transforming growth factor beta receptor signaling pathway(GO:0007179);salivary gland morphogenesis(GO:0007435);female pregnancy(GO:0007565);aging(GO:0007568);positive regulation of cell proliferation(GO:0008284);negative regulation of cell prolifer…	extracted	apoptotic
HUMAN|HGNC=25240|UniProtKB=Q4KMQ2	TMEM16F	Anoctamin-6;ANO6;ortholog	dendritic cell chemotaxis(GO:0002407);activation of blood coagulation via clotting cascade(GO:0002543);cation transport(GO:0006812);chloride transport(GO:0006821);lipid transport(GO:0006869);blood coagulation(GO:0007596);phospholipid scrambling(GO:0017121);positive regulation of bone mineralization(GO:0030501);bleb assembly(GO:0032060);ion transmembrane transport(GO:0034220);positive regulation o…	extracted	apoptotic
HUMAN|HGNC=19863|UniProtKB=Q8IZM9	SLC38A6	Probable sodium-coupled neutral amino acid transporter 6;SLC38A6;ortholog	amino acid transmembrane transport(GO:0003333);sodium ion transport(GO:0006814)
HUMAN|HGNC=1090|UniProtKB=Q03001	DST	Dystonin;DST;ortholog	microtubule cytoskeleton organization(GO:0000226);cytoskeleton organization(GO:0007010);cell adhesion(GO:0007155);integrin-mediated signaling pathway(GO:0007229);retrograde axonal transport(GO:0008090);response to wounding(GO:0009611);maintenance of cell polarity(GO:0030011);hemidesmosome assembly(GO:0031581);intermediate filament cytoskeleton organization(GO:0045104);cell motility(GO:0048870)
HUMAN|HGNC=11906|UniProtKB=O14798	TNFRSF10C	Tumor necrosis factor receptor superfamily member 10C;TNFRSF10C;ortholog	inflammatory response(GO:0006954);immune response(GO:0006955);signal transduction(GO:0007165);multicellular organism development(GO:0007275);response to lipopolysaccharide(GO:0032496);tumor necrosis factor-mediated signaling pathway(GO:0033209);regulation of cell proliferation(GO:0042127);regulation of apoptotic process(GO:0042981);negative regulation of cysteine-type endopeptidase activity invol…	extracted	apoptotic
HUMAN|HGNC=11917|UniProtKB=P20333	TNFRSF1B	Tumor necrosis factor receptor superfamily member 1B;TNFRSF1B;ortholog	inflammatory response(GO:0006954);immune response(GO:0006955);multicellular organism development(GO:0007275);aging(GO:0007568);intrinsic apoptotic signaling pathway in response to DNA damage(GO:0008630);cytokine-mediated signaling pathway(GO:0019221);response to lipopolysaccharide(GO:0032496);tumor necrosis factor-mediated signaling pathway(GO:0033209);regulation of cell proliferation(GO:0042127)…	extracted	apoptotic
HUMAN|HGNC=24042|UniProtKB=Q9GZV5	WWTR1	WW domain-containing transcription regulator protein 1;WWTR1;ortholog	negative regulation of transcription by RNA polymerase II(GO:0000122);osteoblast differentiation(GO:0001649);negative regulation of protein phosphorylation(GO:0001933);regulation of transcription, DNA-templated(GO:0006355);transcription initiation from RNA polymerase II promoter(GO:0006367);negative regulation of protein kinase activity(GO:0006469);positive regulation of cell proliferation(GO:000…
HUMAN|HGNC=15683|UniProtKB=Q9C0J1	B3GNT4	N-acetyllactosaminide beta-1,3-N-acetylglucosaminyltransferase 4;B3GNT4;ortholog	protein glycosylation(GO:0006486);protein O-linked glycosylation(GO:0006493);O-glycan processing(GO:0016266);keratan sulfate biosynthetic process(GO:0018146);poly-N-acetyllactosamine biosynthetic process(GO:0030311)
HUMAN|HGNC=28477|UniProtKB=Q8NBM8	PCYOX1L	Prenylcysteine oxidase-like;PCYOX1L;ortholog	platelet degranulation(GO:0002576);prenylated protein catabolic process(GO:0030327);prenylcysteine catabolic process(GO:0030328);oxidation-reduction process(GO:0055114)
HUMAN|HGNC=11539|UniProtKB=Q15542	TAF5	Transcription initiation factor TFIID subunit 5;TAF5;ortholog	chromatin organization(GO:0006325);DNA-templated transcription, initiation(GO:0006352);regulation of transcription, DNA-templated(GO:0006355);transcription by RNA polymerase II(GO:0006366);transcription initiation from RNA polymerase II promoter(GO:0006367);transcription elongation from RNA polymerase II promoter(GO:0006368);viral process(GO:0016032);histone acetylation(GO:0016573);snRNA transcri…
HUMAN|HGNC=13949|UniProtKB=Q9UIM3	FKBPL	FK506-binding protein-like;FKBPL;ortholog	response to radiation(GO:0009314);protein stabilization(GO:0050821);regulation of blood vessel branching(GO:1905553)
HUMAN|HGNC=30278|UniProtKB=Q14699	RFTN1	Raftlin;RFTN1;ortholog	membrane raft assembly(GO:0001765);T cell antigen processing and presentation(GO:0002457);protein transport into membrane raft(GO:0032596);interleukin-17 production(GO:0032620);dsRNA transport(GO:0033227);toll-like receptor 3 signaling pathway(GO:0034138);growth(GO:0040007);response to exogenous dsRNA(GO:0043330);T cell receptor signaling pathway(GO:0050852);B cell receptor signaling pathway(GO:0…
HUMAN|HGNC=13395|UniProtKB=O96009	NAPA	Napsin-A;NAPSA;ortholog	proteolysis(GO:0006508);autophagy(GO:0006914);protein catabolic process(GO:0030163);membrane protein proteolysis(GO:0033619);surfactant homeostasis(GO:0043129);cellular protein metabolic process(GO:0044267)
HUMAN|HGNC=11366|UniProtKB=P42229	STAT5A	Signal transducer and activator of transcription 5A;STAT5A;ortholog	allantoin metabolic process(GO:0000255);positive regulation of endothelial cell proliferation(GO:0001938);citrate metabolic process(GO:0006101);2-oxoglutarate metabolic process(GO:0006103);succinate metabolic process(GO:0006105);oxaloacetate metabolic process(GO:0006107);transcription, DNA-templated(GO:0006351);regulation of transcription, DNA-templated(GO:0006355);regulation of transcription by …
HUMAN|HGNC=11921|UniProtKB=O95407	TNFRSF6B	Tumor necrosis factor receptor superfamily member 6B;TNFRSF6B;ortholog	inflammatory response(GO:0006954);immune response(GO:0006955);multicellular organism development(GO:0007275);response to lipopolysaccharide(GO:0032496);tumor necrosis factor-mediated signaling pathway(GO:0033209);regulation of cell proliferation(GO:0042127);regulation of apoptotic process(GO:0042981);negative regulation of apoptotic process(GO:0043066);negative regulation of cysteine-type endopep…	extracted	apoptotic
HUMAN|HGNC=30526|UniProtKB=Q86TL2	TMEM110	Store-operated calcium entry regulator STIMATE;TMEM110;ortholog	activation of store-operated calcium channel activity(GO:0032237);calcium-mediated signaling using intracellular calcium source(GO:0035584);positive regulation of calcineurin-NFAT signaling cascade(GO:0070886)
HUMAN|HGNC=3420|UniProtKB=Q12929	EPS8	Epidermal growth factor receptor kinase substrate 8;EPS8;ortholog	signal transduction(GO:0007165);epidermal growth factor receptor signaling pathway(GO:0007173);Rho protein signal transduction(GO:0007266);cell proliferation(GO:0008283);regulation of cell shape(GO:0008360);positive regulation of signal transduction(GO:0009967);exit from mitosis(GO:0010458);Rac protein signal transduction(GO:0016601);regulation of actin filament length(GO:0030832);regulation of a…
HUMAN|HGNC=10860|UniProtKB=P15907	ST6GAL1	Beta-galactoside alpha-2,6-sialyltransferase 1;ST6GAL1;ortholog	N-acetylneuraminate metabolic process(GO:0006054);protein glycosylation(GO:0006486);humoral immune response(GO:0006959);oligosaccharide metabolic process(GO:0009311);O-glycan processing(GO:0016266);protein N-linked glycosylation via asparagine(GO:0018279);sialylation(GO:0097503)
HUMAN|HGNC=12371|UniProtKB=Q8WYR4	TSGA2	Radial spoke head 1 homolog;RSPH1;ortholog	spermatid development(GO:0007286);axoneme assembly(GO:0035082);meiotic cell cycle(GO:0051321)	extracted			cycle
HUMAN|HGNC=29819|UniProtKB=Q9ULH7	MKL2	MKL/myocardin-like protein 2;MKL2;ortholog	regulation of transcription by RNA polymerase II(GO:0006357);transcription by RNA polymerase II(GO:0006366);muscle organ development(GO:0007517);negative regulation of phosphoprotein phosphatase activity(GO:0032515);positive regulation of striated muscle tissue development(GO:0045844);positive regulation of transcription by RNA polymerase II(GO:0045944);smooth muscle cell differentiation(GO:00511…
HUMAN|HGNC=14078|UniProtKB=Q9BYV9	BACH2	Transcription regulator protein BACH2;BACH2;ortholog	negative regulation of transcription by RNA polymerase II(GO:0000122);regulation of transcription, DNA-templated(GO:0006355);transcription by RNA polymerase II(GO:0006366);protein ubiquitination(GO:0016567);import into nucleus(GO:0051170)
HUMAN|HGNC=4395|UniProtKB=P19086	GNAZ	Guanine nucleotide-binding protein G(z) subunit alpha;GNAZ;ortholog	protein folding(GO:0006457);G-protein coupled receptor signaling pathway(GO:0007186);adenylate cyclase-modulating G-protein coupled receptor signaling pathway(GO:0007188);adenylate cyclase-inhibiting G-protein coupled receptor signaling pathway(GO:0007193)
HUMAN|HGNC=20772|UniProtKB=Q13509	TUBB3	Tubulin beta-3 chain;TUBB3;ortholog	microtubule cytoskeleton organization(GO:0000226);mitotic cell cycle(GO:0000278);cytoskeleton organization(GO:0007010);microtubule-based process(GO:0007017);axon guidance(GO:0007411);neuron differentiation(GO:0030182)	extracted			cycle
HUMAN|HGNC=16952|UniProtKB=Q9H3M7	TXNIP	Thioredoxin-interacting protein;TXNIP;ortholog	negative regulation of transcription by RNA polymerase II(GO:0000122);transcription, DNA-templated(GO:0006351);protein import into nucleus(GO:0006606);cell cycle(GO:0007049);response to mechanical stimulus(GO:0009612);response to glucose(GO:0009749);keratinocyte differentiation(GO:0030216);response to estradiol(GO:0032355);response to progesterone(GO:0032570);regulation of cell proliferation(GO:0…	extracted	apoptotic		cycle
HUMAN|HGNC=8001|UniProtKB=P48552	NRIP1	Nuclear receptor-interacting protein 1;NRIP1;ortholog	negative regulation of transcription by RNA polymerase II(GO:0000122);ovarian follicle rupture(GO:0001543);transcription, DNA-templated(GO:0006351);regulation of transcription by RNA polymerase II(GO:0006357);circadian rhythm(GO:0007623);lipid storage(GO:0019915);androgen receptor signaling pathway(GO:0030521);circadian regulation of gene expression(GO:0032922);positive regulation of transcriptio…
HUMAN|HGNC=13024|UniProtKB=Q9UIE0	ZNF230	Zinc finger protein 230;ZNF230;ortholog	transcription, DNA-templated(GO:0006351);regulation of transcription, DNA-templated(GO:0006355);regulation of transcription by RNA polymerase II(GO:0006357)
HUMAN|HGNC=24974|UniProtKB=Q8IZ69	HTF9C	tRNA (uracil-5-)-methyltransferase homolog A;TRMT2A;ortholog	RNA methylation(GO:0001510);RNA processing(GO:0006396)
HUMAN|HGNC=29849|UniProtKB=Q8N3J6	IGSF4D	Cell adhesion molecule 2;CADM2;ortholog	homophilic cell adhesion via plasma membrane adhesion molecules(GO:0007156);heterophilic cell-cell adhesion via plasma membrane cell adhesion molecules(GO:0007157);cell recognition(GO:0008037);adherens junction organization(GO:0034332)
HUMAN|HGNC=7028|UniProtKB=Q5EB52	MEST	Mesoderm-specific transcript homolog protein;MEST;ortholog	mesoderm development(GO:0007498);regulation of lipid storage(GO:0010883)
HUMAN|HGNC=23302|UniProtKB=Q2TB90	HKDC1	Putative hexokinase HKDC1;HKDC1;ortholog	cellular glucose homeostasis(GO:0001678);glycolytic process(GO:0006096);hexose metabolic process(GO:0019318);carbohydrate phosphorylation(GO:0046835);glucose 6-phosphate metabolic process(GO:0051156)
HUMAN|HGNC=15947|UniProtKB=Q9BZF9	UACA	Uveal autoantigen with coiled-coil domains and ankyrin repeats;UACA;ortholog	biological_process(GO:0008150);apoptotic signaling pathway(GO:0097190);regulation of NIK/NF-kappaB signaling(GO:1901222)	extracted	apoptotic
HUMAN|Gene_ORFName=HCCS4|UniProtKB=Q9NYL2	ZAK	Mitogen-activated protein kinase kinase kinase MLT;ZAK;ortholog	DNA damage checkpoint(GO:0000077);MAPK cascade(GO:0000165);activation of MAPKK activity(GO:0000186);protein phosphorylation(GO:0006468);cytoskeleton organization(GO:0007010);cell cycle arrest(GO:0007050);mitotic cell cycle checkpoint(GO:0007093);activation of JUN kinase activity(GO:0007257);cell death(GO:0008219);cell proliferation(GO:0008283);cell differentiation(GO:0030154);embryonic digit morp…	extracted	apoptotic	arrest	cycle

## Sheet: AgE_PCI only_fold4_sig_GO_panth
Supplementary Table S5-2. GO Biological Process annotations for genes altered only in PCI-35 by AbE treatment
Gene ID	Mapped IDs	Gene Name	GO database BP Complete	extracted	apoptotic	arrest	cycle	G2 phase	G1 phase
HUMAN|HGNC=20366|UniProtKB=Q6UWI4	TMEM46	Protein shisa-2 homolog;SHISA2;ortholog	multicellular organism development(GO:0007275);negative regulation of Wnt signaling pathway(GO:0030178);negative regulation of fibroblast growth factor receptor signaling pathway(GO:0040037)
HUMAN|HGNC=4940|UniProtKB=P04440	HLA-DPB1	HLA class II histocompatibility antigen, DP beta 1 chain;HLA-DPB1;ortholog	antigen processing and presentation of peptide or polysaccharide antigen via MHC class II(GO:0002504);immune response(GO:0006955);antigen processing and presentation of exogenous peptide antigen via MHC class II(GO:0019886);T cell costimulation(GO:0031295);positive regulation of interferon-gamma production(GO:0032729);positive regulation of T cell proliferation(GO:0042102);T cell receptor signali…
HUMAN|HGNC=21113|UniProtKB=Q6UY11	EGFL9	Protein delta homolog 2;DLK2;ortholog	regulation of fat cell differentiation(GO:0045598);negative regulation of Notch signaling pathway(GO:0045746)
HUMAN|HGNC=17366|UniProtKB=Q9UDR5	AASS	Alpha-aminoadipic semialdehyde synthase, mitochondrial;AASS;ortholog	generation of precursor metabolites and energy(GO:0006091);lysine catabolic process(GO:0006554);lysine biosynthetic process via aminoadipic acid(GO:0019878);L-lysine catabolic process to acetyl-CoA via saccharopine(GO:0033512);protein tetramerization(GO:0051262);oxidation-reduction process(GO:0055114)
HUMAN|HGNC=18831|UniProtKB=Q96CG8	CTHRC1	Collagen triple helix repeat-containing protein 1;CTHRC1;ortholog	cell migration(GO:0016477);positive regulation of protein binding(GO:0032092);positive regulation of osteoblast proliferation(GO:0033690);ossification involved in bone remodeling(GO:0043932);positive regulation of osteoblast differentiation(GO:0045669);Wnt signaling pathway, planar cell polarity pathway(GO:0060071);inner ear receptor cell stereocilium organization(GO:0060122);negative regulation …
HUMAN|HGNC=17631|UniProtKB=Q9GZS1	POLR1E	DNA-directed RNA polymerase I subunit RPA49;POLR1E;ortholog	RNA polymerase I transcriptional preinitiation complex assembly(GO:0001188);transcription, DNA-templated(GO:0006351);transcription initiation from RNA polymerase I promoter(GO:0006361);transcription elongation from RNA polymerase I promoter(GO:0006362);termination of RNA polymerase I transcription(GO:0006363);positive regulation of gene expression, epigenetic(GO:0045815)
HUMAN|HGNC=2214|UniProtKB=Q02388	COL7A1	Collagen alpha-1(VII) chain;COL7A1;ortholog	ER to Golgi vesicle-mediated transport(GO:0006888);cell adhesion(GO:0007155);epidermis development(GO:0008544);negative regulation of endopeptidase activity(GO:0010951);extracellular matrix organization(GO:0030198);collagen catabolic process(GO:0030574);endodermal cell differentiation(GO:0035987);COPII vesicle coating(GO:0048208)
HUMAN|HGNC=19233|UniProtKB=Q495W5	FUT11	Alpha-(1,3)-fucosyltransferase 11;FUT11;ortholog	protein glycosylation(GO:0006486);fucosylation(GO:0036065)
HUMAN|HGNC=11345|UniProtKB=O95980	RECK	Reversion-inducing cysteine-rich protein with Kazal motifs;RECK;ortholog	blood vessel maturation(GO:0001955);C-terminal protein lipidation(GO:0006501);embryo implantation(GO:0007566);negative regulation of endopeptidase activity(GO:0010951);extracellular matrix organization(GO:0030198);negative regulation of cell migration(GO:0030336);embryonic forelimb morphogenesis(GO:0035115);negative regulation of metalloendopeptidase activity(GO:1904684)
HUMAN|HGNC=11714|UniProtKB=P28347	TEAD1	Transcriptional enhancer factor TEF-1;TEAD1;ortholog	transcription, DNA-templated(GO:0006351);regulation of transcription, DNA-templated(GO:0006355);transcription by RNA polymerase II(GO:0006366);transcription initiation from RNA polymerase II promoter(GO:0006367);hippo signaling(GO:0035329);positive regulation of transcription, DNA-templated(GO:0045893);positive regulation of transcription by RNA polymerase II(GO:0045944);embryonic organ developme…
HUMAN|HGNC=19877|UniProtKB=Q8IXK2	GALNT12	Polypeptide N-acetylgalactosaminyltransferase 12;GALNT12;ortholog	oligosaccharide biosynthetic process(GO:0009312);O-glycan processing(GO:0016266);protein O-linked glycosylation via serine(GO:0018242);protein O-linked glycosylation via threonine(GO:0018243)
HUMAN|HGNC=9018|UniProtKB=Q9C010	PKIB	cAMP-dependent protein kinase inhibitor beta;PKIB;ortholog	positive regulation of telomere maintenance via telomerase(GO:0032212);positive regulation of telomerase activity(GO:0051973);negative regulation of protein serine/threonine kinase activity(GO:0071901);positive regulation of telomere capping(GO:1904355);negative regulation of cAMP-dependent protein kinase activity(GO:2000480)
HUMAN|HGNC=18341|UniProtKB=Q9Y2J8	PADI2	Protein-arginine deiminase type-2;PADI2;ortholog	chromatin organization(GO:0006325);regulation of chromatin disassembly(GO:0010848);protein citrullination(GO:0018101);substantia nigra development(GO:0021762);intracellular estrogen receptor signaling pathway(GO:0030520);histone H3-R26 citrullination(GO:0036413);histone citrullination(GO:0036414);neutrophil degranulation(GO:0043312);chromatin-mediated maintenance of transcription(GO:0048096);nega…
HUMAN|HGNC=28334|UniProtKB=Q96BW1	UPRT	Uracil phosphoribosyltransferase homolog;UPRT;ortholog	pyrimidine nucleobase metabolic process(GO:0006206);UMP biosynthetic process(GO:0006222);female pregnancy(GO:0007565);lactation(GO:0007595);nucleoside metabolic process(GO:0009116);response to insulin(GO:0032868);pyrimidine nucleoside salvage(GO:0043097)
HUMAN|HGNC=6010|UniProtKB=P31785	IL2RG	Cytokine receptor common subunit gamma;IL2RG;ortholog	MAPK cascade(GO:0000165);immune response(GO:0006955);signal transduction(GO:0007165);viral process(GO:0016032);cytokine-mediated signaling pathway(GO:0019221);interleukin-15-mediated signaling pathway(GO:0035723);interleukin-4-mediated signaling pathway(GO:0035771);interleukin-2-mediated signaling pathway(GO:0038110);interleukin-7-mediated signaling pathway(GO:0038111);interleukin-9-mediated sign…
HUMAN|HGNC=15967|UniProtKB=P81534	DEFB103A	Beta-defensin 103;DEFB103A;ortholog	chemotaxis(GO:0006935);antimicrobial humoral response(GO:0019730);killing of cells of other organism(GO:0031640);defense response to bacterium(GO:0042742);defense response to Gram-negative bacterium(GO:0050829);defense response to Gram-positive bacterium(GO:0050830);cell chemotaxis(GO:0060326)
HUMAN|HGNC=18123|UniProtKB=Q8NER5	ACVR1C	Activin receptor type-1C;ACVR1C;ortholog	response to dietary excess(GO:0002021);protein phosphorylation(GO:0006468);response to glucose(GO:0009749);lipid storage(GO:0019915);signal transduction by protein phosphorylation(GO:0023014);cell differentiation(GO:0030154);apoptotic nuclear changes(GO:0030262);response to insulin(GO:0032868);nodal signaling pathway(GO:0038092);positive regulation of cysteine-type endopeptidase activity involved…	extracted	apoptotic
HUMAN|HGNC=4124|UniProtKB=Q10471	GALNT2	Polypeptide N-acetylgalactosaminyltransferase 2;GALNT2;ortholog	immunoglobulin biosynthetic process(GO:0002378);protein O-linked glycosylation(GO:0006493);oligosaccharide biosynthetic process(GO:0009312);O-glycan processing(GO:0016266);protein O-linked glycosylation via serine(GO:0018242);protein O-linked glycosylation via threonine(GO:0018243)
HUMAN|HGNC=20601|UniProtKB=Q6PIS1	SLC23A3	Solute carrier family 23 member 3;SLC23A3;ortholog	transmembrane transport(GO:0055085)
HUMAN|HGNC=32700|UniProtKB=Q8IW40	CCDC103	Coiled-coil domain-containing protein 103;CCDC103;ortholog	heart looping(GO:0001947);cilium movement(GO:0003341);outer dynein arm assembly(GO:0036158);inner dynein arm assembly(GO:0036159);epithelial cilium movement involved in determination of left/right asymmetry(GO:0060287);axonemal dynein complex assembly(GO:0070286);determination of digestive tract left/right asymmetry(GO:0071907)
HUMAN|HGNC=6836|UniProtKB=P46821	MAP1B	Microtubule-associated protein 1B;MAP1B;ortholog	microtubule cytoskeleton organization(GO:0000226);microtubule bundle formation(GO:0001578);neuron migration(GO:0001764);nervous system development(GO:0007399);axonogenesis(GO:0007409);cellular process(GO:0009987);dendrite development(GO:0016358);regulation of microtubule depolymerization(GO:0031114);negative regulation of intracellular transport(GO:0032387);positive regulation of axon extension(G…
HUMAN|HGNC=29396|UniProtKB=Q5R3F8	LRRC62	Protein phosphatase 1 regulatory subunit 29;ELFN2;ortholog	negative regulation of phosphatase activity(GO:0010923);negative regulation of phosphoprotein phosphatase activity(GO:0032515)
HUMAN|HGNC=29216|UniProtKB=Q2M1Z3	CDGAP	Rho GTPase-activating protein 31;ARHGAP31;ortholog	signal transduction(GO:0007165);small GTPase mediated signal transduction(GO:0007264);positive regulation of GTPase activity(GO:0043547);regulation of small GTPase mediated signal transduction(GO:0051056)
HUMAN|HGNC=6528|UniProtKB=P13796	LCP1	Plastin-2;LCP1;ortholog	T cell activation involved in immune response(GO:0002286);protein kinase A signaling(GO:0010737);cell migration(GO:0016477);extracellular matrix disassembly(GO:0022617);animal organ regeneration(GO:0031100);regulation of intracellular protein transport(GO:0033157);interleukin-12-mediated signaling pathway(GO:0035722);actin filament bundle assembly(GO:0051017);actin filament network formation(GO:0…
HUMAN|HGNC=14013|UniProtKB=Q9NTJ3	SMC4	Structural maintenance of chromosomes protein 4;SMC4;ortholog	mitotic sister chromatid segregation(GO:0000070);mitotic chromosome condensation(GO:0007076);meiotic chromosome condensation(GO:0010032);meiotic chromosome segregation(GO:0045132);chromosome organization(GO:0051276);cell division(GO:0051301);kinetochore organization(GO:0051383)
HUMAN|HGNC=386|UniProtKB=P42330	AKR1C3	Aldo-keto reductase family 1 member C3;AKR1C3;ortholog	protein import into nucleus, translocation(GO:0000060);retinoid metabolic process(GO:0001523);prostaglandin metabolic process(GO:0006693);G-protein coupled receptor signaling pathway(GO:0007186);response to nutrient(GO:0007584);steroid metabolic process(GO:0008202);C21-steroid hormone metabolic process(GO:0008207);positive regulation of cell proliferation(GO:0008284);male gonad development(GO:000…	extracted	apoptotic
HUMAN|HGNC=13422|UniProtKB=Q9NZH4	PTTG3	Putative pituitary tumor-transforming gene 3 protein;PTTG3P;ortholog	regulation of transcription, DNA-templated(GO:0006355);negative regulation of peptidase activity(GO:0010466);homologous chromosome segregation(GO:0045143);chromosome organization(GO:0051276);negative regulation of mitotic sister chromatid separation(GO:2000816)
HUMAN|HGNC=5982|UniProtKB=Q9UHF5	IL20	Interleukin-17B;IL17B;ortholog	inflammatory response(GO:0006954);immune response(GO:0006955);cell-cell signaling(GO:0007267);regulation of signaling receptor activity(GO:0010469);positive regulation of cytokine production involved in inflammatory response(GO:1900017)
HUMAN|HGNC=16039|UniProtKB=Q9BY76	ANGPTL4	Angiopoietin-related protein 4;ANGPTL4;ortholog	angiogenesis(GO:0001525);response to hypoxia(GO:0001666);regulation of lipid metabolic process(GO:0019216);cell differentiation(GO:0030154);negative regulation of apoptotic process(GO:0043066);positive regulation of angiogenesis(GO:0045766);negative regulation of lipoprotein lipase activity(GO:0051005);protein homooligomerization(GO:0051260);triglyceride homeostasis(GO:0070328);negative regulatio…	extracted	apoptotic
HUMAN|HGNC=6458|UniProtKB=Q14533	KRT81	Keratin, type II cuticular Hb1;KRT81;ortholog	keratinization(GO:0031424);cornification(GO:0070268)
HUMAN|HGNC=17895|UniProtKB=Q16763	UBE2S	Ubiquitin-conjugating enzyme E2 S;UBE2S;ortholog	protein polyubiquitination(GO:0000209);cellular protein modification process(GO:0006464);ubiquitin-dependent protein catabolic process(GO:0006511);exit from mitosis(GO:0010458);free ubiquitin chain polymerization(GO:0010994);protein ubiquitination(GO:0016567);anaphase-promoting complex-dependent catabolic process(GO:0031145);protein K29-linked ubiquitination(GO:0035519);protein K27-linked ubiquit…
HUMAN|HGNC=15819|UniProtKB=Q15327	ANKRD1	Ankyrin repeat domain-containing protein 1;ANKRD1;ortholog	negative regulation of transcription by RNA polymerase II(GO:0000122);regulation of transcription by RNA polymerase II(GO:0006357);transcription by RNA polymerase II(GO:0006366);positive regulation of neuron projection development(GO:0010976);regulation of lipid metabolic process(GO:0019216);cellular response to drug(GO:0035690);skeletal muscle cell differentiation(GO:0035914);response to muscle …	extracted	apoptotic
HUMAN|HGNC=25460|UniProtKB=Q96I82	KAZALD1	Kazal-type serine protease inhibitor domain-containing protein 1;KAZALD1;ortholog	ossification(GO:0001503);regulation of cell growth(GO:0001558);multicellular organism development(GO:0007275);cell differentiation(GO:0030154);extracellular matrix organization(GO:0030198)
HUMAN|HGNC=12694|UniProtKB=P32241	VIPR1	Vasoactive intestinal polypeptide receptor 1;VIPR1;ortholog	cell surface receptor signaling pathway(GO:0007166);G-protein coupled receptor signaling pathway(GO:0007186);G-protein coupled receptor signaling pathway, coupled to cyclic nucleotide second messenger(GO:0007187);positive regulation of cell proliferation(GO:0008284)
HUMAN|HGNC=6442|UniProtKB=P13647	KRT5	Keratin, type II cytoskeletal 5;KRT5;ortholog	cytoskeleton organization(GO:0007010);epidermis development(GO:0008544);keratinization(GO:0031424);hemidesmosome assembly(GO:0031581);cornification(GO:0070268)
HUMAN|HGNC=14615|UniProtKB=Q9BXP8	PAPPA2	Pappalysin-2;PAPPA2;ortholog	regulation of cell growth(GO:0001558);proteolysis(GO:0006508);response to salt stress(GO:0009651);cellular protein metabolic process(GO:0044267);bone morphogenesis(GO:0060349)
HUMAN|HGNC=7446|UniProtKB=Q9Y4I5	MTL5	Tesmin;TESMIN;ortholog	cellular metal ion homeostasis(GO:0006875);multicellular organism development(GO:0007275);spermatogenesis(GO:0007283);response to metal ion(GO:0010038);cell differentiation(GO:0030154)
HUMAN|HGNC=20152|UniProtKB=Q9C0A1	ZFHX2	Zinc finger homeobox protein 2;ZFHX2;ortholog	transcription, DNA-templated(GO:0006351);regulation of transcription by RNA polymerase II(GO:0006357);adult behavior(GO:0030534)
HUMAN|HGNC=24809|UniProtKB=Q9Y2M2	C3orf32	Protein SSUH2 homolog;SSUH2;ortholog	odontogenesis(GO:0042476)
HUMAN|HGNC=495|UniProtKB=Q9GZV1	ANKRD2	Ankyrin repeat domain-containing protein 2;ANKRD2;ortholog	negative regulation of transcription by RNA polymerase II(GO:0000122);regulation of cytokine production(GO:0001817);regulation of transcription by RNA polymerase II(GO:0006357);muscle contraction(GO:0006936);muscle organ development(GO:0007517);negative regulation of myotube differentiation(GO:0010832);skeletal muscle cell differentiation(GO:0035914);regulation of transcription from RNA polymeras…	extracted	apoptotic
HUMAN|HGNC=14966|UniProtKB=Q92626	PXDN	Peroxidasin homolog;PXDN;ortholog	negative regulation of cytokine-mediated signaling pathway(GO:0001960);immune response(GO:0006955);response to oxidative stress(GO:0006979);extracellular matrix organization(GO:0030198);hydrogen peroxide catabolic process(GO:0042744);oxidation-reduction process(GO:0055114);cellular oxidant detoxification(GO:0098869)
HUMAN|HGNC=7821|UniProtKB=P14543	NID1	Nidogen-1;NID1;ortholog	cell-matrix adhesion(GO:0007160);positive regulation of cell-substrate adhesion(GO:0010811);extracellular matrix disassembly(GO:0022617);extracellular matrix organization(GO:0030198);glomerular basement membrane development(GO:0032836);basement membrane organization(GO:0071711)
HUMAN|HGNC=11178|UniProtKB=O75908	SOAT2	Sterol O-acyltransferase 2;SOAT2;ortholog	cholesterol metabolic process(GO:0008203);macrophage derived foam cell differentiation(GO:0010742);intestinal cholesterol absorption(GO:0030299);cholesterol efflux(GO:0033344);very-low-density lipoprotein particle assembly(GO:0034379);low-density lipoprotein particle clearance(GO:0034383);cholesterol esterification(GO:0034435);cholesterol homeostasis(GO:0042632)
HUMAN|HGNC=1434|UniProtKB=P05937	CALB1	Calbindin;CALB1;ortholog	short-term memory(GO:0007614);long-term memory(GO:0007616);locomotory behavior(GO:0007626);retina layer formation(GO:0010842);metanephric part of ureteric bud development(GO:0035502);cellular protein metabolic process(GO:0044267);regulation of cytosolic calcium ion concentration(GO:0051480);calcium ion homeostasis(GO:0055074);cellular response to organic substance(GO:0071310);metanephric collecti…
HUMAN|HGNC=6002|UniProtKB=Q9NYY1	IL20	Interleukin-20;IL20;ortholog	immune response(GO:0006955);regulation of signaling receptor activity(GO:0010469);cytokine-mediated signaling pathway(GO:0019221);positive regulation of tyrosine phosphorylation of STAT protein(GO:0042531);positive regulation of epidermal cell differentiation(GO:0045606);positive regulation of keratinocyte differentiation(GO:0045618);positive regulation of osteoclast differentiation(GO:0045672);p…
HUMAN|HGNC=11017|UniProtKB=O15432	SLC31A2	Probable low affinity copper uptake protein 2;SLC31A2;ortholog	copper ion transport(GO:0006825);cellular copper ion homeostasis(GO:0006878);copper ion transmembrane transport(GO:0035434);regulation of copper ion transmembrane transport(GO:1902311)
HUMAN|HGNC=24589|UniProtKB=Q4L180	FILIP1L	Filamin A-interacting protein 1-like;FILIP1L;ortholog	biological_process(GO:0008150)
HUMAN|HGNC=11459|UniProtKB=O00204	SULT2B1	Sulfotransferase family cytosolic 2B member 1;SULT2B1;ortholog	sulfate assimilation(GO:0000103);steroid metabolic process(GO:0008202);cholesterol metabolic process(GO:0008203);negative regulation of cell proliferation(GO:0008285);positive regulation of epidermal cell differentiation(GO:0045606);3'-phosphoadenosine 5'-phosphosulfate metabolic process(GO:0050427)
HUMAN|HGNC=25572|UniProtKB=Q8N5G2	TMEM57	Macoilin;TMEM57;ortholog	brain development(GO:0007420);neuronal signal transduction(GO:0023041)
HUMAN|HGNC=28782|UniProtKB=Q7Z6K5	C15orf38	Arpin;ARPIN;ortholog	negative regulation of cell migration(GO:0030336);directional locomotion(GO:0033058);negative regulation of actin nucleation(GO:0051126);negative regulation of lamellipodium morphogenesis(GO:2000393)
HUMAN|HGNC=19342|UniProtKB=Q9BVH7	ST6GALNAC5	Alpha-N-acetylgalactosaminide alpha-2,6-sialyltransferase 5;ST6GALNAC5;ortholog	protein glycosylation(GO:0006486);glycosphingolipid biosynthetic process(GO:0006688);oligosaccharide metabolic process(GO:0009311);oligosaccharide biosynthetic process(GO:0009312);protein N-linked glycosylation via asparagine(GO:0018279);sialylation(GO:0097503)
HUMAN|HGNC=222|UniProtKB=Q9UKP5	ADAMTS6	A disintegrin and metalloproteinase with thrombospondin motifs 6;ADAMTS6;ortholog	cardiac septum development(GO:0003279);proteolysis(GO:0006508);aorta development(GO:0035904);coronary vasculature development(GO:0060976)
HUMAN|HGNC=11373|UniProtKB=P52823	STC1	Stanniocalcin-1;STC1;ortholog	ossification(GO:0001503);endothelial cell morphogenesis(GO:0001886);growth plate cartilage axis specification(GO:0003421);cellular calcium ion homeostasis(GO:0006874);embryo implantation(GO:0007566);regulation of signaling receptor activity(GO:0010469);negative regulation of endothelial cell migration(GO:0010596);negative regulation of cell migration(GO:0030336);response to vitamin D(GO:0033280);…
HUMAN|HGNC=9778|UniProtKB=P20337	RAB3B	Ras-related protein Rab-3B;RAB3B;ortholog	intracellular protein transport(GO:0006886);vesicle docking involved in exocytosis(GO:0006904);protein secretion(GO:0009306);protein transport(GO:0015031);regulation of exocytosis(GO:0017157);peptidyl-cysteine methylation(GO:0018125);antigen processing and presentation(GO:0019882);Rab protein signal transduction(GO:0032482);positive regulation of dopamine uptake involved in synaptic transmission(…
HUMAN|HGNC=29269|UniProtKB=Q9P2E8	2018-03-04	E3 ubiquitin-protein ligase MARCH4;MARCH4;ortholog	protein ubiquitination(GO:0016567)
HUMAN|HGNC=7201|UniProtKB=Q9BXT6	MOV10L1	RNA helicase Mov10l1;MOV10L1;ortholog	male meiosis I(GO:0007141);multicellular organism development(GO:0007275);germ cell development(GO:0007281);spermatogenesis(GO:0007283);piRNA metabolic process(GO:0034587);DNA methylation involved in gamete generation(GO:0043046)
HUMAN|HGNC=18169|UniProtKB=Q96AY3	FKBP10	Peptidyl-prolyl cis-trans isomerase FKBP10;FKBP10;ortholog	histone peptidyl-prolyl isomerization(GO:0000412);protein peptidyl-prolyl isomerization(GO:0000413);chaperone-mediated protein folding(GO:0061077)
HUMAN|HGNC=3349|UniProtKB=P17813	ENG	Endoglin;ENG;ortholog	negative regulation of transcription by RNA polymerase II(GO:0000122);chronological cell aging(GO:0001300);branching involved in blood vessel morphogenesis(GO:0001569);vasculogenesis(GO:0001570);response to hypoxia(GO:0001666);positive regulation of protein phosphorylation(GO:0001934);negative regulation of endothelial cell proliferation(GO:0001937);heart looping(GO:0001947);positive regulation o…
HUMAN|HGNC=905|UniProtKB=P30530	AXL	Tyrosine-protein kinase receptor UFO;AXL;ortholog	neuron migration(GO:0001764);natural killer cell differentiation(GO:0001779);positive regulation of cytokine-mediated signaling pathway(GO:0001961);blood vessel remodeling(GO:0001974);phagocytosis(GO:0006909);inflammatory response(GO:0006954);signal transduction(GO:0007165);multicellular organism development(GO:0007275);spermatogenesis(GO:0007283);negative regulation of signal transduction(GO:000…	extracted	apoptotic		cycle
HUMAN|HGNC=19097|UniProtKB=Q93062	RBPMS	RNA-binding protein with multiple splicing;RBPMS;ortholog	mRNA splicing, via spliceosome(GO:0000398);transcription, DNA-templated(GO:0006351);regulation of transcription, DNA-templated(GO:0006355);RNA processing(GO:0006396);response to oxidative stress(GO:0006979);positive regulation of pathway-restricted SMAD protein phosphorylation(GO:0010862);positive regulation of SMAD protein signal transduction(GO:0060391)
HUMAN|HGNC=19182|UniProtKB=O94885	SASH1	SAM and SH3 domain-containing protein 1;SASH1;ortholog	protein polyubiquitination(GO:0000209);regulation of signal transduction(GO:0009966);positive regulation of endothelial cell migration(GO:0010595);positive regulation of lipopolysaccharide-mediated signaling pathway(GO:0031666);positive regulation of JUN kinase activity(GO:0043507);positive regulation of angiogenesis(GO:0045766);regulation of protein K63-linked ubiquitination(GO:1900044);positive…
HUMAN|HGNC=991|UniProtKB=Q16548	BCL2A1	Bcl-2-related protein A1;BCL2A1;ortholog	release of cytochrome c from mitochondria(GO:0001836);mitochondrial fusion(GO:0008053);intrinsic apoptotic signaling pathway in response to DNA damage(GO:0008630);positive regulation of apoptotic process(GO:0043065);negative regulation of apoptotic process(GO:0043066);transmembrane transport(GO:0055085);extrinsic apoptotic signaling pathway in absence of ligand(GO:0097192);negative regulation of …	extracted	apoptotic
HUMAN|HGNC=6164|UniProtKB=O95965	ITGBL1	Integrin beta-like protein 1;ITGBL1;ortholog	cell adhesion(GO:0007155)
HUMAN|HGNC=1033|UniProtKB=P23560	BDNF	Brain-derived neurotrophic factor;BDNF;ortholog	transmembrane receptor protein tyrosine kinase signaling pathway(GO:0007169);activation of phospholipase C activity(GO:0007202);cell-cell signaling(GO:0007267);nervous system development(GO:0007399);axon guidance(GO:0007411);synapse assembly(GO:0007416);peripheral nervous system development(GO:0007422);memory(GO:0007613);regulation of signaling receptor activity(GO:0010469);negative regulation of…	extracted	apoptotic
HUMAN|HGNC=18601|UniProtKB=Q9BZR6	RTN4R	Reticulon-4 receptor;RTN4R;ortholog	negative regulation of protein kinase activity(GO:0006469);cell surface receptor signaling pathway(GO:0007166);axonogenesis(GO:0007409);negative regulation of neuron projection development(GO:0010977);cytokine-mediated signaling pathway(GO:0019221);corpus callosum development(GO:0022038);neuronal signal transduction(GO:0023041);negative regulation of axon extension(GO:0030517);positive regulation…
HUMAN|HGNC=8665|UniProtKB=Q9Y5I1	PCDHA11	Protocadherin alpha-11;PCDHA11;ortholog	cell adhesion(GO:0007155);homophilic cell adhesion via plasma membrane adhesion molecules(GO:0007156);cell-cell signaling(GO:0007267);nervous system development(GO:0007399)
HUMAN|HGNC=5988|UniProtKB=Q13478	IL18R1	Interleukin-18 receptor 1;IL18R1;ortholog	immune response(GO:0006955);signal transduction(GO:0007165);natural killer cell activation(GO:0030101);positive regulation of interferon-gamma production(GO:0032729);interleukin-18-mediated signaling pathway(GO:0035655);T-helper 1 cell differentiation(GO:0045063);cellular response to cytokine stimulus(GO:0071345);positive regulation of NIK/NF-kappaB signaling(GO:1901224)
HUMAN|HGNC=20392|UniProtKB=Q8IWU5	SULF2	Extracellular sulfatase Sulf-2;SULF2;ortholog	kidney development(GO:0001822);chondrocyte development(GO:0002063);glomerular filtration(GO:0003094);metabolic process(GO:0008152);response to wounding(GO:0009611);positive regulation of vascular endothelial growth factor production(GO:0010575);esophagus smooth muscle contraction(GO:0014846);positive regulation of Wnt signaling pathway(GO:0030177);heparan sulfate proteoglycan metabolic process(GO…
HUMAN|HGNC=2190|UniProtKB=Q5TAT6	COL13A1	Collagen alpha-1(XIII) chain;COL13A1;ortholog	morphogenesis of a branching structure(GO:0001763);endochondral ossification(GO:0001958);cell-matrix adhesion(GO:0007160);cell differentiation(GO:0030154);extracellular matrix organization(GO:0030198);collagen catabolic process(GO:0030574);cell-cell adhesion(GO:0098609)
HUMAN|HGNC=22923|UniProtKB=Q96IJ6	GMPPA	Mannose-1-phosphate guanyltransferase alpha;GMPPA;ortholog	biosynthetic process(GO:0009058)
HUMAN|HGNC=23992|UniProtKB=Q96DX8	RTP4	Receptor-transporting protein 4;RTP4;ortholog	detection of chemical stimulus involved in sensory perception of bitter taste(GO:0001580);protein targeting to membrane(GO:0006612);protein insertion into membrane(GO:0051205);defense response to virus(GO:0051607)
HUMAN|HGNC=1885|UniProtKB=P01215	CGA	Glycoprotein hormones alpha chain;CGA;ortholog	regulation of transcription by RNA polymerase II(GO:0006357);thyroid hormone generation(GO:0006590);signal transduction(GO:0007165);G-protein coupled receptor signaling pathway(GO:0007186);cell-cell signaling(GO:0007267);positive regulation of cell proliferation(GO:0008284);gonad development(GO:0008406);regulation of signaling receptor activity(GO:0010469);peptide hormone processing(GO:0016486);p…
HUMAN|HGNC=1069|UniProtKB=P12643	BMP2	Bone morphogenetic protein 2;BMP2;ortholog	negative regulation of transcription by RNA polymerase II(GO:0000122);activation of MAPK activity(GO:0000187);skeletal system development(GO:0001501);osteoblast differentiation(GO:0001649);branching involved in ureteric bud morphogenesis(GO:0001658);response to hypoxia(GO:0001666);in utero embryonic development(GO:0001701);epithelial to mesenchymal transition(GO:0001837);positive regulation of pr…	extracted	apoptotic		cycle
HUMAN|HGNC=21088|UniProtKB=Q86SK9	SCD5	Stearoyl-CoA desaturase 5;SCD5;ortholog	unsaturated fatty acid biosynthetic process(GO:0006636);fatty-acyl-CoA biosynthetic process(GO:0046949);oxidation-reduction process(GO:0055114);monounsaturated fatty acid biosynthetic process(GO:1903966)
HUMAN|HGNC=7060|UniProtKB=P08493	MGP	Matrix Gla protein;MGP;ortholog	cartilage condensation(GO:0001502);ossification(GO:0001503);cell differentiation(GO:0030154);regulation of bone mineralization(GO:0030500)
HUMAN|HGNC=1072|UniProtKB=P22003	BMP5	Bone morphogenetic protein 5;BMP5;ortholog	skeletal system development(GO:0001501);ossification(GO:0001503);endocardial cushion formation(GO:0003272);type B pancreatic cell development(GO:0003323);pericardium morphogenesis(GO:0003344);pattern specification process(GO:0007389);positive regulation of cell proliferation(GO:0008284);negative regulation of cell proliferation(GO:0008285);regulation of signaling receptor activity(GO:0010469);neg…	extracted	apoptotic
HUMAN|HGNC=16700|UniProtKB=Q8WW38	ZFPM2	Zinc finger protein ZFPM2;ZFPM2;ortholog	negative regulation of transcription by RNA polymerase II(GO:0000122);vasculogenesis(GO:0001570);in utero embryonic development(GO:0001701);outflow tract septum morphogenesis(GO:0003148);right ventricular cardiac muscle tissue morphogenesis(GO:0003221);transcription, DNA-templated(GO:0006351);regulation of transcription, DNA-templated(GO:0006355);transcription by RNA polymerase II(GO:0006366);gon…
HUMAN|HGNC=9232|UniProtKB=Q07869	PPARA	Peroxisome proliferator-activated receptor alpha;PPARA;ortholog	negative regulation of transcription by RNA polymerase II(GO:0000122);response to hypoxia(GO:0001666);regulation of transcription, DNA-templated(GO:0006355);transcription initiation from RNA polymerase II promoter(GO:0006367);lipid metabolic process(GO:0006629);fatty acid metabolic process(GO:0006631);multicellular organism development(GO:0007275);heart development(GO:0007507);epidermis developme…
HUMAN|HGNC=19940|UniProtKB=Q8NBQ7	AQP11	Aquaporin-11;AQP11;ortholog	endosomal lumen acidification(GO:0048388);protein homooligomerization(GO:0051260);transmembrane transport(GO:0055085);proximal tubule development(GO:0072014)
HUMAN|HGNC=1583|UniProtKB=P30279	CCND2	G1/S-specific cyclin-D2;CCND2;ortholog	positive regulation of protein phosphorylation(GO:0001934);cell cycle(GO:0007049);long-term memory(GO:0007616);positive regulation of cell proliferation(GO:0008284);adult locomotory behavior(GO:0008344);negative regulation of apoptotic process(GO:0043066);positive regulation of cyclin-dependent protein serine/threonine kinase activity(GO:0045737);cell division(GO:0051301);cellular response to X-r…	extracted	apoptotic		cycle		G1
HUMAN|HGNC=18891|UniProtKB=Q9BYR9	KRTAP2-4	Keratin-associated protein 2-4;KRTAP2-4;ortholog	keratinization(GO:0031424)
HUMAN|HGNC=6408|UniProtKB=Q9Y5Q3	MAFB	Transcription factor MafB;MAFB;ortholog	regulation of transcription, DNA-templated(GO:0006355);transcription by RNA polymerase II(GO:0006366);segment specification(GO:0007379);nervous system development(GO:0007399);sensory organ development(GO:0007423);respiratory gaseous exchange(GO:0007585);rhombomere 5 development(GO:0021571);rhombomere 6 development(GO:0021572);abducens nerve formation(GO:0021599);T cell differentiation in thymus(G…
HUMAN|HGNC=21420|UniProtKB=Q8IZL9	CCRK	Cyclin-dependent kinase 20;CDK20;ortholog	protein phosphorylation(GO:0006468);cell cycle(GO:0007049);multicellular organism development(GO:0007275);cell division(GO:0051301);positive regulation of cyclin-dependent protein kinase activity(GO:1904031)	extracted			cycle
HUMAN|HGNC=7151|UniProtKB=Q9BYG8	MLZE	Gasdermin-C;GSDMC;ortholog	biological_process(GO:0008150);programmed cell death(GO:0012501);defense response to bacterium(GO:0042742);pyroptosis(GO:0070269)
HUMAN|HGNC=17635|UniProtKB=Q9NZQ7	CD274	Programmed cell death 1 ligand 1;CD274;ortholog	immune response(GO:0006955);signal transduction(GO:0007165);cell surface receptor signaling pathway(GO:0007166);positive regulation of cell migration(GO:0030335);T cell costimulation(GO:0031295);negative regulation of interferon-gamma production(GO:0032689);negative regulation of interleukin-10 production(GO:0032693);response to cytokine(GO:0034097);positive regulation of T cell proliferation(GO:…	extracted	apoptotic
HUMAN|HGNC=16962|UniProtKB=Q99674	CGREF1	Cell growth regulator with EF hand domain protein 1;CGREF1;ortholog	cell cycle arrest(GO:0007050);cell adhesion(GO:0007155);negative regulation of cell proliferation(GO:0008285)	extracted		arrest	cycle
HUMAN|HGNC=2204|UniProtKB=Q01955	COL4A3	Collagen alpha-3(IV) chain;COL4A3;ortholog	activation of cysteine-type endopeptidase activity involved in apoptotic process(GO:0006919);cell adhesion(GO:0007155);cell surface receptor signaling pathway(GO:0007166);sensory perception of sound(GO:0007605);blood circulation(GO:0008015);cell proliferation(GO:0008283);negative regulation of cell proliferation(GO:0008285);negative regulation of endopeptidase activity(GO:0010951);negative regula…	extracted	apoptotic
HUMAN|HGNC=2360|UniProtKB=P50238	CRIP1	Cysteine-rich protein 1;CRIP1;ortholog	immune response(GO:0006955);heart development(GO:0007507);cell proliferation(GO:0008283);intrinsic apoptotic signaling pathway in response to DNA damage(GO:0008630);response to organic substance(GO:0010033);response to zinc ion(GO:0010043);regulation of gene expression(GO:0010468);prostate gland stromal morphogenesis(GO:0060741);cellular response to antibiotic(GO:0071236);cellular response to UV-…	extracted	apoptotic
HUMAN|HGNC=4183|UniProtKB=P32456	GBP2	Guanylate-binding protein 2;GBP2;ortholog	immune response(GO:0006955);protein localization to nucleus(GO:0034504);interferon-gamma-mediated signaling pathway(GO:0060333);type I interferon signaling pathway(GO:0060337);cellular response to interferon-gamma(GO:0071346);cellular response to interleukin-1(GO:0071347);cellular response to tumor necrosis factor(GO:0071356)
HUMAN|HGNC=1354|UniProtKB=P07360	C8G	Complement component C8 gamma chain;C8G;ortholog	complement activation, alternative pathway(GO:0006957);complement activation, classical pathway(GO:0006958);cytolysis(GO:0019835);regulation of complement activation(GO:0030449)
HUMAN|HGNC=17515|UniProtKB=Q8WWW8	GAB3	GRB2-associated-binding protein 3;GAB3;ortholog	macrophage differentiation(GO:0030225)
HUMAN|HGNC=8543|UniProtKB=Q15077	P2RY6	P2Y purinoceptor 6;P2RY6;ortholog	G-protein coupled receptor signaling pathway(GO:0007186);phospholipase C-activating G-protein coupled receptor signaling pathway(GO:0007200);positive regulation of smooth muscle cell migration(GO:0014911);transepithelial chloride transport(GO:0030321);G-protein coupled purinergic nucleotide receptor signaling pathway(GO:0035589);cellular response to prostaglandin E stimulus(GO:0071380);cellular r…
HUMAN|HGNC=2434|UniProtKB=P04141	CSF2	Granulocyte-macrophage colony-stimulating factor;CSF2;ortholog	MAPK cascade(GO:0000165);histamine secretion(GO:0001821);embryonic placenta development(GO:0001892);leukocyte differentiation(GO:0002521);immune response(GO:0006955);positive regulation of cell proliferation(GO:0008284);regulation of signaling receptor activity(GO:0010469);positive regulation of gene expression(GO:0010628);positive regulation of macrophage derived foam cell differentiation(GO:001…	extracted	apoptotic		cycle
HUMAN|HGNC=2500|UniProtKB=P29279	CTGF	Connective tissue growth factor;CTGF;ortholog	cartilage condensation(GO:0001502);ossification(GO:0001503);angiogenesis(GO:0001525);regulation of cell growth(GO:0001558);tissue homeostasis(GO:0001894);transcription initiation from RNA polymerase II promoter(GO:0006367);cell adhesion(GO:0007155);cell-matrix adhesion(GO:0007160);signal transduction(GO:0007165);integrin-mediated signaling pathway(GO:0007229);cell-cell signaling(GO:0007267);aging…	extracted	apoptotic				G1
HUMAN|HGNC=6838|UniProtKB=Q9H492	MAP1LC3A	Microtubule-associated proteins 1A/1B light chain 3A;MAP1LC3A;ortholog	autophagosome assembly(GO:0000045);autophagy of mitochondrion(GO:0000422);cellular response to nitrogen starvation(GO:0006995);cellular response to starvation(GO:0009267);response to iron(II) ion(GO:0010040);response to lead ion(GO:0010288);macroautophagy(GO:0016236);cellular response to amino acid starvation(GO:0034198);response to morphine(GO:0043278);cellular response to hydrogen peroxide(GO:0…
HUMAN|HGNC=2561|UniProtKB=P61073	CXCR4	C-X-C chemokine receptor type 4;CXCR4;ortholog	activation of MAPK activity(GO:0000187);response to hypoxia(GO:0001666);dendritic cell chemotaxis(GO:0002407);apoptotic process(GO:0006915);inflammatory response(GO:0006954);G-protein coupled receptor signaling pathway(GO:0007186);positive regulation of cytosolic calcium ion concentration(GO:0007204);axon guidance(GO:0007411);response to virus(GO:0009615);fusion of virus membrane with host plasma…	extracted	apoptotic
HUMAN|HGNC=11871|UniProtKB=P28289	TMOD1	Tropomodulin-1;TMOD1;ortholog	muscle contraction(GO:0006936);actin filament organization(GO:0007015);adult locomotory behavior(GO:0008344);muscle filament sliding(GO:0030049);myofibril assembly(GO:0030239);pointed-end actin filament capping(GO:0051694);lens fiber cell development(GO:0070307)
HUMAN|HGNC=13997|UniProtKB=Q9H4Q4	PRDM12	PR domain zinc finger protein 12;PRDM12;ortholog	transcription, DNA-templated(GO:0006351);regulation of transcription by RNA polymerase II(GO:0006357);sensory perception of pain(GO:0019233);neuron projection development(GO:0031175);methylation(GO:0032259);detection of temperature stimulus involved in sensory perception of pain(GO:0050965);positive regulation of histone H3-K9 methylation(GO:0051574);positive regulation of histone H3-K9 dimethyla…
HUMAN|HGNC=17466|UniProtKB=Q8NBI5	SLC43A3	Solute carrier family 43 member 3;SLC43A3;ortholog	biological_process(GO:0008150);transmembrane transport(GO:0055085)
HUMAN|HGNC=3972|UniProtKB=Q12841	FSTL1	Follistatin-related protein 1;FSTL1;ortholog	BMP signaling pathway(GO:0030509);response to starvation(GO:0042594);post-translational protein modification(GO:0043687);cellular protein metabolic process(GO:0044267)
HUMAN|HGNC=19291|UniProtKB=Q7Z407	CSMD3	CUB and sushi domain-containing protein 3;CSMD3;ortholog	regulation of dendrite development(GO:0050773)
HUMAN|HGNC=20685|UniProtKB=Q8N271	PROM2	Prominin-2;PROM2;ortholog	positive regulation of protein phosphorylation(GO:0001934);positive regulation of cell projection organization(GO:0031346);regulation of GTPase activity(GO:0043087);negative regulation of pinocytosis(GO:0048550);negative regulation of caveolin-mediated endocytosis(GO:2001287)
HUMAN|HGNC=2602|UniProtKB=Q07973	CYP24A1	1,25-dihydroxyvitamin D(3) 24-hydroxylase, mitochondrial;CYP24A1;ortholog	osteoblast differentiation(GO:0001649);vitamin metabolic process(GO:0006766);response to vitamin D(GO:0033280);vitamin D metabolic process(GO:0042359);vitamin D catabolic process(GO:0042369);oxidation-reduction process(GO:0055114);vitamin D receptor signaling pathway(GO:0070561)
HUMAN|HGNC=2654|UniProtKB=O00622	CYR61	Protein CYR61;CYR61;ortholog	regulation of cell growth(GO:0001558);osteoblast differentiation(GO:0001649);positive regulation of protein phosphorylation(GO:0001934);intussusceptive angiogenesis(GO:0002041);atrioventricular valve morphogenesis(GO:0003181);apoptotic process involved in heart morphogenesis(GO:0003278);ventricular septum development(GO:0003281);chemotaxis(GO:0006935);cell adhesion(GO:0007155);signal transduction…	extracted	apoptotic
HUMAN|HGNC=3380|UniProtKB=Q9Y2J2	EPB41L3	Band 4.1-like protein 3;EPB41L3;ortholog	regulation of cell growth(GO:0001558);protein localization to paranode region of axon(GO:0002175);apoptotic process(GO:0006915);cytoskeletal anchoring at plasma membrane(GO:0007016);biological_process(GO:0008150);regulation of cell shape(GO:0008360);cortical cytoskeleton organization(GO:0030865);cortical actin cytoskeleton organization(GO:0030866);paranodal junction assembly(GO:0030913);actomyosi…	extracted	apoptotic
HUMAN|HGNC=17449|UniProtKB=Q9NYL5	CYP39A1	24-hydroxycholesterol 7-alpha-hydroxylase;CYP39A1;ortholog	bile acid biosynthetic process(GO:0006699);cholesterol catabolic process(GO:0006707);digestion(GO:0007586);sterol metabolic process(GO:0016125);bile acid catabolic process(GO:0030573);cholesterol homeostasis(GO:0042632);oxidation-reduction process(GO:0055114)
HUMAN|HGNC=4749|UniProtKB=Q99877	HIST1H2BN	Histone H2B type 1-N;HIST1H2BN;ortholog	nucleosome assembly(GO:0006334);protein ubiquitination(GO:0016567)
HUMAN|HGNC=9523|UniProtKB=Q00889	PSG6	Pregnancy-specific beta-1-glycoprotein 6;PSG6;ortholog	female pregnancy(GO:0007565)
HUMAN|HGNC=22231|UniProtKB=Q400G9	AMZ1	Archaemetzincin-1;AMZ1;ortholog	proteolysis(GO:0006508)
HUMAN|HGNC=11514|UniProtKB=O43581	SYT7	Synaptotagmin-7;SYT7;ortholog	plasma membrane repair(GO:0001778);vesicle fusion(GO:0006906);phagocytosis(GO:0006909);neurotransmitter secretion(GO:0007269);regulation of dopamine secretion(GO:0014059);regulation of calcium ion-dependent exocytosis(GO:0017158);synaptic vesicle recycling(GO:0036465);positive regulation of calcium ion-dependent exocytosis(GO:0045956);regulation of bone remodeling(GO:0046850);calcium ion-regulate…
HUMAN|HGNC=2215|UniProtKB=P27658	COL8A1	Collagen alpha-1(VIII) chain;COL8A1;ortholog	angiogenesis(GO:0001525);cell adhesion(GO:0007155);positive regulation of cell-substrate adhesion(GO:0010811);extracellular matrix organization(GO:0030198);collagen catabolic process(GO:0030574);endodermal cell differentiation(GO:0035987);camera-type eye morphogenesis(GO:0048593);epithelial cell proliferation(GO:0050673)
HUMAN|HGNC=28310|UniProtKB=Q6JBY9	RCSD1	CapZ-interacting protein;RCSD1;ortholog	skeletal muscle contraction(GO:0003009);cellular hyperosmotic response(GO:0071474)
HUMAN|HGNC=3987|UniProtKB=Q9BXU8	FTHL17	Ferritin heavy polypeptide-like 17;FTHL17;ortholog	iron ion transport(GO:0006826);intracellular sequestering of iron ion(GO:0006880)
HUMAN|HGNC=11943|UniProtKB=P63316	TNNC1	Troponin C, slow skeletal and cardiac muscles;TNNC1;ortholog	diaphragm contraction(GO:0002086);skeletal muscle contraction(GO:0003009);regulation of muscle contraction(GO:0006937);response to metal ion(GO:0010038);transition between fast and slow fiber(GO:0014883);muscle filament sliding(GO:0030049);regulation of muscle filament sliding speed(GO:0032972);regulation of ATPase activity(GO:0043462);ventricular cardiac muscle tissue morphogenesis(GO:0055010);c…
HUMAN|HGNC=30500|UniProtKB=Q7Z6L0	PRRT2	Proline-rich transmembrane protein 2;PRRT2;ortholog	response to biotic stimulus(GO:0009607);synaptic vesicle fusion to presynaptic active zone membrane(GO:0031629);negative regulation of SNARE complex assembly(GO:0035544);neuromuscular process controlling posture(GO:0050884);negative regulation of short-term synaptic potentiation(GO:1905513)
HUMAN|HGNC=1929|UniProtKB=P10645	CGA	Chromogranin-A;CHGA;ortholog	regulation of the force of heart contraction(GO:0002026);mast cell chemotaxis(GO:0002551);organelle organization(GO:0006996);regulation of blood pressure(GO:0008217);antimicrobial humoral response(GO:0019730);positive regulation of cAMP metabolic process(GO:0030816);killing of cells of other organism(GO:0031640);mast cell cytokine production(GO:0032762);negative regulation of catecholamine secret…
HUMAN|HGNC=4603|UniProtKB=P19875	CXCL2	C-X-C motif chemokine 2;CXCL2;ortholog	response to molecule of bacterial origin(GO:0002237);positive regulation of leukocyte chemotaxis(GO:0002690);chemotaxis(GO:0006935);inflammatory response(GO:0006954);immune response(GO:0006955);G-protein coupled receptor signaling pathway(GO:0007186);regulation of signaling receptor activity(GO:0010469);cytokine-mediated signaling pathway(GO:0019221);response to lipopolysaccharide(GO:0032496);reg…
HUMAN|HGNC=3541|UniProtKB=P13726	F3	Tissue factor;F3;ortholog	positive regulation of endothelial cell proliferation(GO:0001938);activation of plasma proteins involved in acute inflammatory response(GO:0002541);activation of blood coagulation via clotting cascade(GO:0002543);activation of cysteine-type endopeptidase activity involved in apoptotic process(GO:0006919);blood coagulation(GO:0007596);blood coagulation, extrinsic pathway(GO:0007598);positive regul…	extracted	apoptotic
HUMAN|HGNC=1549|UniProtKB=O75828	CBR3	Carbonyl reductase [NADPH] 3;CBR3;ortholog	xenobiotic metabolic process(GO:0006805);phylloquinone catabolic process(GO:0042376);cognition(GO:0050890);oxidation-reduction process(GO:0055114)
HUMAN|HGNC=3757|UniProtKB=O75955	FLOT1	Flotillin-1;FLOT1;ortholog	membrane raft assembly(GO:0001765);positive regulation of cytokine production(GO:0001819);positive regulation of protein phosphorylation(GO:0001934);regulation of receptor internalization(GO:0002090);axonogenesis(GO:0007409);extracellular matrix disassembly(GO:0022617);positive regulation of protein binding(GO:0032092);positive regulation of synaptic transmission, dopaminergic(GO:0032226);positiv…
HUMAN|HGNC=32553|UniProtKB=Q6PRD7	CEMP1	Cementoblastoma-derived protein 1;CEMP1;ortholog	cell proliferation(GO:0008283);cell differentiation(GO:0030154);biomineral tissue development(GO:0031214);odontogenesis(GO:0042476)
HUMAN|HGNC=5217|UniProtKB=P14060	HSD3B1	3 beta-hydroxysteroid dehydrogenase/Delta 5--4-isomerase type 1;HSD3B1;ortholog	steroid biosynthetic process(GO:0006694);androgen biosynthetic process(GO:0006702);estrogen biosynthetic process(GO:0006703);glucocorticoid biosynthetic process(GO:0006704);mineralocorticoid biosynthetic process(GO:0006705);oxidation-reduction process(GO:0055114)
HUMAN|HGNC=6343|UniProtKB=P21583	KITLG	Kit ligand;KITLG;ortholog	MAPK cascade(GO:0000165);cell adhesion(GO:0007155);signal transduction(GO:0007165);cell proliferation(GO:0008283);positive regulation of cell proliferation(GO:0008284);male gonad development(GO:0008584);regulation of signaling receptor activity(GO:0010469);embryonic hemopoiesis(GO:0035162);phosphatidylinositol phosphorylation(GO:0046854);positive regulation of protein kinase B signaling(GO:005189…
HUMAN|HGNC=1242|UniProtKB=P02746	C1QB	Complement C1q subcomponent subunit B;C1QB;ortholog	proteolysis(GO:0006508);complement activation(GO:0006956);complement activation, classical pathway(GO:0006958);regulation of complement activation(GO:0030449);innate immune response(GO:0045087);inner ear development(GO:0048839)
HUMAN|HGNC=9526|UniProtKB=Q00887	PSG9,PSG7,PSG11	Pregnancy-specific beta-1-glycoprotein 9;PSG9;ortholog	female pregnancy(GO:0007565)
HUMAN|HGNC=8547|UniProtKB=O15460	P4HA2	Prolyl 4-hydroxylase subunit alpha-2;P4HA2;ortholog	peptidyl-proline hydroxylation(GO:0019511);electron transport chain(GO:0022900);oxidation-reduction process(GO:0055114)
HUMAN|HGNC=4880|UniProtKB=Q9Y5J3	HEY1	Hairy/enhancer-of-split related with YRPW motif protein 1;HEY1;ortholog	negative regulation of transcription by RNA polymerase II(GO:0000122);angiogenesis(GO:0001525);pulmonary valve morphogenesis(GO:0003184);atrioventricular valve formation(GO:0003190);endocardial cushion morphogenesis(GO:0003203);cardiac ventricle morphogenesis(GO:0003208);transcription, DNA-templated(GO:0006351);regulation of transcription, DNA-templated(GO:0006355);Notch signaling pathway(GO:0007…
HUMAN|HGNC=5021|UniProtKB=P55317	FOXA1	Hepatocyte nuclear factor 3-alpha;FOXA1;ortholog	negative regulation of transcription by RNA polymerase II(GO:0000122);chromatin remodeling(GO:0006338);regulation of transcription by RNA polymerase II(GO:0006357);transcription by RNA polymerase II(GO:0006366);Notch signaling pathway(GO:0007219);anatomical structure morphogenesis(GO:0009653);negative regulation of epithelial to mesenchymal transition(GO:0010719);dorsal/ventral neural tube patter…	extracted	apoptotic		cycle
HUMAN|HGNC=3819|UniProtKB=Q12778	FOXO1A	Forkhead box protein O1;FOXO1;ortholog	negative regulation of transcription by RNA polymerase II(GO:0000122);blood vessel development(GO:0001568);temperature homeostasis(GO:0001659);cellular glucose homeostasis(GO:0001678);transcription, DNA-templated(GO:0006351);regulation of transcription by RNA polymerase II(GO:0006357);protein acetylation(GO:0006473);autophagy(GO:0006914);apoptotic process(GO:0006915);cellular response to DNA dama…	extracted	apoptotic
HUMAN|HGNC=5975|UniProtKB=Q14627	IL13RA2	Interleukin-13 receptor subunit alpha-2;IL13RA2;ortholog	negative regulation of immunoglobulin production(GO:0002638);immunoglobulin mediated immune response(GO:0016064);cytokine-mediated signaling pathway(GO:0019221);negative regulation of mast cell degranulation(GO:0043305)
HUMAN|HGNC=234|UniProtKB=O60266	ADCY3	Adenylate cyclase type 3;ADCY3;ortholog	renal water homeostasis(GO:0003091);cAMP biosynthetic process(GO:0006171);cGMP biosynthetic process(GO:0006182);signal transduction(GO:0007165);G-protein coupled receptor signaling pathway(GO:0007186);adenylate cyclase-activating G-protein coupled receptor signaling pathway(GO:0007189);activation of adenylate cyclase activity(GO:0007190);adenylate cyclase-inhibiting G-protein coupled receptor sig…
HUMAN|HGNC=6481|UniProtKB=P25391	LAMA1	Laminin subunit alpha-1;LAMA1;ortholog	cell adhesion(GO:0007155);cell surface receptor signaling pathway(GO:0007166);regulation of cell adhesion(GO:0030155);extracellular matrix organization(GO:0030198);regulation of cell migration(GO:0030334);regulation of embryonic development(GO:0045995)
HUMAN|HGNC=3068|UniProtKB=Q05923	DUSP2	Dual specificity protein phosphatase 2;DUSP2;ortholog	inactivation of MAPK activity(GO:0000188);endoderm formation(GO:0001706);protein dephosphorylation(GO:0006470);peptidyl-tyrosine dephosphorylation(GO:0035335)
HUMAN|HGNC=24011|UniProtKB=Q9NYB9	ABI2	Abl interactor 2;ABI2;ortholog	cytoskeleton organization(GO:0007010);actin polymerization or depolymerization(GO:0008154);viral process(GO:0016032);cell migration(GO:0016477);Rac protein signal transduction(GO:0016601);peptidyl-tyrosine phosphorylation(GO:0018108);positive regulation of Arp2/3 complex-mediated actin nucleation(GO:2000601)
HUMAN|HGNC=4311|UniProtKB=P48506	GCLC	Glutamate--cysteine ligase catalytic subunit;GCLC;ortholog	cysteine metabolic process(GO:0006534);glutamate metabolic process(GO:0006536);glutathione biosynthetic process(GO:0006750);response to oxidative stress(GO:0006979);aging(GO:0007568);response to nutrient(GO:0007584);apoptotic mitochondrial changes(GO:0008637);response to heat(GO:0009408);response to xenobiotic stimulus(GO:0009410);response to hormone(GO:0009725);response to activity(GO:0014823);L…	extracted	apoptotic
HUMAN|HGNC=5986|UniProtKB=Q14116	IL18	Interleukin-18;IL18;ortholog	MAPK cascade(GO:0000165);angiogenesis(GO:0001525);inflammatory response(GO:0006954);immune response(GO:0006955);cell-cell signaling(GO:0007267);cell proliferation(GO:0008283);regulation of signaling receptor activity(GO:0010469);positive regulation of macrophage derived foam cell differentiation(GO:0010744);positive regulation of phosphatidylinositol 3-kinase signaling(GO:0014068);cytokine-mediat…
HUMAN|HGNC=2064|UniProtKB=O95833	CLIC3	Chloride intracellular channel protein 3;CLIC3;ortholog	chloride transport(GO:0006821);signal transduction(GO:0007165);regulation of ion transmembrane transport(GO:0034765);chloride transmembrane transport(GO:1902476)
HUMAN|HGNC=2053|UniProtKB=Q92478	CLEC2B	C-type lectin domain family 2 member B;CLEC2B;ortholog	regulation of immune response(GO:0050776)
HUMAN|HGNC=11947|UniProtKB=P19429	TNNC1	Troponin I, cardiac muscle;TNNI3;ortholog	vasculogenesis(GO:0001570);regulation of systemic arterial blood pressure by ischemic conditions(GO:0001980);skeletal muscle contraction(GO:0003009);cellular calcium ion homeostasis(GO:0006874);muscle contraction(GO:0006936);regulation of smooth muscle contraction(GO:0006940);heart development(GO:0007507);regulation of cardiac muscle contraction by calcium ion signaling(GO:0010882);muscle filamen…
HUMAN|HGNC=26600|UniProtKB=Q562E7	WDR81	WD repeat-containing protein 81;WDR81;ortholog	ubiquitin-dependent protein catabolic process(GO:0006511);mitochondrion organization(GO:0007005);negative regulation of phosphatase activity(GO:0010923);aggrephagy(GO:0035973);regulation of phosphatidylinositol 3-kinase activity(GO:0043551);early endosome to late endosome transport(GO:0045022);protein stabilization(GO:0050821)
HUMAN|HGNC=870|UniProtKB=P35670	ATP7B	Copper-transporting ATPase 2;ATP7B;ortholog	copper ion transport(GO:0006825);cellular copper ion homeostasis(GO:0006878);cellular zinc ion homeostasis(GO:0006882);lactation(GO:0007595);copper ion import(GO:0015677);intracellular copper ion transport(GO:0015680);metal ion transport(GO:0030001);ion transmembrane transport(GO:0034220);response to copper ion(GO:0046688);sequestering of calcium ion(GO:0051208);copper ion export(GO:0060003);ATP …
HUMAN|HGNC=26300|UniProtKB=Q17RF5	C4orf26	Uncharacterized protein C4orf26;C4orf26;ortholog	positive regulation of biomineral tissue development(GO:0070169);positive regulation of enamel mineralization(GO:0070175)
HUMAN|HGNC=4234|UniProtKB=P55040	GEM	GTP-binding protein GEM;GEM;ortholog	mitotic cell cycle(GO:0000278);immune response(GO:0006955);signal transduction(GO:0007165);cell surface receptor signaling pathway(GO:0007166);chromosome organization(GO:0051276);metaphase plate congression(GO:0051310);negative regulation of high voltage-gated calcium channel activity(GO:1901842)	extracted			cycle
HUMAN|HGNC=1373|UniProtKB=P00918	CA2	Carbonic anhydrase 2;CA2;ortholog	kidney development(GO:0001822);morphogenesis of an epithelium(GO:0002009);one-carbon metabolic process(GO:0006730);response to pH(GO:0009268);response to zinc ion(GO:0010043);carbon dioxide transport(GO:0015670);bicarbonate transport(GO:0015701);positive regulation of synaptic transmission, GABAergic(GO:0032230);positive regulation of cellular pH reduction(GO:0032849);angiotensin-activated signal…
HUMAN|HGNC=4517|UniProtKB=Q8IYL9	GPR65	Psychosine receptor;GPR65;ortholog	apoptotic process(GO:0006915);immune response(GO:0006955);G-protein coupled receptor signaling pathway(GO:0007186);adenylate cyclase-activating G-protein coupled receptor signaling pathway(GO:0007189);multicellular organism development(GO:0007275);response to acidic pH(GO:0010447);actin cytoskeleton reorganization(GO:0031532);positive regulation of Rho protein signal transduction(GO:0035025);posi…	extracted	apoptotic
HUMAN|HGNC=679|UniProtKB=P52566	ARHGDIB	Rho GDP-dissociation inhibitor 2;ARHGDIB;ortholog	negative regulation of cell adhesion(GO:0007162);multicellular organism development(GO:0007275);regulation of Rho protein signal transduction(GO:0035023);positive regulation of GTPase activity(GO:0043547);regulation of catalytic activity(GO:0050790);regulation of small GTPase mediated signal transduction(GO:0051056);cellular response to redox state(GO:0071461);negative regulation of trophoblast c…
HUMAN|HGNC=25773|UniProtKB=Q9H967	WDR76	WD repeat-containing protein 76;WDR76;ortholog	cellular response to DNA damage stimulus(GO:0006974);regulation of DNA damage checkpoint(GO:2000001)
HUMAN|HGNC=12698|UniProtKB=P98155	VLDLR	Very low-density lipoprotein receptor;VLDLR;ortholog	negative regulation of transcription by RNA polymerase II(GO:0000122);lipid transport(GO:0006869);receptor-mediated endocytosis(GO:0006898);signal transduction(GO:0007165);nervous system development(GO:0007399);axon guidance(GO:0007411);memory(GO:0007613);cholesterol metabolic process(GO:0008203);ventral spinal cord development(GO:0021517);low-density lipoprotein particle receptor catabolic proce…
HUMAN|HGNC=23356|UniProtKB=Q5T0T0	2018-03-08	E3 ubiquitin-protein ligase MARCH8;MARCH8;ortholog	protein polyubiquitination(GO:0000209);adaptive immune response(GO:0002250)
HUMAN|HGNC=22212|UniProtKB=Q9ULE3	DENND2A	DENN domain-containing protein 2A;DENND2A;ortholog	protein transport(GO:0015031);retrograde transport, endosome to Golgi(GO:0042147)
HUMAN|HGNC=20510|UniProtKB=P62805	HIST1H4D	Histone H4;HIST1H4A;ortholog	chromatin silencing at rDNA(GO:0000183);double-strand break repair via nonhomologous end joining(GO:0006303);nucleosome assembly(GO:0006334);DNA replication-dependent nucleosome assembly(GO:0006335);DNA replication-independent nucleosome assembly(GO:0006336);DNA-templated transcription, initiation(GO:0006352);telomere capping(GO:0016233);telomere organization(GO:0032200);CENP-A containing nucleos…
HUMAN|HGNC=5989|UniProtKB=O95256	IL18RAP	Interleukin-18 receptor accessory protein;IL18RAP;ortholog	inflammatory response(GO:0006954);immune response(GO:0006955);cell surface receptor signaling pathway(GO:0007166);cell proliferation(GO:0008283);interferon-gamma production(GO:0032609);interleukin-6 production(GO:0032635);interleukin-18-mediated signaling pathway(GO:0035655);T-helper 1 cell cytokine production(GO:0035744);neutrophil activation(GO:0042119);positive regulation of natural killer cel…
HUMAN|HGNC=8494|UniProtKB=Q9Y226	SLC22A13	Solute carrier family 22 member 13;SLC22A13;ortholog	organic cation transport(GO:0015695);inorganic anion transport(GO:0015698);organic anion transport(GO:0015711);urate transport(GO:0015747);NAD biosynthesis via nicotinamide riboside salvage pathway(GO:0034356);sodium-independent organic anion transport(GO:0043252);transmembrane transport(GO:0055085);nicotinate transport(GO:2001142)
HUMAN|HGNC=3041|UniProtKB=Q14206	DSCR1L1	Calcipressin-2;RCAN2;ortholog	calcium-mediated signaling(GO:0019722);regulation of phosphoprotein phosphatase activity(GO:0043666);regulation of calcineurin-NFAT signaling cascade(GO:0070884)
HUMAN|HGNC=23614|UniProtKB=Q9NSC7	ST6GALNAC1	Alpha-N-acetylgalactosaminide alpha-2,6-sialyltransferase 1;ST6GALNAC1;ortholog	ganglioside biosynthetic process(GO:0001574);protein glycosylation(GO:0006486);oligosaccharide metabolic process(GO:0009311);oligosaccharide biosynthetic process(GO:0009312);protein N-linked glycosylation via asparagine(GO:0018279);sialylation(GO:0097503)
HUMAN|HGNC=5000|UniProtKB=P26583	HMGB2	High mobility group protein B2;HMGB2;ortholog	positive regulation of endothelial cell proliferation(GO:0001938);inflammatory response to antigenic stimulus(GO:0002437);DNA topological change(GO:0006265);apoptotic DNA fragmentation(GO:0006309);chromatin organization(GO:0006325);nucleosome assembly(GO:0006334);chromatin remodeling(GO:0006338);transcription, DNA-templated(GO:0006351);regulation of transcription, DNA-templated(GO:0006355);regula…	extracted	apoptotic
HUMAN|HGNC=3226|UniProtKB=P98172	EFNB1	Ephrin-B1;EFNB1;ortholog	neural crest cell migration(GO:0001755);cell adhesion(GO:0007155);cell-cell signaling(GO:0007267);axon guidance(GO:0007411);embryonic pattern specification(GO:0009880);T cell costimulation(GO:0031295);positive regulation of T cell proliferation(GO:0042102);ephrin receptor signaling pathway(GO:0048013)
HUMAN|HGNC=10937|UniProtKB=P41440	FLOT1	Folate transporter 1;SLC19A1;ortholog	folic acid transport(GO:0015884);vitamin transmembrane transport(GO:0035461);folic acid metabolic process(GO:0046655);methotrexate transport(GO:0051958);transmembrane transport(GO:0055085);folate transmembrane transport(GO:0098838)
HUMAN|HGNC=8792|UniProtKB=Q9NP56	PDE7B	cAMP-specific 3',5'-cyclic phosphodiesterase 7B;PDE7B;ortholog	cAMP catabolic process(GO:0006198);signal transduction(GO:0007165);G-protein coupled receptor signaling pathway(GO:0007186);chemical synaptic transmission(GO:0007268)
HUMAN|HGNC=29176|UniProtKB=Q684P5	GARNL4	Rap1 GTPase-activating protein 2;RAP1GAP2;ortholog	regulation of cell size(GO:0008361);negative regulation of neuron projection development(GO:0010977);positive regulation of GTPase activity(GO:0043547);regulation of small GTPase mediated signal transduction(GO:0051056)
HUMAN|HGNC=2024|UniProtKB=P51797	CLCN6	Chloride transport protein 6;CLCN6;ortholog	chloride transport(GO:0006821);cell volume homeostasis(GO:0006884);signal transduction(GO:0007165);response to mechanical stimulus(GO:0009612);ion transmembrane transport(GO:0034220);chloride transmembrane transport(GO:1902476)
HUMAN|HGNC=11838|UniProtKB=Q04725	TLE2	Transducin-like enhancer protein 2;TLE2;ortholog	transcription, DNA-templated(GO:0006351);regulation of transcription, DNA-templated(GO:0006355);signal transduction(GO:0007165);animal organ morphogenesis(GO:0009887);Wnt signaling pathway(GO:0016055);negative regulation of transcription, DNA-templated(GO:0045892);negative regulation of canonical Wnt signaling pathway(GO:0090090);beta-catenin-TCF complex assembly(GO:1904837)
HUMAN|HGNC=5013|UniProtKB=P09601	HMOX1	Heme oxygenase 1;HMOX1;ortholog	angiogenesis(GO:0001525);endothelial cell proliferation(GO:0001935);wound healing involved in inflammatory response(GO:0002246);negative regulation of leukocyte migration(GO:0002686);heme oxidation(GO:0006788);cellular iron ion homeostasis(GO:0006879);response to oxidative stress(GO:0006979);small GTPase mediated signal transduction(GO:0007264);excretion(GO:0007588);regulation of blood pressure(G…	extracted	apoptotic
HUMAN|HGNC=17345|UniProtKB=Q8N4E7	FTMT	Ferritin, mitochondrial;FTMT;ortholog	iron ion transport(GO:0006826);cellular iron ion homeostasis(GO:0006879);intracellular sequestering of iron ion(GO:0006880);positive regulation of cell proliferation(GO:0008284);positive regulation of lyase activity(GO:0051349);oxidation-reduction process(GO:0055114);positive regulation of succinate dehydrogenase activity(GO:1904231);positive regulation of aconitate hydratase activity(GO:1904234)
HUMAN|HGNC=30215|UniProtKB=Q6ZN28	MACC1	Metastasis-associated in colon cancer protein 1;MACC1;ortholog	transcription by RNA polymerase II(GO:0006366);regulation of signaling receptor activity(GO:0010469);positive regulation of transcription by RNA polymerase II(GO:0045944);positive regulation of cell division(GO:0051781)
HUMAN|HGNC=29362|UniProtKB=Q9C0D7	ZC3H12C	Probable ribonuclease ZC3H12C;ZC3H12C;ortholog	biological_process(GO:0008150);nucleic acid phosphodiester bond hydrolysis(GO:0090305)
HUMAN|HGNC=9099|UniProtKB=Q9UIW2	NOV	Plexin-A1;PLXNA1;ortholog	negative regulation of cell adhesion(GO:0007162);multicellular organism development(GO:0007275);regulation of cell shape(GO:0008360);regulation of smooth muscle cell migration(GO:0014910);branchiomotor neuron axon guidance(GO:0021785);regulation of cell migration(GO:0030334);regulation of GTPase activity(GO:0043087);regulation of axon extension involved in axon guidance(GO:0048841);positive regul…
HUMAN|HGNC=18367|UniProtKB=Q9ULC6	PADI1	Protein-arginine deiminase type-1;PADI1;ortholog	chromatin organization(GO:0006325);histone citrullination(GO:0036414)
HUMAN|HGNC=6375|UniProtKB=P26717	KLRC2	NKG2-C type II integral membrane protein;KLRC2;ortholog	natural killer cell mediated immunity(GO:0002228);cellular defense response(GO:0006968);signal transduction(GO:0007165);innate immune response(GO:0045087)
HUMAN|HGNC=5320|UniProtKB=Q12794	HYAL1	Hyaluronidase-1;HYAL1;ortholog	response to reactive oxygen species(GO:0000302);carbohydrate metabolic process(GO:0005975);inflammatory response(GO:0006954);response to virus(GO:0009615);positive regulation of epithelial cell migration(GO:0010634);chondroitin sulfate catabolic process(GO:0030207);hyaluronan metabolic process(GO:0030212);hyaluronan biosynthetic process(GO:0030213);hyaluronan catabolic process(GO:0030214);positiv…	extracted			cycle		G1
HUMAN|HGNC=6263|UniProtKB=P63252	KCNJ2	Inward rectifier potassium channel 2;KCNJ2;ortholog	potassium ion transport(GO:0006813);potassium ion import(GO:0010107);regulation of skeletal muscle contraction via regulation of action potential(GO:0014861);magnesium ion transport(GO:0015693);cellular potassium ion homeostasis(GO:0030007);regulation of ion transmembrane transport(GO:0034765);protein homotetramerization(GO:0051289);relaxation of cardiac muscle(GO:0055119);regulation of resting m…
HUMAN|HGNC=17649|UniProtKB=Q9HBV1	POPDC3	Popeye domain-containing protein 3;POPDC3;ortholog	heart development(GO:0007507);skeletal muscle tissue development(GO:0007519);biological_process(GO:0008150);regulation of membrane potential(GO:0042391);striated muscle cell differentiation(GO:0051146)
HUMAN|HGNC=20866|UniProtKB=Q9BXY4	RSPO3	R-spondin-3;RSPO3;ortholog	blood vessel remodeling(GO:0001974);sprouting angiogenesis(GO:0002040);Wnt signaling pathway(GO:0016055);regulation of Wnt signaling pathway(GO:0030111);positive regulation of Wnt signaling pathway(GO:0030177);branching involved in labyrinthine layer morphogenesis(GO:0060670);positive regulation of canonical Wnt signaling pathway(GO:0090263);positive regulation of non-canonical Wnt signaling path…
HUMAN|HGNC=15805|UniProtKB=Q96QF7	ACRC	Acidic repeat-containing protein;ACRC;ortholog	DNA demethylation(GO:0080111)
HUMAN|HGNC=11755|UniProtKB=P04155	TFF1	Trefoil factor 1;TFF1;ortholog	carbohydrate metabolic process(GO:0005975);digestion(GO:0007586);negative regulation of cell proliferation(GO:0008285);response to iron ion(GO:0010039);regulation of signaling receptor activity(GO:0010469);cell differentiation(GO:0030154);maintenance of gastrointestinal epithelium(GO:0030277);response to immobilization stress(GO:0035902);wound healing(GO:0042060);response to peptide hormone(GO:00…
HUMAN|HGNC=5392|UniProtKB=P46695	IER3	Radiation-inducible immediate-early gene IEX-1;IER3;ortholog	apoptotic process(GO:0006915);anatomical structure morphogenesis(GO:0009653);regulation of cell death(GO:0010941);regulation of phosphatidylinositol 3-kinase signaling(GO:0014066);negative regulation of apoptotic process(GO:0043066);regulation of response to DNA damage stimulus(GO:2001020)	extracted	apoptotic
HUMAN|HGNC=10996|UniProtKB=O14975	SLC27A2	Very long-chain acyl-CoA synthetase;SLC27A2;ortholog	fatty acid alpha-oxidation(GO:0001561);long-chain fatty acid metabolic process(GO:0001676);protein targeting to peroxisome(GO:0006625);fatty acid beta-oxidation(GO:0006635);bile acid biosynthetic process(GO:0006699);fatty acid transport(GO:0015908);very long-chain fatty acid catabolic process(GO:0042760);neutrophil degranulation(GO:0043312);long-chain fatty acid import(GO:0044539);methyl-branched…
HUMAN|HGNC=95|UniProtKB=O00400	SLC33A1	Acetyl-coenzyme A transporter 1;SLC33A1;ortholog	acetyl-CoA transport(GO:0015876);BMP signaling pathway(GO:0030509);transmembrane transport(GO:0055085);SMAD protein signal transduction(GO:0060395);proton transmembrane transport(GO:1902600)
HUMAN|HGNC=5476|UniProtKB=Q16270	IGFBP7	Insulin-like growth factor-binding protein 7;IGFBP7;ortholog	regulation of cell growth(GO:0001558);cell adhesion(GO:0007155);embryo implantation(GO:0007566);negative regulation of cell proliferation(GO:0008285);response to heat(GO:0009408);response to retinoic acid(GO:0032526);cellular response to hormone stimulus(GO:0032870);post-translational protein modification(GO:0043687);cellular protein metabolic process(GO:0044267);regulation of steroid biosyntheti…
HUMAN|HGNC=17083|UniProtKB=Q15050	RRS1	Ribosome biogenesis regulatory protein homolog;RRS1;ortholog	ribosomal large subunit assembly(GO:0000027);ribosomal large subunit export from nucleus(GO:0000055);endonucleolytic cleavage in ITS1 to separate SSU-rRNA from 5.8S rRNA and LSU-rRNA from tricistronic rRNA transcript (SSU-rRNA, 5.8S rRNA, LSU-rRNA)(GO:0000447);hematopoietic progenitor cell differentiation(GO:0002244);mitotic metaphase plate congression(GO:0007080);ribosomal large subunit biogenes…
HUMAN|HGNC=20194|UniProtKB=O15160	POLR1E	DNA-directed RNA polymerases I and III subunit RPAC1;POLR1C;ortholog	transcription, DNA-templated(GO:0006351);transcription by RNA polymerase I(GO:0006360);transcription initiation from RNA polymerase I promoter(GO:0006361);transcription elongation from RNA polymerase I promoter(GO:0006362);termination of RNA polymerase I transcription(GO:0006363);transcription by RNA polymerase III(GO:0006383);positive regulation of type I interferon production(GO:0032481);positi…
HUMAN|HGNC=2518|UniProtKB=O60931	CTNS	Cystinosin;CTNS;ortholog	lens development in camera-type eye(GO:0002088);cellular amino acid metabolic process(GO:0006520);glutathione metabolic process(GO:0006749);ion transport(GO:0006811);brain development(GO:0007420);long-term memory(GO:0007616);grooming behavior(GO:0007625);adult walking behavior(GO:0007628);visual learning(GO:0008542);negative regulation of hydrogen peroxide biosynthetic process(GO:0010730);positiv…
HUMAN|HGNC=9524|UniProtKB=Q13046	PSG7	Putative pregnancy-specific beta-1-glycoprotein 7;PSG7;ortholog	female pregnancy(GO:0007565)
HUMAN|HGNC=25621|UniProtKB=Q9NUZ1	ACOXL	Acyl-coenzyme A oxidase-like protein;ACOXL;ortholog	fatty acid beta-oxidation(GO:0006635);biological_process(GO:0008150);fatty acid beta-oxidation using acyl-CoA dehydrogenase(GO:0033539);fatty acid beta-oxidation using acyl-CoA oxidase(GO:0033540);lipid homeostasis(GO:0055088);oxidation-reduction process(GO:0055114)
HUMAN|HGNC=436|UniProtKB=P20292	ALOX5AP	Arachidonate 5-lipoxygenase-activating protein;ALOX5AP;ortholog	leukotriene production involved in inflammatory response(GO:0002540);positive regulation of acute inflammatory response(GO:0002675);leukotriene metabolic process(GO:0006691);leukotriene biosynthetic process(GO:0019370);lipoxygenase pathway(GO:0019372);positive regulation of catalytic activity(GO:0043085);oxidation-reduction process(GO:0055114);protein homotrimerization(GO:0070207);cellular respon…
HUMAN|HGNC=6541|UniProtKB=P07195	LDHB	L-lactate dehydrogenase B chain;LDHB;ortholog	carbohydrate metabolic process(GO:0005975);lactate metabolic process(GO:0006089);pyruvate metabolic process(GO:0006090);NAD metabolic process(GO:0019674);carboxylic acid metabolic process(GO:0019752);oxidation-reduction process(GO:0055114)
HUMAN|HGNC=1165|UniProtKB=Q9Y4D2	C11orf11	Sn1-specific diacylglycerol lipase alpha;DAGLA;ortholog	lipid metabolic process(GO:0006629);G-protein coupled glutamate receptor signaling pathway(GO:0007216);neuroblast proliferation(GO:0007405);arachidonic acid metabolic process(GO:0019369);neurogenesis(GO:0022008);neurotransmitter biosynthetic process(GO:0042136);diacylglycerol catabolic process(GO:0046340);endocannabinoid signaling pathway(GO:0071926);retrograde trans-synaptic signaling by endocan…
HUMAN|HGNC=29654|UniProtKB=Q569H4	PRR16	Protein Largen;PRR16;ortholog	positive regulation of translation(GO:0045727);positive regulation of cell size(GO:0045793)
HUMAN|HGNC=2512|UniProtKB=Q9UBT7	CTNNAL1	Alpha-catulin;CTNNAL1;ortholog	cell adhesion(GO:0007155);Rho protein signal transduction(GO:0007266)
HUMAN|HGNC=23400|UniProtKB=Q9BY50	SEC11C	Signal peptidase complex catalytic subunit SEC11C;SEC11C;ortholog	signal peptide processing(GO:0006465)
HUMAN|HGNC=814|UniProtKB=P20020	ATP2B1	Plasma membrane calcium-transporting ATPase 1;ATP2B1;ortholog	neural retina development(GO:0003407);cellular calcium ion homeostasis(GO:0006874);brain development(GO:0007420);aging(GO:0007568);response to cold(GO:0009409);ion transmembrane transport(GO:0034220);regulation of cytosolic calcium ion concentration(GO:0051480);calcium ion transmembrane transport(GO:0070588);cellular response to vitamin D(GO:0071305);cellular response to corticosterone stimulus(G…
HUMAN|HGNC=10953|UniProtKB=Q96BD0	SLCO4A1	Solute carrier organic anion transporter family member 4A1;SLCO4A1;ortholog	ion transport(GO:0006811);sodium-independent organic anion transport(GO:0043252);transmembrane transport(GO:0055085);thyroid hormone transport(GO:0070327)
HUMAN|HGNC=21357|UniProtKB=Q5T0W9	FAM83B	Protein FAM83B;FAM83B;ortholog	epidermal growth factor receptor signaling pathway(GO:0007173);cell proliferation(GO:0008283)
HUMAN|HGNC=14222|UniProtKB=Q9NQ69	LHX9	LIM/homeobox protein Lhx9;LHX9;ortholog	regulation of transcription by RNA polymerase II(GO:0006357);cell proliferation(GO:0008283);male gonad development(GO:0008584);female gonad development(GO:0008585);gonad morphogenesis(GO:0035262);negative regulation of transcription, DNA-templated(GO:0045892);dorsal spinal cord interneuron anterior axon guidance(GO:0097380)
HUMAN|HGNC=12790|UniProtKB=O00258	CHD5	Tail-anchored protein insertion receptor WRB;WRB;ortholog	tail-anchored membrane protein insertion into ER membrane(GO:0071816)
HUMAN|HGNC=6141|UniProtKB=P08648	ITGA5	Integrin alpha-5;ITGA5;ortholog	angiogenesis(GO:0001525);cell-substrate junction assembly(GO:0007044);cell adhesion(GO:0007155);heterophilic cell-cell adhesion via plasma membrane cell adhesion molecules(GO:0007157);leukocyte cell-cell adhesion(GO:0007159);integrin-mediated signaling pathway(GO:0007229);memory(GO:0007613);positive regulation of cell-substrate adhesion(GO:0010811);extracellular matrix organization(GO:0030198);po…
HUMAN|HGNC=16177|UniProtKB=Q8N4F0	BPIL1	BPI fold-containing family B member 2;BPIFB2;ortholog	antimicrobial humoral response(GO:0019730);post-translational protein modification(GO:0043687);cellular protein metabolic process(GO:0044267)
HUMAN|HGNC=23664|UniProtKB=Q5TCZ1	SH3PXD2A	SH3 and PX domain-containing protein 2A;SH3PXD2A;ortholog	superoxide metabolic process(GO:0006801);extracellular matrix organization(GO:0030198);positive regulation of catalytic activity(GO:0043085);oxidation-reduction process(GO:0055114);podosome assembly(GO:0071800);osteoclast fusion(GO:0072675)
HUMAN|HGNC=26316|UniProtKB=Q96LU7	C12orf28	Myelin regulatory factor-like protein;MYRFL;ortholog	regulation of transcription, DNA-templated(GO:0006355);positive regulation of transcription, DNA-templated(GO:0045893)
HUMAN|HGNC=15564|UniProtKB=Q9NZH7	IL1F8	Interleukin-36 beta;IL36B;ortholog	inflammatory response(GO:0006954);immune response(GO:0006955);regulation of signaling receptor activity(GO:0010469);cytokine-mediated signaling pathway(GO:0019221);innate immune response(GO:0045087)
HUMAN|HGNC=10707|UniProtKB=Q8WVN6	SECTM1	Secreted and transmembrane protein 1;SECTM1;ortholog	immune response(GO:0006955);signal transduction(GO:0007165);mesoderm development(GO:0007498);regulation of signaling receptor activity(GO:0010469);positive regulation of I-kappaB kinase/NF-kappaB signaling(GO:0043123)
HUMAN|HGNC=30252|UniProtKB=Q93015	NAT6	N-acetyltransferase 6;NAT6;ortholog	protein acetylation(GO:0006473)
HUMAN|HGNC=18337|UniProtKB=Q9ULW8	PADI3	Protein-arginine deiminase type-3;PADI3;ortholog	chromatin organization(GO:0006325);protein citrullination(GO:0018101);histone citrullination(GO:0036414)
HUMAN|HGNC=6915|UniProtKB=P02144	MB	Myoglobin;MB;ortholog	response to hypoxia(GO:0001666);heart development(GO:0007507);response to hormone(GO:0009725);oxygen transport(GO:0015671);slow-twitch skeletal muscle fiber contraction(GO:0031444);response to hydrogen peroxide(GO:0042542);enucleate erythrocyte differentiation(GO:0043353);brown fat cell differentiation(GO:0050873)
HUMAN|HGNC=5472|UniProtKB=P17936	IGFBP3	Insulin-like growth factor-binding protein 3;IGFBP3;ortholog	regulation of cell growth(GO:0001558);osteoblast differentiation(GO:0001649);negative regulation of protein phosphorylation(GO:0001933);protein phosphorylation(GO:0006468);apoptotic process(GO:0006915);negative regulation of cell proliferation(GO:0008285);negative regulation of signal transduction(GO:0009968);regulation of glucose metabolic process(GO:0010906);negative regulation of smooth muscle…	extracted	apoptotic
HUMAN|HGNC=6009|UniProtKB=P14784	IL2RB	Interleukin-2 receptor subunit beta;IL2RB;ortholog	MAPK cascade(GO:0000165);signal transduction(GO:0007165);viral process(GO:0016032);cytokine-mediated signaling pathway(GO:0019221);interleukin-15-mediated signaling pathway(GO:0035723);interleukin-2-mediated signaling pathway(GO:0038110);negative regulation of apoptotic process(GO:0043066);protein-containing complex assembly(GO:0065003)	extracted	apoptotic
HUMAN|HGNC=13628|UniProtKB=Q8WXS5	CACNG6	Voltage-dependent calcium channel gamma-8 subunit;CACNG8;ortholog	calcium ion transport(GO:0006816);transmission of nerve impulse(GO:0019226);regulation of ion transmembrane transport(GO:0034765);positive regulation of synaptic transmission, glutamatergic(GO:0051968);cardiac conduction(GO:0061337);calcium ion transmembrane transport(GO:0070588);neurotransmitter receptor transport, postsynaptic endosome to lysosome(GO:0098943);postsynaptic neurotransmitter recep…
HUMAN|HGNC=27051|UniProtKB=Q6ZTI6	FAM101A	Refilin-A;RFLNA;ortholog	regulation of chondrocyte development(GO:0061181);actin filament bundle organization(GO:0061572)
HUMAN|HGNC=500|UniProtKB=P15144	ANPEP	Aminopeptidase N;ANPEP;ortholog	angiogenesis(GO:0001525);proteolysis(GO:0006508);signal transduction(GO:0007165);cell-cell signaling(GO:0007267);regulation of blood pressure(GO:0008217);cell differentiation(GO:0030154);peptide catabolic process(GO:0043171);neutrophil degranulation(GO:0043312);viral entry into host cell(GO:0046718)
HUMAN|HGNC=6023|UniProtKB=P13232	IL7	Interleukin-7;IL7;ortholog	positive regulation of cytokine-mediated signaling pathway(GO:0001961);T cell lineage commitment(GO:0002360);immune response(GO:0006955);humoral immune response(GO:0006959);cell-cell signaling(GO:0007267);positive regulation of cell proliferation(GO:0008284);animal organ morphogenesis(GO:0009887);regulation of gene expression(GO:0010468);regulation of signaling receptor activity(GO:0010469);cytok…	extracted	apoptotic
HUMAN|HGNC=16862|UniProtKB=Q92565	RAPGEF5	Rap guanine nucleotide exchange factor 5;RAPGEF5;ortholog	small GTPase mediated signal transduction(GO:0007264);nervous system development(GO:0007399);intracellular signal transduction(GO:0035556)
HUMAN|HGNC=28577|UniProtKB=Q96NU7	AMDHD1	Probable imidazolonepropionase;AMDHD1;ortholog	histidine catabolic process(GO:0006548);histidine catabolic process to glutamate and formamide(GO:0019556);histidine catabolic process to glutamate and formate(GO:0019557)
HUMAN|HGNC=6157|UniProtKB=Q13352	ITGB3BP	Centromere protein R;ITGB3BP;ortholog	transcription, DNA-templated(GO:0006351);regulation of transcription, DNA-templated(GO:0006355);apoptotic process(GO:0006915);sister chromatid cohesion(GO:0007062);cell adhesion(GO:0007155);signal transduction(GO:0007165);CENP-A containing nucleosome assembly(GO:0034080);positive regulation of apoptotic process(GO:0043065);cell division(GO:0051301)	extracted	apoptotic
HUMAN|HGNC=18265|UniProtKB=Q96LB4	ATP6V1G3	V-type proton ATPase subunit G 3;ATP6V1G3;ortholog	insulin receptor signaling pathway(GO:0008286);transferrin transport(GO:0033572);ion transmembrane transport(GO:0034220);phagosome acidification(GO:0090383);proton transmembrane transport(GO:1902600)
HUMAN|HGNC=22429|UniProtKB=Q8TAQ9	SUNC1	SUN domain-containing protein 3;SUN3;ortholog	nuclear envelope organization(GO:0006998);cytoskeletal anchoring at nuclear membrane(GO:0090286)
HUMAN|HGNC=3153|UniProtKB=Q16610	ECM1	Extracellular matrix protein 1;ECM1;ortholog	ossification(GO:0001503);angiogenesis(GO:0001525);positive regulation of endothelial cell proliferation(GO:0001938);negative regulation of cytokine-mediated signaling pathway(GO:0001960);platelet degranulation(GO:0002576);regulation of type 2 immune response(GO:0002828);regulation of transcription by RNA polymerase II(GO:0006357);inflammatory response(GO:0006954);signal transduction(GO:0007165);n…
HUMAN|HGNC=17019|UniProtKB=Q96MT3	RILP	Prickle-like protein 1;PRICKLE1;ortholog	neural tube closure(GO:0001843);protein import into nucleus(GO:0006606);positive regulation of protein ubiquitination(GO:0031398);positive regulation of proteasomal ubiquitin-dependent protein catabolic process(GO:0032436);aorta development(GO:0035904);negative regulation of transcription, DNA-templated(GO:0045892);Wnt signaling pathway, planar cell polarity pathway(GO:0060071);coronary vasculatu…
HUMAN|HGNC=29130|UniProtKB=O94927	KIAA0841	HAUS augmin-like complex subunit 5;HAUS5;ortholog	G2/M transition of mitotic cell cycle(GO:0000086);centrosome cycle(GO:0007098);regulation of G2/M transition of mitotic cell cycle(GO:0010389);spindle assembly(GO:0051225);cell division(GO:0051301);ciliary basal body-plasma membrane docking(GO:0097711)	extracted			cycle	G2
HUMAN|HGNC=19833|UniProtKB=Q7Z6M2	FBXO33	F-box only protein 33;FBXO33;ortholog	protein ubiquitination(GO:0016567)
HUMAN|HGNC=17020|UniProtKB=Q9Y616	IRAK3	Interleukin-1 receptor-associated kinase 3;IRAK3;ortholog	negative regulation of cytokine-mediated signaling pathway(GO:0001960);toll-like receptor signaling pathway(GO:0002224);MyD88-dependent toll-like receptor signaling pathway(GO:0002755);protein phosphorylation(GO:0006468);response to virus(GO:0009615);positive regulation of macrophage tolerance induction(GO:0010933);negative regulation of macrophage cytokine production(GO:0010936);cytokine-mediate…
HUMAN|HGNC=6341|UniProtKB=Q15726	KISS1	Metastasis-suppressor KiSS-1;KISS1;ortholog	cytoskeleton organization(GO:0007010);G-protein coupled receptor signaling pathway(GO:0007186);negative regulation of cell proliferation(GO:0008285);positive regulation of luteinizing hormone secretion(GO:0033686);positive regulation of MAPK cascade(GO:0043410);positive regulation of synaptic transmission(GO:0050806);positive regulation of cytosolic calcium ion concentration involved in phospholi…	extracted			cycle
HUMAN|HGNC=29041|UniProtKB=Q9UJP4	KLHL21	Kelch-like protein 21;KLHL21;ortholog	cell cycle(GO:0007049);protein ubiquitination(GO:0016567);regulation of cytokinesis(GO:0032465);chromosome passenger complex localization to spindle midzone(GO:0035853);post-translational protein modification(GO:0043687);cell division(GO:0051301)	extracted			cycle
HUMAN|HGNC=16732|UniProtKB=Q96PE7	MCEE	Methylmalonyl-CoA epimerase, mitochondrial;MCEE;ortholog	short-chain fatty acid catabolic process(GO:0019626);L-methylmalonyl-CoA metabolic process(GO:0046491)
HUMAN|HGNC=24566|UniProtKB=Q5T6S3	PHF19	PHD finger protein 19;PHF19;ortholog	negative regulation of transcription by RNA polymerase II(GO:0000122);chromatin organization(GO:0006325);transcription, DNA-templated(GO:0006351);regulation of transcription, DNA-templated(GO:0006355);stem cell population maintenance(GO:0019827);negative regulation of gene expression, epigenetic(GO:0045814);positive regulation of transcription, DNA-templated(GO:0045893);stem cell differentiation(…
HUMAN|HGNC=6460|UniProtKB=P78385	KRT83	Keratin, type II cuticular Hb3;KRT83;ortholog	aging(GO:0007568);epidermis development(GO:0008544);keratinization(GO:0031424);hair cycle(GO:0042633);cornification(GO:0070268)	extracted			cycle
HUMAN|HGNC=15991|UniProtKB=Q96KR4	LMLN	Leishmanolysin-like peptidase;LMLN;ortholog	proteolysis(GO:0006508);cell cycle(GO:0007049);cell adhesion(GO:0007155);cell division(GO:0051301)	extracted			cycle
HUMAN|HGNC=13625|UniProtKB=Q9BXT2	CACNG6	Voltage-dependent calcium channel gamma-6 subunit;CACNG6;ortholog	calcium ion transport(GO:0006816);regulation of ion transmembrane transport(GO:0034765);cardiac conduction(GO:0061337);calcium ion transmembrane transport(GO:0070588)
HUMAN|HGNC=7885|UniProtKB=P48745	NOV	Protein NOV homolog;NOV;ortholog	angiogenesis(GO:0001525);chondrocyte differentiation(GO:0002062);cell adhesion(GO:0007155);signal transduction(GO:0007165);cell-cell signaling(GO:0007267);regulation of gene expression(GO:0010468);regulation of signaling receptor activity(GO:0010469);fibroblast migration(GO:0010761);negative regulation of myotube differentiation(GO:0010832);smooth muscle cell migration(GO:0014909);negative regula…
HUMAN|HGNC=6469|UniProtKB=Q16719	KYNU	Kynureninase;KYNU;ortholog	tryptophan catabolic process(GO:0006569);NAD biosynthetic process(GO:0009435);tryptophan catabolic process to kynurenine(GO:0019441);tryptophan catabolic process to acetyl-CoA(GO:0019442);quinolinate biosynthetic process(GO:0019805);response to interferon-gamma(GO:0034341);response to vitamin B6(GO:0034516);anthranilate metabolic process(GO:0043420);L-kynurenine catabolic process(GO:0097053)
HUMAN|HGNC=9843|UniProtKB=O60894	RAMP1	Receptor activity-modifying protein 1;RAMP1;ortholog	angiogenesis(GO:0001525);calcium ion transport(GO:0006816);intracellular protein transport(GO:0006886);G-protein coupled receptor signaling pathway(GO:0007186);adenylate cyclase-activating G-protein coupled receptor signaling pathway(GO:0007189);regulation of G-protein coupled receptor protein signaling pathway(GO:0008277);protein transport(GO:0015031);positive regulation of cAMP metabolic proces…
HUMAN|HGNC=25239|UniProtKB=Q6UWY0	ARSK	Arylsulfatase K;ARSK;ortholog	glycosphingolipid metabolic process(GO:0006687);metabolic process(GO:0008152);post-translational protein modification(GO:0043687)
HUMAN|HGNC=6878|UniProtKB=P31152	MAPK4	Mitogen-activated protein kinase 4;MAPK4;ortholog	MAPK cascade(GO:0000165);protein phosphorylation(GO:0006468);cell cycle(GO:0007049);cell surface receptor signaling pathway(GO:0007166);regulation of gene expression(GO:0010468);intracellular signal transduction(GO:0035556);cellular response to organic substance(GO:0071310)	extracted			cycle
HUMAN|HGNC=29636|UniProtKB=Q8NEH6	MNS1	Meiosis-specific nuclear structural protein 1;MNS1;ortholog	spermatogenesis(GO:0007283);cilium organization(GO:0044782);positive regulation of cilium assembly(GO:0045724);meiotic cell cycle(GO:0051321);left/right axis specification(GO:0070986)	extracted			cycle
HUMAN|HGNC=7076|UniProtKB=Q16674	MIA	Melanoma-derived growth regulatory protein;MIA;ortholog	ER to Golgi vesicle-mediated transport(GO:0006888);cell proliferation(GO:0008283);protein secretion(GO:0009306);regulation of signaling receptor activity(GO:0010469);cargo loading into vesicle(GO:0035459)
HUMAN|HGNC=6302|UniProtKB=Q9BQ31	KCNS3	Potassium voltage-gated channel subfamily S member 3;KCNS3;ortholog	potassium ion transport(GO:0006813);regulation of ion transmembrane transport(GO:0034765);regulation of insulin secretion(GO:0050796);protein homooligomerization(GO:0051260);potassium ion transmembrane transport(GO:0071805)
HUMAN|HGNC=2361|UniProtKB=P52943	CRIP2	Cysteine-rich protein 2;CRIP2;ortholog	positive regulation of cell proliferation(GO:0008284);hemopoiesis(GO:0030097)
HUMAN|HGNC=7508|UniProtKB=P15941	MUC1	Mucin-1;MUC1;ortholog	stimulatory C-type lectin receptor signaling pathway(GO:0002223);DNA damage response, signal transduction by p53 class mediator resulting in cell cycle arrest(GO:0006977);DNA damage response, signal transduction by p53 class mediator resulting in transcription of p21 class mediator(GO:0006978);negative regulation of transcription by competitive promoter binding(GO:0010944);O-glycan processing(GO:…	extracted	apoptotic	arrest	cycle
HUMAN|HGNC=29678|UniProtKB=Q9BUK6	MSTO1	Protein misato homolog 1;MSTO1;ortholog	mitochondrion organization(GO:0007005);mitochondrion distribution(GO:0048311)
HUMAN|HGNC=5318|UniProtKB=P24821	TNC	Tenascin;TNC;ortholog	osteoblast differentiation(GO:0001649);cell adhesion(GO:0007155);negative regulation of cell adhesion(GO:0007162);neuromuscular junction development(GO:0007528);positive regulation of cell proliferation(GO:0008284);response to wounding(GO:0009611);response to mechanical stimulus(GO:0009612);positive regulation of gene expression(GO:0010628);peripheral nervous system axon regeneration(GO:0014012);…
HUMAN|HGNC=24039|UniProtKB=Q9H6B4	ASAM	CXADR-like membrane protein;CLMP;ortholog	digestive tract development(GO:0048565)
HUMAN|HGNC=13386|UniProtKB=Q8TDX7	NEK7	Serine/threonine-protein kinase Nek7;NEK7;ortholog	protein phosphorylation(GO:0006468);regulation of mitotic cell cycle(GO:0007346);positive regulation of telomere maintenance via telomerase(GO:0032212);spindle assembly(GO:0051225);positive regulation of telomerase activity(GO:0051973);positive regulation of telomere capping(GO:1904355)	extracted			cycle
HUMAN|HGNC=29673|UniProtKB=Q13361	MFAP5	Microfibrillar-associated protein 5;MFAP5;ortholog	extracellular matrix organization(GO:0030198);definitive hemopoiesis(GO:0060216);supramolecular fiber organization(GO:0097435)
HUMAN|HGNC=7797|UniProtKB=P25963	NFKBIA	NF-kappa-B inhibitor alpha;NFKBIA;ortholog	protein import into nucleus, translocation(GO:0000060);stimulatory C-type lectin receptor signaling pathway(GO:0002223);apoptotic process(GO:0006915);I-kappaB kinase/NF-kappaB signaling(GO:0007249);cytoplasmic sequestering of NF-kappaB(GO:0007253);negative regulation of macrophage derived foam cell differentiation(GO:0010745);positive regulation of cholesterol efflux(GO:0010875);negative regulati…	extracted	apoptotic
HUMAN|HGNC=1297|UniProtKB=Q9NX36	C21orf55	DnaJ homolog subfamily C member 28;DNAJC28;ortholog	retrograde transport, vesicle recycling within Golgi(GO:0000301);retrograde vesicle-mediated transport, Golgi to ER(GO:0006890);Golgi organization(GO:0007030);Golgi vesicle prefusion complex stabilization(GO:0048213)
HUMAN|HGNC=9516|UniProtKB=Q9UQ72	PSG11	Pregnancy-specific beta-1-glycoprotein 11;PSG11;ortholog	female pregnancy(GO:0007565)
HUMAN|HGNC=8039|UniProtKB=P30989	NTSR1	Neurotensin receptor type 1;NTSR1;ortholog	temperature homeostasis(GO:0001659);negative regulation of systemic arterial blood pressure(GO:0003085);regulation of membrane depolarization(GO:0003254);G-protein coupled receptor signaling pathway(GO:0007186);neuropeptide signaling pathway(GO:0007218);chemical synaptic transmission(GO:0007268);learning(GO:0007612);adult locomotory behavior(GO:0008344);positive regulation of glutamate secretion(…	extracted	apoptotic
HUMAN|HGNC=9582|UniProtKB=P25105	PTAFR	Platelet-activating factor receptor;PTAFR;ortholog	cytokine production(GO:0001816);regulation of transcription by RNA polymerase II(GO:0006357);chemotaxis(GO:0006935);inflammatory response(GO:0006954);immune response(GO:0006955);G-protein coupled receptor signaling pathway(GO:0007186);parturition(GO:0007567);response to symbiotic bacterium(GO:0009609);positive regulation of phospholipase C activity(GO:0010863);cytokine-mediated signaling pathway(…
HUMAN|HGNC=8573|UniProtKB=P09466	PAEP	Glycodelin;PAEP;ortholog	apoptotic process(GO:0006915);multicellular organism development(GO:0007275);positive regulation of granulocyte macrophage colony-stimulating factor production(GO:0032725);negative regulation of sperm capacitation(GO:1902491);regulation of binding of sperm to zona pellucida(GO:2000359);positive regulation of interleukin-13 secretion(GO:2000667);positive regulation of interleukin-6 secretion(GO:20…	extracted	apoptotic
HUMAN|HGNC=8622|UniProtKB=Q06710	PAX8	Paired box protein Pax-8;PAX8;ortholog	urogenital system development(GO:0001655);branching involved in ureteric bud morphogenesis(GO:0001658);kidney development(GO:0001822);mesonephros development(GO:0001823);ventricular septum development(GO:0003281);mesenchymal to epithelial transition involved in metanephros morphogenesis(GO:0003337);transcription, DNA-templated(GO:0006351);transcription by RNA polymerase II(GO:0006366);sulfur comp…	extracted	apoptotic
HUMAN|HGNC=15587|UniProtKB=Q4VX76	SYTL3	Synaptotagmin-like protein 3;SYTL3;ortholog	intracellular protein transport(GO:0006886);vesicle fusion(GO:0006906);synaptic vesicle exocytosis(GO:0016079);regulation of calcium ion-dependent exocytosis(GO:0017158);calcium ion-regulated exocytosis of neurotransmitter(GO:0048791)
HUMAN|HGNC=17644|UniProtKB=Q8TC59	PIWIL2	Piwi-like protein 2;PIWIL2;ortholog	RNA 5'-end processing(GO:0000966);multicellular organism development(GO:0007275);spermatogenesis(GO:0007283);negative regulation of transposition(GO:0010529);germ-line stem cell population maintenance(GO:0030718);gene silencing by RNA(GO:0031047);piRNA metabolic process(GO:0034587);DNA methylation involved in gamete generation(GO:0043046);positive regulation of translation(GO:0045727);oogenesis(G…	extracted			cycle
HUMAN|HGNC=9040|UniProtKB=Q13093	PLA2G7	Platelet-activating factor acetylhydrolase;PLA2G7;ortholog	lipid catabolic process(GO:0016042);low-density lipoprotein particle remodeling(GO:0034374);lipid oxidation(GO:0034440);plasma lipoprotein particle oxidation(GO:0034441);platelet activating factor metabolic process(GO:0046469);positive regulation of inflammatory response(GO:0050729);positive regulation of monocyte chemotaxis(GO:0090026)
HUMAN|HGNC=18276|UniProtKB=P61619	SEC61A1	Protein transport protein Sec61 subunit alpha isoform 1;SEC61A1;ortholog	cotranslational protein targeting to membrane(GO:0006613);SRP-dependent cotranslational protein targeting to membrane(GO:0006614);posttranslational protein targeting to endoplasmic reticulum membrane(GO:0006620);endoplasmic reticulum organization(GO:0007029);protein transport(GO:0015031);response to interferon-gamma(GO:0034341);IRE1-mediated unfolded protein response(GO:0036498);pronephric nephro…
HUMAN|HGNC=20764|UniProtKB=Q96S99	PLEKHF1	Pleckstrin homology domain-containing family F member 1;PLEKHF1;ortholog	apoptotic process(GO:0006915);endosome organization(GO:0007032);cellular response to starvation(GO:0009267);positive regulation of autophagy(GO:0010508);negative regulation of phosphatase activity(GO:0010923);vesicle organization(GO:0016050);macroautophagy(GO:0016236);protein localization to plasma membrane(GO:0072659);positive regulation of intrinsic apoptotic signaling pathway(GO:2001244)	extracted	apoptotic
HUMAN|HGNC=9305|UniProtKB=Q00005	PPP2R2B	Serine/threonine-protein phosphatase 2A 55 kDa regulatory subunit B beta isoform;PPP2R2B;ortholog	mitotic cell cycle(GO:0000278);apoptotic process(GO:0006915);developmental process(GO:0032502);regulation of phosphoprotein phosphatase activity(GO:0043666);peptidyl-serine dephosphorylation(GO:0070262)	extracted	apoptotic		cycle
HUMAN|HGNC=9504|UniProtKB=O43739	PSCD3	Cytohesin-3;CYTH3;ortholog	regulation of ARF protein signal transduction(GO:0032012);positive regulation of cell adhesion(GO:0045785);Golgi vesicle transport(GO:0048193);establishment of epithelial cell polarity(GO:0090162)
HUMAN|HGNC=1183|UniProtKB=Q9NQ90	TMEM16B	Anoctamin-2;ANO2;ortholog	ion transmembrane transport(GO:0034220);chloride transmembrane transport(GO:1902476)
HUMAN|HGNC=9401|UniProtKB=Q02156	PRKCE	Protein kinase C epsilon type;PRKCE;ortholog	macrophage activation involved in immune response(GO:0002281);protein phosphorylation(GO:0006468);apoptotic process(GO:0006915);cell cycle(GO:0007049);cell adhesion(GO:0007155);signal transduction(GO:0007165);positive regulation of epithelial cell migration(GO:0010634);positive regulation of fibroblast migration(GO:0010763);positive regulation of cell-substrate adhesion(GO:0010811);peptidyl-serin…	extracted	apoptotic		cycle
HUMAN|HGNC=11260|UniProtKB=P22528	SPRR1B	Cornifin-B;SPRR1B;ortholog	epidermis development(GO:0008544);peptide cross-linking(GO:0018149);keratinocyte differentiation(GO:0030216);cornification(GO:0070268)
HUMAN|HGNC=29288|UniProtKB=A2RU67	KIAA1467	Protein FAM234B;FAM234B;ortholog	extracellular matrix assembly(GO:0085029)
HUMAN|HGNC=16646|UniProtKB=O60575	SPINK4	Serine protease inhibitor Kazal-type 4;SPINK4;ortholog	negative regulation of endopeptidase activity(GO:0010951);response to drug(GO:0042493)
HUMAN|HGNC=26383|UniProtKB=Q8N136	WDR69	Dynein assembly factor with WDR repeat domains 1;DAW1;ortholog	determination of left/right symmetry(GO:0007368);heart development(GO:0007507)
HUMAN|HGNC=8781|UniProtKB=Q07343	PDE4B	cAMP-specific 3',5'-cyclic phosphodiesterase 4B;PDE4B;ortholog	neutrophil homeostasis(GO:0001780);cAMP catabolic process(GO:0006198);signal transduction(GO:0007165);G-protein coupled receptor signaling pathway(GO:0007186);neutrophil chemotaxis(GO:0030593);positive regulation of interferon-gamma production(GO:0032729);positive regulation of interleukin-2 production(GO:0032743);cellular response to drug(GO:0035690);T cell receptor signaling pathway(GO:0050852)…
HUMAN|HGNC=9776|UniProtKB=P57729	RAB38	Ras-related protein Rab-38;RAB38;ortholog	intracellular protein transport(GO:0006886);mitochondrion organization(GO:0007005);small GTPase mediated signal transduction(GO:0007264);protein transport(GO:0015031);vesicle-mediated transport(GO:0016192);melanosome organization(GO:0032438);Rab protein signal transduction(GO:0032482);endosome to melanosome transport(GO:0035646);post-translational protein modification(GO:0043687);platelet dense g…
HUMAN|HGNC=20369|UniProtKB=Q9H4X1	RGC32	Regulator of cell cycle RGCC;RGCC;ortholog	negative regulation of exit from mitosis(GO:0001100);negative regulation of endothelial cell proliferation(GO:0001937);positive regulation of extracellular matrix constituent secretion(GO:0003331);complement activation(GO:0006956);DNA damage response, signal transduction by p53 class mediator resulting in cell cycle arrest(GO:0006977);negative regulation of cell proliferation(GO:0008285);positive…	extracted	apoptotic	arrest	cycle		G1
HUMAN|HGNC=28859|UniProtKB=Q9Y5L2	HIG2	Hypoxia-inducible lipid droplet-associated protein;HILPDA;ortholog	positive regulation of cytokine production(GO:0001819);positive regulation of cell proliferation(GO:0008284);positive regulation of lipid storage(GO:0010884);lipid particle organization(GO:0034389);autocrine signaling(GO:0035425);cellular response to hypoxia(GO:0071456)
HUMAN|HGNC=16816|UniProtKB=Q8TDI0	CHD5	Chromodomain-helicase-DNA-binding protein 5;CHD5;ortholog	transcription, DNA-templated(GO:0006351);negative regulation of cell proliferation(GO:0008285);cerebral cortex neuron differentiation(GO:0021895);spermatogenesis, exchange of chromosomal proteins(GO:0035093);histone H4 acetylation(GO:0043967);regulation of transcription involved in cell fate commitment(GO:0060850);histone H3-K27 trimethylation(GO:0098532);positive regulation of signal transductio…
HUMAN|HGNC=19903|UniProtKB=Q9NQL2	RRAGD	Ras-related GTP-binding protein D;RRAGD;ortholog	cell cycle arrest(GO:0007050);cellular response to starvation(GO:0009267);regulation of autophagy(GO:0010506);regulation of macroautophagy(GO:0016241);positive regulation of TOR signaling(GO:0032008);cellular protein localization(GO:0034613);cellular response to amino acid stimulus(GO:0071230);cellular response to leucine(GO:0071233);positive regulation of TORC1 signaling(GO:1904263);cellular res…	extracted		arrest	cycle
HUMAN|HGNC=6246|UniProtKB=Q9H3M0	KCNF1	Potassium voltage-gated channel subfamily F member 1;KCNF1;ortholog	potassium ion transport(GO:0006813);regulation of ion transmembrane transport(GO:0034765);protein homooligomerization(GO:0051260);potassium ion transmembrane transport(GO:0071805)
HUMAN|HGNC=6178|UniProtKB=P23677	ITPKA	Inositol-trisphosphate 3-kinase A;ITPKA;ortholog	inositol metabolic process(GO:0006020);protein phosphorylation(GO:0006468);signal transduction(GO:0007165);phosphorylation(GO:0016310);actin cytoskeleton organization(GO:0030036);inositol phosphate biosynthetic process(GO:0032958);inositol phosphate metabolic process(GO:0043647);regulation of synaptic plasticity(GO:0048167);positive regulation of dendritic spine morphogenesis(GO:0061003);dendriti…
HUMAN|HGNC=10662|UniProtKB=O00560	SDCBP	Syntenin-1;SDCBP;ortholog	negative regulation of receptor internalization(GO:0002091);protein targeting to membrane(GO:0006612);substrate-dependent cell migration, cell extension(GO:0006930);Ras protein signal transduction(GO:0007265);chemical synaptic transmission(GO:0007268);regulation of mitotic cell cycle(GO:0007346);positive regulation of cell proliferation(GO:0008284);positive regulation of epithelial to mesenchymal…	extracted			cycle
HUMAN|HGNC=10676|UniProtKB=Q9HCN8	SDF2L1	Stromal cell-derived factor 2-like protein 1;SDF2L1;ortholog	protein O-linked mannosylation(GO:0035269);regulation of apoptotic process(GO:0042981);ER-associated misfolded protein catabolic process(GO:0071712)	extracted	apoptotic
HUMAN|HGNC=29317|UniProtKB=Q9HCJ2	LRRC4C	Leucine-rich repeat-containing protein 4C;LRRC4C;ortholog	negative regulation of protein kinase activity(GO:0006469);cytokine-mediated signaling pathway(GO:0019221);negative regulation of JAK-STAT cascade(GO:0046426);regulation of axonogenesis(GO:0050770)
HUMAN|HGNC=9520|UniProtKB=Q16557	PSG3	Pregnancy-specific beta-1-glycoprotein 3;PSG3;ortholog	defense response(GO:0006952);female pregnancy(GO:0007565)
HUMAN|HGNC=25440|UniProtKB=Q8N394	TMTC2	Transmembrane and TPR repeat-containing protein 2;TMTC2;ortholog	calcium ion homeostasis(GO:0055074)
HUMAN|HGNC=19309|UniProtKB=Q14678	ANKRD15	KN motif and ankyrin repeat domain-containing protein 1;KANK1;ortholog	transcription, DNA-templated(GO:0006351);regulation of transcription, DNA-templated(GO:0006355);negative regulation of neuron projection development(GO:0010977);positive regulation of Wnt signaling pathway(GO:0030177);negative regulation of cell migration(GO:0030336);negative regulation of actin filament polymerization(GO:0030837);negative regulation of Rho protein signal transduction(GO:0035024)…
HUMAN|HGNC=14932|UniProtKB=Q9Y6E7	SIRT4	NAD-dependent protein lipoamidase sirtuin-4, mitochondrial;SIRT4;ortholog	regulation of glutamine family amino acid metabolic process(GO:0000820);chromatin silencing(GO:0006342);protein ADP-ribosylation(GO:0006471);glutamine metabolic process(GO:0006541);cellular response to DNA damage stimulus(GO:0006974);mitochondrion organization(GO:0007005);negative regulation of cardiac muscle cell apoptotic process(GO:0010667);peptidyl-lysine deacetylation(GO:0034983);negative re…	extracted	apoptotic
HUMAN|HGNC=439|UniProtKB=P05187	ALPP	Alkaline phosphatase, placental type;ALPP;ortholog	dephosphorylation(GO:0016311)
HUMAN|HGNC=26633|UniProtKB=Q7Z7L1	SLFN11	Schlafen family member 11;SLFN11;ortholog	cellular response to DNA damage stimulus(GO:0006974);negative regulation of DNA replication(GO:0008156);positive regulation of cell death(GO:0010942);replication fork arrest(GO:0043111);defense response to virus(GO:0051607);negative regulation of G1/S transition of mitotic cell cycle(GO:2000134)	extracted		arrest	cycle		G1
HUMAN|HGNC=8875|UniProtKB=Q16877	PFKFB4	6-phosphofructo-2-kinase/fructose-2,6-bisphosphatase 4;PFKFB4;ortholog	fructose metabolic process(GO:0006000);fructose 2,6-bisphosphate metabolic process(GO:0006003);dephosphorylation(GO:0016311);positive regulation of glycolytic process(GO:0045821);carbohydrate phosphorylation(GO:0046835)
HUMAN|HGNC=11362|UniProtKB=P42224	STAT1	Signal transducer and activator of transcription 1-alpha/beta;STAT1;ortholog	negative regulation of transcription by RNA polymerase II(GO:0000122);negative regulation of endothelial cell proliferation(GO:0001937);positive regulation of mesenchymal cell proliferation(GO:0002053);positive regulation of defense response to virus by host(GO:0002230);negative regulation of mesenchymal to epithelial transition involved in metanephros morphogenesis(GO:0003340);transcription, DNA…	extracted	apoptotic
HUMAN|HGNC=3791|UniProtKB=P15328	FOLR1	Folate receptor alpha;FOLR1;ortholog	heart looping(GO:0001947);neural crest cell migration involved in heart formation(GO:0003147);cardiac neural crest cell migration involved in outflow tract morphogenesis(GO:0003253);ER to Golgi vesicle-mediated transport(GO:0006888);receptor-mediated endocytosis(GO:0006898);signal transduction(GO:0007165);folic acid transport(GO:0015884);regulation of transforming growth factor beta receptor sign…
HUMAN|HGNC=1408|UniProtKB=Q9UBN1	CACNG4	Voltage-dependent calcium channel gamma-4 subunit;CACNG4;ortholog	transmission of nerve impulse(GO:0019226);membrane depolarization(GO:0051899);positive regulation of synaptic transmission, glutamatergic(GO:0051968);cardiac conduction(GO:0061337);calcium ion transmembrane transport(GO:0070588);neurotransmitter receptor transport, postsynaptic endosome to lysosome(GO:0098943);postsynaptic neurotransmitter receptor diffusion trapping(GO:0098970);neurotransmitter …
HUMAN|HGNC=20197|UniProtKB=Q96A29	SLC35C1	GDP-fucose transporter 1;SLC35C1;ortholog	carbohydrate transport(GO:0008643);lipid glycosylation(GO:0030259);protein O-linked fucosylation(GO:0036066);GDP-fucose import into Golgi lumen(GO:0036085);negative regulation of Notch signaling pathway(GO:0045746)
HUMAN|HGNC=5289|UniProtKB=P28221	HTR1D	5-hydroxytryptamine receptor 1D;HTR1D;ortholog	G-protein coupled receptor signaling pathway(GO:0007186);G-protein coupled receptor signaling pathway, coupled to cyclic nucleotide second messenger(GO:0007187);adenylate cyclase-inhibiting G-protein coupled receptor signaling pathway(GO:0007193);chemical synaptic transmission(GO:0007268);response to toxic substance(GO:0009636);intestine smooth muscle contraction(GO:0014827);regulation of locomot…
HUMAN|HGNC=10879|UniProtKB=Q15468	STIL	SCL-interrupting locus protein;STIL;ortholog	embryonic axis specification(GO:0000578);in utero embryonic development(GO:0001701);neural tube closure(GO:0001843);heart looping(GO:0001947);mitotic spindle organization(GO:0007052);smoothened signaling pathway(GO:0007224);determination of left/right symmetry(GO:0007368);cell proliferation(GO:0008283);neural tube development(GO:0021915);forebrain development(GO:0030900);notochord development(GO:…	extracted	apoptotic
HUMAN|HGNC=3246|UniProtKB=Q9NZC4	EHF	ETS homologous factor;EHF;ortholog	regulation of transcription, DNA-templated(GO:0006355);regulation of transcription by RNA polymerase II(GO:0006357);transcription by RNA polymerase II(GO:0006366);multicellular organism development(GO:0007275);cell proliferation(GO:0008283);cell differentiation(GO:0030154);epithelial cell differentiation(GO:0030855);positive regulation of transcription, DNA-templated(GO:0045893);positive regulati…
HUMAN|HGNC=30083|UniProtKB=Q6PIL6	KCNIP4	Kv channel-interacting protein 4;KCNIP4;ortholog	cardiac conduction(GO:0061337);potassium ion transmembrane transport(GO:0071805);protein localization to plasma membrane(GO:0072659);regulation of potassium ion transmembrane transport(GO:1901379)
HUMAN|HGNC=16265|UniProtKB=Q9H1J7	WNT5B	Protein Wnt-5b;WNT5B;ortholog	chondrocyte differentiation(GO:0002062);multicellular organism development(GO:0007275);Wnt signaling pathway(GO:0016055);neuron differentiation(GO:0030182);positive regulation of cell migration(GO:0030335);wound healing(GO:0042060);cell fate commitment(GO:0045165);fat cell differentiation(GO:0045444);positive regulation of fat cell differentiation(GO:0045600);lens fiber cell development(GO:007030…
HUMAN|HGNC=14648|UniProtKB=Q2VYF4	LETM2	LETM1 domain-containing protein LETM2, mitochondrial;LETM2;ortholog	cellular metal ion homeostasis(GO:0006875)
HUMAN|HGNC=24456|UniProtKB=Q8NFT8	DNER	Delta and Notch-like epidermal growth factor-related receptor;DNER;ortholog	neuron migration(GO:0001764);endocytosis(GO:0006897);Notch signaling pathway(GO:0007219);Notch receptor processing(GO:0007220);synapse assembly(GO:0007416);central nervous system development(GO:0007417);glial cell differentiation(GO:0010001);skeletal muscle fiber development(GO:0048741)
HUMAN|HGNC=5345|UniProtKB=P13598	ICAM2	Intercellular adhesion molecule 2;ICAM2;ortholog	stimulatory C-type lectin receptor signaling pathway(GO:0002223);cell adhesion(GO:0007155);extracellular matrix organization(GO:0030198);regulation of immune response(GO:0050776);cell-cell adhesion(GO:0098609)
HUMAN|HGNC=6377|UniProtKB=O43908	KLRC4	NKG2-F type II integral membrane protein;KLRC4;ortholog	cellular defense response(GO:0006968)
HUMAN|HGNC=21923|UniProtKB=Q687X5	STEAP4	Metalloreductase STEAP4;STEAP4;ortholog	copper ion import(GO:0015677);fat cell differentiation(GO:0045444);iron ion homeostasis(GO:0055072);oxidation-reduction process(GO:0055114);ferric iron import across plasma membrane(GO:0098706)
HUMAN|HGNC=1703|UniProtKB=Q01151	CD83	CD83 antigen;CD83;ortholog	regulation of cytokine production(GO:0001817);defense response(GO:0006952);humoral immune response(GO:0006959);signal transduction(GO:0007165);response to organic cyclic compound(GO:0014070);negative regulation of interleukin-4 production(GO:0032713);positive regulation of interleukin-10 production(GO:0032733);positive regulation of interleukin-2 production(GO:0032743);positive regulation of CD4-…
HUMAN|HGNC=9983|UniProtKB=P48378	RFX2	DNA-binding protein RFX2;RFX2;ortholog	acrosome assembly(GO:0001675);transcription, DNA-templated(GO:0006351);regulation of transcription, DNA-templated(GO:0006355);regulation of transcription by RNA polymerase II(GO:0006357);spermatid development(GO:0007286);positive regulation of transcription by RNA polymerase II(GO:0045944);cilium assembly(GO:0060271);cellular response to leukemia inhibitory factor(GO:1990830)
HUMAN|HGNC=30667|UniProtKB=Q9UGT4	SUSD2	Sushi domain-containing protein 2;SUSD2;ortholog	receptor-mediated endocytosis(GO:0006898);immune response(GO:0006955);negative regulation of cell division(GO:0051782);negative regulation of cell cycle G1/S phase transition(GO:1902807)	extracted			cycle		G1
HUMAN|HGNC=4180|UniProtKB=Q04446	GBE1	1,4-alpha-glucan-branching enzyme;GBE1;ortholog	carbohydrate metabolic process(GO:0005975);glycogen metabolic process(GO:0005977);glycogen biosynthetic process(GO:0005978);generation of precursor metabolites and energy(GO:0006091)
HUMAN|HGNC=11848|UniProtKB=O60603	TLR2	Toll-like receptor 2;TLR2;ortholog	response to hypoxia(GO:0001666);microglial cell activation(GO:0001774);cell activation(GO:0001775);toll-like receptor signaling pathway(GO:0002224);cytokine secretion involved in immune response(GO:0002374);MyD88-dependent toll-like receptor signaling pathway(GO:0002755);leukotriene metabolic process(GO:0006691);apoptotic process(GO:0006915);inflammatory response(GO:0006954);immune response(GO:00…	extracted	apoptotic
HUMAN|HGNC=4927|UniProtKB=Q92504	SLC39A7	Zinc transporter SLC39A7;SLC39A7;ortholog	cellular zinc ion homeostasis(GO:0006882);metal ion transport(GO:0030001);transmembrane transport(GO:0055085);zinc ion transmembrane transport(GO:0071577)
HUMAN|HGNC=4938|UniProtKB=P20036	HLA-DPA1	HLA class II histocompatibility antigen, DP alpha 1 chain;HLA-DPA1;ortholog	antigen processing and presentation of peptide or polysaccharide antigen via MHC class II(GO:0002504);immune response(GO:0006955);antigen processing and presentation of exogenous peptide antigen via MHC class II(GO:0019886);T cell costimulation(GO:0031295);positive regulation of interferon-gamma production(GO:0032729);positive regulation of T cell proliferation(GO:0042102);T cell receptor signali…
HUMAN|HGNC=12894|UniProtKB=Q8NC26	ZNF114	Zinc finger protein 114;ZNF114;ortholog	transcription, DNA-templated(GO:0006351);regulation of transcription, DNA-templated(GO:0006355);regulation of transcription by RNA polymerase II(GO:0006357);biological_process(GO:0008150)
HUMAN|HGNC=20367|UniProtKB=Q5TBA9	FRY	Protein furry homolog;FRY;ortholog	cell morphogenesis(GO:0000902);neuron projection development(GO:0031175);negative regulation of catalytic activity(GO:0043086);actin filament reorganization(GO:0090527);negative regulation of tubulin deacetylation(GO:1904428)
HUMAN|HGNC=8794|UniProtKB=O95263	PDE8B	High affinity cAMP-specific and IBMX-insensitive 3',5'-cyclic phosphodiesterase 8B;PDE8B;ortholog	cAMP catabolic process(GO:0006198);G-protein coupled receptor signaling pathway(GO:0007186);cyclic nucleotide metabolic process(GO:0009187)
HUMAN|HGNC=4604|UniProtKB=P19876	CXCL3	C-X-C motif chemokine 3;CXCL3;ortholog	positive regulation of leukocyte chemotaxis(GO:0002690);inflammatory response(GO:0006954);immune response(GO:0006955);G-protein coupled receptor signaling pathway(GO:0007186);regulation of signaling receptor activity(GO:0010469);neutrophil chemotaxis(GO:0030593);response to lipopolysaccharide(GO:0032496);regulation of cell proliferation(GO:0042127);chemokine-mediated signaling pathway(GO:0070098)…
HUMAN|HGNC=6444|UniProtKB=P04259	KRT6B	Keratin, type II cytoskeletal 6B;KRT6B;ortholog	cytoskeleton organization(GO:0007010);ectoderm development(GO:0007398);keratinization(GO:0031424);cornification(GO:0070268)
HUMAN|HGNC=13476|UniProtKB=Q9H313	TTYH1	Protein tweety homolog 1;TTYH1;ortholog	mitotic cell cycle(GO:0000278);chloride transport(GO:0006821);iron ion transport(GO:0006826);cell-substrate adhesion(GO:0031589);ion transmembrane transport(GO:0034220);iron ion transmembrane transport(GO:0034755);filopodium assembly(GO:0046847);cell-cell adhesion(GO:0098609);chloride transmembrane transport(GO:1902476)	extracted			cycle
HUMAN|HGNC=10933|UniProtKB=Q9NRA2	SLC17A5	Sialin;SLC17A5;ortholog	ion transport(GO:0006811);anion transport(GO:0006820);amino acid transport(GO:0006865);sialic acid transport(GO:0015739);carbohydrate transmembrane transport(GO:0034219);proton transmembrane transport(GO:1902600)
HUMAN|HGNC=8661|UniProtKB=Q9HC56	PCDH9	Protocadherin-9;PCDH9;ortholog	homophilic cell adhesion via plasma membrane adhesion molecules(GO:0007156);forebrain development(GO:0030900)
HUMAN|HGNC=18411|UniProtKB=Q3KNW1	SNAI3	Zinc finger protein SNAI3;SNAI3;ortholog	negative regulation of transcription by RNA polymerase II(GO:0000122);transcription, DNA-templated(GO:0006351)
HUMAN|HGNC=5211|UniProtKB=P37059	HSD17B2	Estradiol 17-beta-dehydrogenase 2;HSD17B2;ortholog	in utero embryonic development(GO:0001701);placenta development(GO:0001890);estrogen biosynthetic process(GO:0006703);response to retinoic acid(GO:0032526);oxidation-reduction process(GO:0055114)
HUMAN|HGNC=9273|UniProtKB=O60437	PPL	Periplakin;PPL;ortholog	cytoskeleton organization(GO:0007010);response to mechanical stimulus(GO:0009612);cornification(GO:0070268)
HUMAN|HGNC=3173|UniProtKB=O43854	EDIL3	EGF-like repeat and discoidin I-like domain-containing protein 3;EDIL3;ortholog	cell adhesion(GO:0007155);multicellular organism development(GO:0007275);positive regulation of cell-substrate adhesion(GO:0010811)
HUMAN|HGNC=2934|UniProtKB=Q9Y5R6	DMRT1	Doublesex- and mab-3-related transcription factor 1;DMRT1;ortholog	negative regulation of transcription by RNA polymerase II(GO:0000122);cell morphogenesis(GO:0000902);male germ cell proliferation(GO:0002176);regulation of transcription, DNA-templated(GO:0006355);transcription by RNA polymerase II(GO:0006366);spermatogenesis(GO:0007283);sex differentiation(GO:0007548);germ cell migration(GO:0008354);male sex determination(GO:0030238);intracellular signal transdu…
HUMAN|HGNC=2359|UniProtKB=Q9NZV1	CRIM1	Cysteine-rich motor neuron 1 protein;CRIM1;ortholog	regulation of cell growth(GO:0001558);nervous system development(GO:0007399);negative regulation of endopeptidase activity(GO:0010951);insulin-like growth factor receptor signaling pathway(GO:0048009)
HUMAN|HGNC=17513|UniProtKB=Q9NSB8	HOMER2	Homer protein homolog 2;HOMER2;ortholog	G-protein coupled glutamate receptor signaling pathway(GO:0007216);sensory perception of sound(GO:0007605);regulation of G-protein coupled receptor protein signaling pathway(GO:0008277);calcium-mediated signaling using intracellular calcium source(GO:0035584);behavioral response to cocaine(GO:0048148);chemical homeostasis within a tissue(GO:0048875);regulation of store-operated calcium entry(GO:2…
HUMAN|HGNC=9519|UniProtKB=P11465	PSG2	Pregnancy-specific beta-1-glycoprotein 2;PSG2;ortholog	female pregnancy(GO:0007565);cell migration(GO:0016477)
HUMAN|HGNC=1712|UniProtKB=P32320	CDA	Cytidine deaminase;CDA;ortholog	cell surface receptor signaling pathway(GO:0007166);pyrimidine-containing compound salvage(GO:0008655);cytidine deamination(GO:0009972);cytosine metabolic process(GO:0019858);negative regulation of cell growth(GO:0030308);pyrimidine nucleoside salvage(GO:0043097);neutrophil degranulation(GO:0043312);negative regulation of nucleotide metabolic process(GO:0045980);protein homotetramerization(GO:005…
HUMAN|HGNC=30829|UniProtKB=Q9BVA1	TUBB2B	Tubulin beta-2B chain;TUBB2B;ortholog	microtubule cytoskeleton organization(GO:0000226);mitotic cell cycle(GO:0000278);neuron migration(GO:0001764);cytoskeleton organization(GO:0007010);microtubule-based process(GO:0007017);positive regulation of axon guidance(GO:1902669)	extracted			cycle
HUMAN|HGNC=18517|UniProtKB=Q6EMK4	VASN	Vasorin;VASN;ortholog	negative regulation of epithelial to mesenchymal transition(GO:0010719);negative regulation of transforming growth factor beta receptor signaling pathway(GO:0030512);cellular response to hypoxia(GO:0071456);cellular response to redox state(GO:0071461)
HUMAN|HGNC=18007|UniProtKB=Q9H4G4	C9orf19	Golgi-associated plant pathogenesis-related protein 1;GLIPR2;ortholog	positive regulation of epithelial cell migration(GO:0010634);positive regulation of epithelial to mesenchymal transition(GO:0010718);positive regulation of ERK1 and ERK2 cascade(GO:0070374)
HUMAN|HGNC=33383|UniProtKB=A0PJZ3	ENST00000389617	Glucoside xylosyltransferase 2;GXYLT2;ortholog	O-glycan processing(GO:0016266)
HUMAN|HGNC=3372|UniProtKB=O95936	EOMES	Eomesodermin homolog;EOMES;ortholog	negative regulation of transcription by RNA polymerase II(GO:0000122);endoderm formation(GO:0001706);mesoderm formation(GO:0001707);endodermal cell fate specification(GO:0001714);trophectodermal cell differentiation(GO:0001829);adaptive immune response(GO:0002250);CD8-positive, alpha-beta T cell differentiation involved in immune response(GO:0002302);transcription, DNA-templated(GO:0006351);brain…
HUMAN|HGNC=18795|UniProtKB=O15205	UBD	Ubiquitin D;UBD;ortholog	proteolysis(GO:0006508);ubiquitin-dependent protein catabolic process(GO:0006511);protein ubiquitination(GO:0016567);modification-dependent protein catabolic process(GO:0019941);protein modification by small protein conjugation(GO:0032446);response to interferon-gamma(GO:0034341);response to tumor necrosis factor(GO:0034612);myeloid dendritic cell differentiation(GO:0043011);positive regulation o…	extracted	apoptotic		cycle
HUMAN|HGNC=2942|UniProtKB=Q96DT5	DNAH11	Dynein heavy chain 11, axonemal;DNAH11;ortholog	cilium movement(GO:0003341);regulation of cilium beat frequency(GO:0003356);microtubule-based movement(GO:0007018);determination of left/right symmetry(GO:0007368);heart development(GO:0007507);flagellated sperm motility(GO:0030317);determination of left/right asymmetry in nervous system(GO:0035545);epithelial cilium movement involved in determination of left/right asymmetry(GO:0060287)
HUMAN|HGNC=29899|UniProtKB=Q96QD5	DEPDC7	DEP domain-containing protein 7;DEPDC7;ortholog	signal transduction(GO:0007165);biological_process(GO:0008150);intracellular signal transduction(GO:0035556);positive regulation of GTPase activity(GO:0043547);regulation of small GTPase mediated signal transduction(GO:0051056)
HUMAN|HGNC=13517|UniProtKB=Q9NZA1	CLIC5	Chloride intracellular channel protein 5;CLIC5;ortholog	chloride transport(GO:0006821);female pregnancy(GO:0007565);sensory perception of sound(GO:0007605);regulation of ion transmembrane transport(GO:0034765);auditory receptor cell stereocilium organization(GO:0060088);chloride transmembrane transport(GO:1902476)
HUMAN|HGNC=12705|UniProtKB=O95497	VNN1	Pantetheinase;VNN1;ortholog	acute inflammatory response(GO:0002526);chronic inflammatory response(GO:0002544);C-terminal protein lipidation(GO:0006501);inflammatory response(GO:0006954);response to oxidative stress(GO:0006979);pantothenate metabolic process(GO:0015939);positive regulation of T cell differentiation in thymus(GO:0033089);neutrophil degranulation(GO:0043312);innate immune response(GO:0045087);cell-cell adhesio…	extracted	apoptotic
HUMAN|HGNC=1907|UniProtKB=O95992	CH25H	Cholesterol 25-hydroxylase;CH25H;ortholog	lipid metabolic process(GO:0006629);bile acid biosynthetic process(GO:0006699);cholesterol metabolic process(GO:0008203);sterol biosynthetic process(GO:0016126);B cell chemotaxis(GO:0035754);oxidation-reduction process(GO:0055114)
HUMAN|HGNC=21295|UniProtKB=Q8TE68	EPS8L1	Epidermal growth factor receptor kinase substrate 8-like protein 1;EPS8L1;ortholog	Rho protein signal transduction(GO:0007266);phosphorylation(GO:0016310);regulation of actin filament polymerization(GO:0030833);regulation of Rho protein signal transduction(GO:0035023);positive regulation of ruffle assembly(GO:1900029)
HUMAN|HGNC=16874|UniProtKB=Q7L1I2	SV2B	Synaptic vesicle glycoprotein 2B;SV2B;ortholog	neurotransmitter transport(GO:0006836);chemical synaptic transmission(GO:0007268);transmembrane transport(GO:0055085)
HUMAN|HGNC=124|UniProtKB=P13686	ACP5	Tartrate-resistant acid phosphatase type 5;ACP5;ortholog	riboflavin metabolic process(GO:0006771);dephosphorylation(GO:0016311);response to lipopolysaccharide(GO:0032496);negative regulation of interleukin-1 beta production(GO:0032691);negative regulation of interleukin-12 production(GO:0032695);negative regulation of tumor necrosis factor production(GO:0032720);negative regulation of superoxide anion generation(GO:0032929);response to cytokine(GO:0034…
HUMAN|HGNC=9521|UniProtKB=Q00888	PSG9,PSG4	Pregnancy-specific beta-1-glycoprotein 4;PSG4;ortholog	female pregnancy(GO:0007565)
HUMAN|HGNC=12776|UniProtKB=O96014	WNT11	Protein Wnt-11;WNT11;ortholog	osteoblast differentiation(GO:0001649);epithelial to mesenchymal transition(GO:0001837);outflow tract morphogenesis(GO:0003151);planar cell polarity pathway involved in axis elongation(GO:0003402);protein phosphorylation(GO:0006468);Wnt signaling pathway, calcium modulating pathway(GO:0007223);multicellular organism development(GO:0007275);positive regulation of gene expression(GO:0010628);Wnt si…	extracted	apoptotic
HUMAN|HGNC=24063|UniProtKB=Q96C23	GALM	Aldose 1-epimerase;GALM;ortholog	carbohydrate metabolic process(GO:0005975);glucose metabolic process(GO:0006006);galactose metabolic process(GO:0006012);galactose catabolic process via UDP-galactose(GO:0033499)
HUMAN|HGNC=6000|UniProtKB=P18510	IL1RN	Interleukin-1 receptor antagonist protein;IL1RN;ortholog	fever generation(GO:0001660);negative regulation of cytokine-mediated signaling pathway(GO:0001960);lipid metabolic process(GO:0006629);acute-phase response(GO:0006953);immune response(GO:0006955);regulation of signaling receptor activity(GO:0010469);cytokine-mediated signaling pathway(GO:0019221);insulin secretion(GO:0030073);negative regulation of heterotypic cell-cell adhesion(GO:0034115);resp…
HUMAN|HGNC=4488|UniProtKB=Q8NGA4	BC066878	Putative G-protein coupled receptor GPR32P1;GPR32P1;ortholog	complement receptor mediated signaling pathway(GO:0002430);inflammatory response(GO:0006954);phospholipase C-activating G-protein coupled receptor signaling pathway(GO:0007200);positive regulation of cytosolic calcium ion concentration(GO:0007204);leukocyte migration(GO:0050900);cell chemotaxis(GO:0060326)
HUMAN|HGNC=15983|UniProtKB=P56704	WNT3A	Protein Wnt-3a;WNT3A;ortholog	osteoblast differentiation(GO:0001649);in utero embryonic development(GO:0001701);positive regulation of cytokine production(GO:0001819);positive regulation of protein phosphorylation(GO:0001934);heart looping(GO:0001947);positive regulation of receptor internalization(GO:0002092);negative regulation of heart induction by canonical Wnt signaling pathway(GO:0003136);axon guidance(GO:0007411);cell …	extracted	apoptotic
HUMAN|HGNC=12968|UniProtKB=Q9ULX5	ZNF179	RING finger protein 112;RNF112;ortholog	positive regulation of neuron differentiation(GO:0045666);positive regulation of glial cell differentiation(GO:0045687);positive regulation of cell cycle arrest(GO:0071158)	extracted		arrest	cycle
HUMAN|HGNC=30266|UniProtKB=Q96NA2	RILP	Rab-interacting lysosomal protein;RILP;ortholog	endosome to lysosome transport(GO:0008333);regulation of multivesicular body size(GO:0010796);protein transport(GO:0015031);antigen processing and presentation of exogenous peptide antigen via MHC class II(GO:0019886);endosome transport via multivesicular body sorting pathway(GO:0032509);negative regulation of protein catabolic process(GO:0042177);early endosome to late endosome transport(GO:0045…
HUMAN|HGNC=26191|UniProtKB=Q9H6B1	ZNF659	Zinc finger protein 385D;ZNF385D;ortholog	intrinsic apoptotic signaling pathway by p53 class mediator(GO:0072332)	extracted	apoptotic
HUMAN|HGNC=7784|UniProtKB=Q12857	NFIA	Nuclear factor 1 A-type;NFIA;ortholog	negative regulation of transcription by RNA polymerase II(GO:0000122);DNA replication(GO:0006260);transcription, DNA-templated(GO:0006351);regulation of transcription, DNA-templated(GO:0006355);transcription by RNA polymerase II(GO:0006366);viral genome replication(GO:0019079);positive regulation of transcription by RNA polymerase II(GO:0045944);synapse maturation(GO:0060074);ureter development(G…
HUMAN|HGNC=6376|UniProtKB=Q07444	KLRC3	NKG2-E type II integral membrane protein;KLRC3;ortholog	cellular defense response(GO:0006968);signal transduction(GO:0007165)
HUMAN|HGNC=9514|UniProtKB=P11464	PSG1	Pregnancy-specific beta-1-glycoprotein 1;PSG1;ortholog	female pregnancy(GO:0007565);leukocyte migration(GO:0050900)
HUMAN|HGNC=2395|UniProtKB=P53672	CRYBA2	Beta-crystallin A2;CRYBA2;ortholog	lens development in camera-type eye(GO:0002088);biological_process(GO:0008150)
HUMAN|HGNC=14202|UniProtKB=Q9BR39	JPH2	Junctophilin-2;JPH2;ortholog	release of sequestered calcium ion into cytosol(GO:0051209);regulation of cardiac muscle tissue development(GO:0055024);calcium ion homeostasis(GO:0055074);regulation of ryanodine-sensitive calcium-release channel activity(GO:0060314);positive regulation of ryanodine-sensitive calcium-release channel activity(GO:0060316);calcium ion transport into cytosol(GO:0060402)
HUMAN|HGNC=21745|UniProtKB=Q7Z5Q1	CPEB2	Cytoplasmic polyadenylation element-binding protein 2;CPEB2;ortholog	translation(GO:0006412);regulation of translation(GO:0006417);cellular response to insulin stimulus(GO:0032869);negative regulation of GTPase activity(GO:0034260);cellular response to oxidative stress(GO:0034599);cellular response to arsenic-containing substance(GO:0071243);cellular response to hypoxia(GO:0071456);negative regulation of cytoplasmic translational elongation(GO:1900248);negative re…
HUMAN|HGNC=2943|UniProtKB=Q6ZR08	DNHD2	Dynein heavy chain 12, axonemal;DNAH12;ortholog	microtubule-based movement(GO:0007018)
HUMAN|HGNC=18132|UniProtKB=Q9P2J2	IGSF9	Protein turtle homolog A;IGSF9;ortholog	homophilic cell adhesion via plasma membrane adhesion molecules(GO:0007156);dendrite development(GO:0016358);regulation of synapse organization(GO:0050807)
HUMAN|HGNC=19037|UniProtKB=O15021	MAST4	Microtubule-associated serine/threonine-protein kinase 4;MAST4;ortholog	protein phosphorylation(GO:0006468);cytoskeleton organization(GO:0007010);peptidyl-serine phosphorylation(GO:0018105);intracellular signal transduction(GO:0035556);regulation of interleukin-12 biosynthetic process(GO:0045075)
HUMAN|HGNC=2720|UniProtKB=Q9ULH1	DDEF1	Arf-GAP with SH3 domain, ANK repeat and PH domain-containing protein 1;ASAP1;ortholog	vesicle-mediated transport(GO:0016192);regulation of ARF protein signal transduction(GO:0032012);positive regulation of GTPase activity(GO:0043547);cilium assembly(GO:0060271);negative regulation of dendritic spine development(GO:0061000);positive regulation of podosome assembly(GO:0071803);positive regulation of membrane tubulation(GO:1903527)
HUMAN|HGNC=9999|UniProtKB=P49796	RGS3	Regulator of G-protein signaling 3;RGS3;ortholog	inactivation of MAPK activity(GO:0000188);regulation of G-protein coupled receptor protein signaling pathway(GO:0008277);positive regulation of GTPase activity(GO:0043547)
HUMAN|HGNC=1211|UniProtKB=Q5XX13	FBXW10	F-box/WD repeat-containing protein 10;FBXW10;ortholog	protein polyubiquitination(GO:0000209);post-translational protein modification(GO:0043687)
HUMAN|HGNC=9858|UniProtKB=P47736	RAP1GAP	Rap1 GTPase-activating protein 1;RAP1GAP;ortholog	signal transduction(GO:0007165);axon guidance(GO:0007411);regulation of GTPase activity(GO:0043087);positive regulation of GTPase activity(GO:0043547);negative regulation of neuron differentiation(GO:0045665);regulation of catalytic activity(GO:0050790);regulation of small GTPase mediated signal transduction(GO:0051056);negative regulation of microvillus assembly(GO:1903697);negative regulation o…
HUMAN|HGNC=13481|UniProtKB=Q9H1C4	UNC93B1	Protein unc-93 homolog B1;UNC93B1;ortholog	toll-like receptor signaling pathway(GO:0002224);adaptive immune response(GO:0002250);intracellular protein transport(GO:0006886);toll-like receptor 3 signaling pathway(GO:0034138);toll-like receptor 7 signaling pathway(GO:0034154);toll-like receptor 9 signaling pathway(GO:0034162);innate immune response(GO:0045087);defense response to virus(GO:0051607)
HUMAN|HGNC=18181|UniProtKB=Q92529	SHC3	SHC-transforming protein 3;SHC3;ortholog	MAPK cascade(GO:0000165);signal transduction(GO:0007165);transmembrane receptor protein tyrosine kinase signaling pathway(GO:0007169);epidermal growth factor receptor signaling pathway(GO:0007173);Ras protein signal transduction(GO:0007265);axon guidance(GO:0007411);central nervous system development(GO:0007417);learning or memory(GO:0007611);synaptic transmission, glutamatergic(GO:0035249)
HUMAN|HGNC=29884|UniProtKB=Q8TF42	STS-1	Ubiquitin-associated and SH3 domain-containing protein B;UBASH3B;ortholog	negative regulation of protein kinase activity(GO:0006469);negative regulation of signal transduction(GO:0009968);peptidyl-tyrosine dephosphorylation(GO:0035335);collagen-activated tyrosine kinase receptor signaling pathway(GO:0038063);collagen-activated signaling pathway(GO:0038065);regulation of protein binding(GO:0043393);regulation of osteoclast differentiation(GO:0045670);negative regulation…
HUMAN|HGNC=6244|UniProtKB=Q8WWG9	KCNE4	Potassium voltage-gated channel subfamily E member 4;KCNE4;ortholog	regulation of ion transmembrane transport(GO:0034765);potassium ion transmembrane transport(GO:0071805)
HUMAN|HGNC=10955|UniProtKB=Q92959	SLCO2A1	Solute carrier organic anion transporter family member 2A1;SLCO2A1;ortholog	ion transport(GO:0006811);lipid transport(GO:0006869);prostaglandin transport(GO:0015732);sodium-independent organic anion transport(GO:0043252);transmembrane transport(GO:0055085)
HUMAN|HGNC=12525|UniProtKB=O60701	UGDH	UDP-glucose 6-dehydrogenase;UGDH;ortholog	gastrulation with mouth forming second(GO:0001702);UDP-glucose metabolic process(GO:0006011);glycosaminoglycan biosynthetic process(GO:0006024);UDP-glucuronate biosynthetic process(GO:0006065);electron transport chain(GO:0022900);oxidation-reduction process(GO:0055114)
HUMAN|HGNC=30225|UniProtKB=Q9NWF4	GPR172B	Solute carrier family 52, riboflavin transporter, member 1;SLC52A1;ortholog	riboflavin metabolic process(GO:0006771);riboflavin transport(GO:0032218);viral entry into host cell(GO:0046718)

## Sheet: AgE_PK8 only_fold4_sig_GO_panth
Supplementary Table S5-3. GO Biological Process annotations for genes altered only in PK-8 by AbE treatment
Gene ID	Mapped IDs	Gene Name	GO database BP Complete	extracted	apoptotic	arrest	cycle	G2 phase	G1 phase
HUMAN|HGNC=2529|UniProtKB=P07339	CTSD	Cathepsin D;CTSD;ortholog	proteolysis(GO:0006508);autophagy(GO:0006914);antigen processing and presentation of exogenous peptide antigen via MHC class II(GO:0019886);protein catabolic process(GO:0030163);collagen catabolic process(GO:0030574);neutrophil degranulation(GO:0043312)
HUMAN|HGNC=18160|UniProtKB=Q9Y603	ETV7	Transcription factor ETV7;ETV7;ortholog	negative regulation of transcription by RNA polymerase II(GO:0000122);regulation of transcription by RNA polymerase II(GO:0006357);transcription by RNA polymerase II(GO:0006366);animal organ morphogenesis(GO:0009887);cell differentiation(GO:0030154)
HUMAN|HGNC=7744|UniProtKB=Q96PY6	NEK1	Serine/threonine-protein kinase Nek1;NEK1;ortholog	protein phosphorylation(GO:0006468);cellular response to DNA damage stimulus(GO:0006974);cell cycle(GO:0007049);regulation of mitotic cell cycle(GO:0007346);peptidyl-tyrosine phosphorylation(GO:0018108);signal transduction by protein phosphorylation(GO:0023014);stress-activated protein kinase signaling cascade(GO:0031098);activation of protein kinase activity(GO:0032147);DNA damage response, dete…	extracted	apoptotic		cycle
HUMAN|HGNC=21557|UniProtKB=Q8IXY8	PPIL6	Peptidyl-prolyl cis-trans isomerase-like 6;PPIL6;ortholog	protein peptidyl-prolyl isomerization(GO:0000413)
HUMAN|HGNC=19875|UniProtKB=Q8NCW6	GALNT11	Polypeptide N-acetylgalactosaminyltransferase 11;GALNT11;ortholog	Notch receptor processing(GO:0007220);determination of left/right symmetry(GO:0007368);regulation of Notch signaling pathway(GO:0008593);oligosaccharide biosynthetic process(GO:0009312);O-glycan processing(GO:0016266);protein O-linked glycosylation via serine(GO:0018242);protein O-linked glycosylation via threonine(GO:0018243);cilium assembly(GO:0060271);Notch signaling involved in heart developm…
HUMAN|HGNC=11131|UniProtKB=O00161	SNAP23	Synaptosomal-associated protein 23;SNAP23;ortholog	antigen processing and presentation of exogenous peptide antigen via MHC class I, TAP-dependent(GO:0002479);histamine secretion by mast cell(GO:0002553);exocytosis(GO:0006887);post-Golgi vesicle-mediated transport(GO:0006892);vesicle targeting(GO:0006903);vesicle fusion(GO:0006906);protein transport(GO:0015031);synaptic vesicle priming(GO:0016082);synaptic vesicle fusion to presynaptic active zon…
HUMAN|HGNC=22407|UniProtKB=Q9NUM4	TMEM106B	Transmembrane protein 106B;TMEM106B;ortholog	lysosome organization(GO:0007040);lysosomal transport(GO:0007041);lysosome localization(GO:0032418);dendrite morphogenesis(GO:0048813);positive regulation of dendrite development(GO:1900006)
HUMAN|HGNC=11182|UniProtKB=O75808	SOLH	Calpain-15;CAPN15;ortholog	regulation of transcription, DNA-templated(GO:0006355);proteolysis(GO:0006508)
HUMAN|HGNC=1130|UniProtKB=P62324	BTG1	Protein BTG1;BTG1;ortholog	regulation of transcription, DNA-templated(GO:0006355);protein methylation(GO:0006479);response to oxidative stress(GO:0006979);spermatogenesis(GO:0007283);negative regulation of cell proliferation(GO:0008285);cell migration(GO:0016477);negative regulation of cell growth(GO:0030308);response to peptide hormone(GO:0043434);positive regulation of endothelial cell differentiation(GO:0045603);positiv…	extracted	apoptotic		cycle
HUMAN|HGNC=9716|UniProtKB=Q9NR77	PMP22	Peroxisomal membrane protein 2;PXMP2;ortholog	biological_process(GO:0008150);cellular response to reactive oxygen species(GO:0034614)
HUMAN|HGNC=1302|UniProtKB=P57060	C21orf6	RWD domain-containing protein 2B;RWDD2B;ortholog	biological_process(GO:0008150)
HUMAN|HGNC=28771|UniProtKB=Q9BVC6	TMEM109	Transmembrane protein 109;TMEM109;ortholog	ion transmembrane transport(GO:0034220);regulation of ion transmembrane transport(GO:0034765);intrinsic apoptotic signaling pathway in response to DNA damage by p53 class mediator(GO:0042771);negative regulation of cell death(GO:0060548);cellular response to gamma radiation(GO:0071480)	extracted	apoptotic
HUMAN|HGNC=9394|UniProtKB=Q9NRD5	PICK1	PRKCA-binding protein;PICK1;ortholog	positive regulation of receptor internalization(GO:0002092);protein phosphorylation(GO:0006468);intracellular protein transport(GO:0006886);retrograde vesicle-mediated transport, Golgi to ER(GO:0006890);protein kinase C-activating G-protein coupled receptor signaling pathway(GO:0007205);monoamine transport(GO:0015844);glial cell development(GO:0021782);regulation of Arp2/3 complex-mediated actin …
HUMAN|HGNC=3951|UniProtKB=Q16595	FXN	Frataxin, mitochondrial;FXN;ortholog	heme biosynthetic process(GO:0006783);ion transport(GO:0006811);cellular iron ion homeostasis(GO:0006879);mitochondrion organization(GO:0007005);positive regulation of cell proliferation(GO:0008284);response to iron ion(GO:0010039);regulation of ferrochelatase activity(GO:0010722);iron-sulfur cluster assembly(GO:0016226);protein autoprocessing(GO:0016540);iron incorporation into metallo-sulfur cl…	extracted	apoptotic
HUMAN|HGNC=30217|UniProtKB=Q9UNQ2	DIMT1L	Probable dimethyladenosine transferase;DIMT1;ortholog	rRNA methylation(GO:0031167);positive regulation of rRNA processing(GO:2000234)
HUMAN|HGNC=29547|UniProtKB=Q8NEM2	SHCBP1	SHC SH2 domain-binding protein 1;SHCBP1;ortholog	fibroblast growth factor receptor signaling pathway(GO:0008543);regulation of neural precursor cell proliferation(GO:2000177)
HUMAN|HGNC=29878|UniProtKB=Q9NQR4	NIT2	Omega-amidase NIT2;NIT2;ortholog	oxaloacetate metabolic process(GO:0006107);asparagine metabolic process(GO:0006528);glutamine metabolic process(GO:0006541);nitrogen compound metabolic process(GO:0006807);neutrophil degranulation(GO:0043312)
HUMAN|HGNC=16691|UniProtKB=Q9UGJ1	TUBGCP4	Gamma-tubulin complex component 4;TUBGCP4;ortholog	microtubule nucleation(GO:0007020);meiotic cell cycle(GO:0007126);cytoplasmic microtubule organization(GO:0031122);centrosome duplication(GO:0051298);meiotic cell cycle(GO:0051321);microtubule nucleation by interphase microtubule organizing center(GO:0051415);protein-containing complex assembly(GO:0065003);mitotic spindle assembly(GO:0090307)	extracted			cycle
HUMAN|HGNC=1754|UniProtKB=P55291	CDH3	Cadherin-15;CDH15;ortholog	cell morphogenesis(GO:0000902);cell-cell junction assembly(GO:0007043);cell adhesion(GO:0007155);homophilic cell adhesion via plasma membrane adhesion molecules(GO:0007156);multicellular organism development(GO:0007275);cell-cell adhesion(GO:0016337);calcium-dependent cell-cell adhesion via plasma membrane cell adhesion molecules(GO:0016339);adherens junction organization(GO:0034332);cell-cell ad…
HUMAN|HGNC=3064|UniProtKB=P28562	DUSP1	Dual specificity protein phosphatase 1;DUSP1;ortholog	inactivation of MAPK activity(GO:0000188);endoderm formation(GO:0001706);protein dephosphorylation(GO:0006470);response to oxidative stress(GO:0006979);response to light stimulus(GO:0009416);response to estradiol(GO:0032355);response to retinoic acid(GO:0032526);cellular response to hormone stimulus(GO:0032870);response to testosterone(GO:0033574);peptidyl-tyrosine dephosphorylation(GO:0035335);i…	extracted	apoptotic	arrest	cycle
HUMAN|HGNC=17482|UniProtKB=Q9UNW8	GPR132	Probable G-protein coupled receptor 132;GPR132;ortholog	G1/S transition of mitotic cell cycle(GO:0000082);G-protein coupled receptor signaling pathway(GO:0007186);negative regulation of G2/M transition of mitotic cell cycle(GO:0010972)	extracted			cycle	G2	G1
HUMAN|HGNC=13307|UniProtKB=Q9H1C0	GPR92	Lysophosphatidic acid receptor 5;LPAR5;ortholog	G-protein coupled receptor signaling pathway(GO:0007186);biological_process(GO:0008150)
HUMAN|HGNC=6636|UniProtKB=P02545	LMNA	Prelamin-A/C;LMNA;ortholog	nuclear envelope organization(GO:0006998);mitotic nuclear envelope disassembly(GO:0007077);mitotic nuclear envelope reassembly(GO:0007084);muscle organ development(GO:0007517);negative regulation of cell proliferation(GO:0008285);positive regulation of gene expression(GO:0010628);regulation of cell migration(GO:0030334);establishment or maintenance of microtubule cytoskeleton polarity(GO:0030951)…	extracted	apoptotic
HUMAN|HGNC=2718|UniProtKB=Q92466	DDB2	DNA damage-binding protein 2;DDB2;ortholog	protein polyubiquitination(GO:0000209);nucleotide-excision repair, DNA damage recognition(GO:0000715);nucleotide-excision repair, DNA duplex unwinding(GO:0000717);DNA repair(GO:0006281);nucleotide-excision repair(GO:0006289);pyrimidine dimer repair(GO:0006290);nucleotide-excision repair, preincision complex stabilization(GO:0006293);nucleotide-excision repair, preincision complex assembly(GO:0006…
HUMAN|HGNC=21153|UniProtKB=Q8TEB7	RNF128	E3 ubiquitin-protein ligase RNF128;RNF128;ortholog	ubiquitin-dependent protein catabolic process(GO:0006511);protein ubiquitination(GO:0016567);protein deubiquitination(GO:0016579);regulation of protein stability(GO:0031647);negative regulation of cytokine biosynthetic process(GO:0042036);protein localization to lysosome(GO:0061462);positive regulation of protein catabolic process in the vacuole(GO:1904352)
HUMAN|HGNC=25172|UniProtKB=P0C091	FREM3	FRAS1-related extracellular matrix protein 3;FREM3;ortholog	cell communication(GO:0007154);cell adhesion(GO:0007155)
HUMAN|HGNC=26299|UniProtKB=Q8TEC5	SH3RF2	Putative E3 ubiquitin-protein ligase SH3RF2;SH3RF2;ortholog	negative regulation of phosphatase activity(GO:0010923);protein ubiquitination(GO:0016567);negative regulation of phosphoprotein phosphatase activity(GO:0032515)
HUMAN|HGNC=1612|UniProtKB=O00421	CCRL2	C-C chemokine receptor-like 2;CCRL2;ortholog	chemotaxis(GO:0006935);inflammatory response(GO:0006954);G-protein coupled receptor signaling pathway(GO:0007186);chemokine-mediated signaling pathway(GO:0070098)
HUMAN|HGNC=24963|UniProtKB=Q96MG2	JSRP1	Junctional sarcoplasmic reticulum protein 1;JSRP1;ortholog	skeletal muscle contraction(GO:0003009);regulation of ryanodine-sensitive calcium-release channel activity(GO:0060314)
HUMAN|HGNC=26046|UniProtKB=Q8TBF5	PIGX	Phosphatidylinositol-glycan biosynthesis class X protein;PIGX;ortholog	GPI anchor biosynthetic process(GO:0006506);preassembly of GPI anchor in ER membrane(GO:0016254)
HUMAN|HGNC=6441|UniProtKB=P19013	KRT4	Keratin, type II cytoskeletal 4;KRT4;ortholog	cytoskeleton organization(GO:0007010);epithelial cell differentiation(GO:0030855);keratinization(GO:0031424);negative regulation of epithelial cell proliferation(GO:0050680);cornification(GO:0070268)
HUMAN|HGNC=9986|UniProtKB=P48382	RFX5	DNA-binding protein RFX5;RFX5;ortholog	negative regulation of transcription by RNA polymerase II(GO:0000122);regulation of transcription by RNA polymerase II(GO:0006357);transcription by RNA polymerase II(GO:0006366);positive regulation of transcription by RNA polymerase II(GO:0045944)
HUMAN|HGNC=19971|UniProtKB=Q96G25	MED8	Mediator of RNA polymerase II transcription subunit 8;MED8;ortholog	regulation of transcription by RNA polymerase II(GO:0006357);transcription initiation from RNA polymerase II promoter(GO:0006367);protein ubiquitination(GO:0016567)
HUMAN|HGNC=206|UniProtKB=Q9UKQ2	ADAM23	Disintegrin and metalloproteinase domain-containing protein 28;ADAM28;ortholog	proteolysis(GO:0006508);spermatogenesis(GO:0007283)
HUMAN|HGNC=8751|UniProtKB=Q07002	PCTK3	Cyclin-dependent kinase 18;CDK18;ortholog	protein phosphorylation(GO:0006468)
HUMAN|HGNC=18515|UniProtKB=Q9BQJ4	TMEM47	Transmembrane protein 47;TMEM47;ortholog	biological_process(GO:0008150)
HUMAN|HGNC=18241|UniProtKB=Q96LA8	PRMT6	Protein arginine N-methyltransferase 6;PRMT6;ortholog	negative regulation of transcription by RNA polymerase II(GO:0000122);base-excision repair(GO:0006284);transcription, DNA-templated(GO:0006351);regulation of transcription, DNA-templated(GO:0006355);viral process(GO:0016032);histone methylation(GO:0016571);peptidyl-arginine methylation, to asymmetrical-dimethyl arginine(GO:0019919);histone arginine methylation(GO:0034969);histone H3-R2 methylatio…
HUMAN|HGNC=19765|UniProtKB=Q8WXK3	ASB13	Ankyrin repeat and SOCS box protein 13;ASB13;ortholog	protein ubiquitination(GO:0016567);intracellular signal transduction(GO:0035556);post-translational protein modification(GO:0043687)
HUMAN|HGNC=16692|UniProtKB=Q9NPF0	CD320	CD320 antigen;CD320;ortholog	cobalamin metabolic process(GO:0009235);regulation of signaling receptor activity(GO:0010469);cobalamin transport(GO:0015889);regulation of vitamin metabolic process(GO:0030656);positive regulation of B cell proliferation(GO:0030890);B cell costimulation(GO:0031296)
HUMAN|HGNC=27468|UniProtKB=Q8WW59	SPRY4	SPRY domain-containing protein 4;SPRYD4;ortholog	biological_process(GO:0008150)
HUMAN|HGNC=12565|UniProtKB=Q13432	UNC119	Protein unc-119 homolog A;UNC119;ortholog	mitotic cytokinesis(GO:0000281);endocytosis(GO:0006897);chemical synaptic transmission(GO:0007268);nervous system development(GO:0007399);visual perception(GO:0007601);phototransduction(GO:0007602);regulation of endocytosis(GO:0030100);neuron differentiation(GO:0030182);lipoprotein transport(GO:0042953);cilium assembly(GO:0060271);positive regulation of protein tyrosine kinase activity(GO:0061098…
HUMAN|HGNC=28192|UniProtKB=Q96SK3	ZNF607	Zinc finger protein 607;ZNF607;ortholog	transcription, DNA-templated(GO:0006351);regulation of transcription, DNA-templated(GO:0006355);regulation of transcription by RNA polymerase II(GO:0006357)
HUMAN|HGNC=3501|UniProtKB=O60447	EVI5	Ecotropic viral integration site 5 protein homolog;EVI5;ortholog	intracellular protein transport(GO:0006886);cell cycle(GO:0007049);multicellular organism development(GO:0007275);cell proliferation(GO:0008283);regulation of vesicle fusion(GO:0031338);retrograde transport, endosome to Golgi(GO:0042147);positive regulation of GTPase activity(GO:0043547);cell division(GO:0051301);activation of GTPase activity(GO:0090630)	extracted			cycle
HUMAN|HGNC=14562|UniProtKB=O15155	BET1	BET1 homolog;BET1;ortholog	ER to Golgi vesicle-mediated transport(GO:0006888);protein transport(GO:0015031);COPII vesicle coating(GO:0048208);vesicle fusion with Golgi apparatus(GO:0048280)
HUMAN|HGNC=13659|UniProtKB=Q9HAZ1	CLK4	Dual specificity protein kinase CLK4;CLK4;ortholog	protein phosphorylation(GO:0006468);peptidyl-tyrosine phosphorylation(GO:0018108);regulation of RNA splicing(GO:0043484);protein autophosphorylation(GO:0046777)
HUMAN|HGNC=2520|UniProtKB=Q9NRF8	CTPS2	CTP synthase 2;CTPS2;ortholog	pyrimidine nucleotide metabolic process(GO:0006220);pyrimidine nucleotide biosynthetic process(GO:0006221);glutamine metabolic process(GO:0006541);nucleobase-containing small molecule interconversion(GO:0015949);'de novo' CTP biosynthetic process(GO:0044210)
HUMAN|HGNC=6913|UniProtKB=P61244	MAX	Protein max;MAX;ortholog	G1/S transition of mitotic cell cycle(GO:0000082);negative regulation of transcription by RNA polymerase II(GO:0000122);transcription by RNA polymerase II(GO:0006366);cellular response to starvation(GO:0009267);response to insulin(GO:0032868);response to axon injury(GO:0048678);neuron apoptotic process(GO:0051402);retina development in camera-type eye(GO:0060041);protein-containing complex assemb…	extracted	apoptotic		cycle		G1
HUMAN|HGNC=619|UniProtKB=Q9BQE5	APOL2	Apolipoprotein L2;APOL2;ortholog	lipid metabolic process(GO:0006629);lipid transport(GO:0006869);acute-phase response(GO:0006953);multicellular organism development(GO:0007275);cholesterol metabolic process(GO:0008203);lipoprotein metabolic process(GO:0042157);maternal process involved in female pregnancy(GO:0060135)
HUMAN|HGNC=34447|UniProtKB=P47929	LGALS7	Galectin-7;LGALS7;ortholog	apoptotic process(GO:0006915);heterophilic cell-cell adhesion via plasma membrane cell adhesion molecules(GO:0007157)	extracted	apoptotic
HUMAN|HGNC=23696|UniProtKB=Q7Z3E1	TIPARP	TCDD-inducible poly [ADP-ribose] polymerase;TIPARP;ortholog	vasculogenesis(GO:0001570);kidney development(GO:0001822);protein ADP-ribosylation(GO:0006471);androgen metabolic process(GO:0008209);estrogen metabolic process(GO:0008210);female gonad development(GO:0008585);post-embryonic development(GO:0009791);negative regulation of gene expression(GO:0010629);hemopoiesis(GO:0030097);positive regulation of protein catabolic process(GO:0045732);platelet-deriv…
HUMAN|HGNC=18985|UniProtKB=Q7Z4W1	DCXR	L-xylulose reductase;DCXR;ortholog	xylulose metabolic process(GO:0005997);glucose metabolic process(GO:0006006);NADP metabolic process(GO:0006739);glucuronate catabolic process to xylulose 5-phosphate(GO:0019640);D-xylose metabolic process(GO:0042732);protein homotetramerization(GO:0051289);oxidation-reduction process(GO:0055114)
HUMAN|HGNC=12659|UniProtKB=Q9UKW4	VAV3	Guanine nucleotide exchange factor VAV3;VAV3;ortholog	angiogenesis(GO:0001525);vesicle fusion(GO:0006906);cellular response to DNA damage stimulus(GO:0006974);G-protein coupled receptor signaling pathway(GO:0007186);integrin-mediated signaling pathway(GO:0007229);small GTPase mediated signal transduction(GO:0007264);regulation of cell size(GO:0008361);positive regulation of signal transduction(GO:0009967);lamellipodium assembly(GO:0030032);platelet …	extracted	apoptotic
HUMAN|HGNC=28953|UniProtKB=Q15040	JOSD1	Josephin-1;JOSD1;ortholog	protein deubiquitination(GO:0016579)
HUMAN|HGNC=10728|UniProtKB=Q13275	SEMA3F	Semaphorin-3F;SEMA3F;ortholog	neural crest cell migration(GO:0001755);axon guidance(GO:0007411);facial nerve structural organization(GO:0021612);trigeminal nerve structural organization(GO:0021637);nerve development(GO:0021675);branchiomotor neuron axon guidance(GO:0021785);positive regulation of cell migration(GO:0030335);ventral trunk neural crest cell migration(GO:0036486);negative regulation of axon extension involved in …
HUMAN|HGNC=14637|UniProtKB=Q86UK0	ABCA12	ATP-binding cassette sub-family A member 12;ABCA12;ortholog	lipid transport(GO:0006869);positive regulation of cholesterol efflux(GO:0010875);cellular homeostasis(GO:0019725);keratinization(GO:0031424);secretion by cell(GO:0032940);phospholipid efflux(GO:0033700);ceramide transport(GO:0035627);surfactant homeostasis(GO:0043129);regulated exocytosis(GO:0045055);lung alveolus development(GO:0048286);transmembrane transport(GO:0055085);lipid homeostasis(GO:0…
HUMAN|HGNC=21575|UniProtKB=Q8N157	AHI1	Jouberin;AHI1;ortholog	morphogenesis of a polarized epithelium(GO:0001738);heart looping(GO:0001947);positive regulation of receptor internalization(GO:0002092);transmembrane receptor protein tyrosine kinase signaling pathway(GO:0007169);central nervous system development(GO:0007417);retina layer formation(GO:0010842);vesicle-mediated transport(GO:0016192);positive regulation of polarized epithelial cell differentiatio…	extracted	apoptotic
HUMAN|HGNC=6524|UniProtKB=P06239	LCK	Tyrosine-protein kinase Lck;LCK;ortholog	protein phosphorylation(GO:0006468);protein dephosphorylation(GO:0006470);cellular zinc ion homeostasis(GO:0006882);activation of cysteine-type endopeptidase activity involved in apoptotic process(GO:0006919);transmembrane receptor protein tyrosine kinase signaling pathway(GO:0007169);cell migration(GO:0016477);peptidyl-tyrosine phosphorylation(GO:0018108);hemopoiesis(GO:0030097);cell differentia…	extracted	apoptotic
HUMAN|HGNC=19083|UniProtKB=P61024	CKS1B	Cyclin-dependent kinases regulatory subunit 1;CKS1B;ortholog	cell cycle(GO:0007049);regulation of mitotic cell cycle(GO:0007346);phosphorylation(GO:0016310);positive regulation of cyclin-dependent protein serine/threonine kinase activity(GO:0045737);regulation of protein kinase activity(GO:0045859);positive regulation of transcription, DNA-templated(GO:0045893);cell division(GO:0051301)	extracted			cycle
HUMAN|HGNC=16617|UniProtKB=Q9C0J9	BHLHB3	Class E basic helix-loop-helix protein 41;BHLHE41;ortholog	negative regulation of transcription by RNA polymerase II(GO:0000122);transcription, DNA-templated(GO:0006351);cell proliferation(GO:0008283);animal organ morphogenesis(GO:0009887);negative regulation of myotube differentiation(GO:0010832);negative regulation of transcription by competitive promoter binding(GO:0010944);cell differentiation(GO:0030154);circadian regulation of gene expression(GO:00…
HUMAN|HGNC=1621|UniProtKB=Q92526	CCT6B	T-complex protein 1 subunit zeta-2;CCT6B;ortholog	protein folding(GO:0006457);'de novo' protein folding(GO:0006458);spermatogenesis(GO:0007283);protein transport(GO:0015031);chaperone-mediated protein complex assembly(GO:0051131);chaperone-mediated protein folding(GO:0061077);toxin transport(GO:1901998)
HUMAN|HGNC=1983|UniProtKB=Q969X6	CIRH1A	U3 small nucleolar RNA-associated protein 4 homolog;UTP4;ortholog	transcription, DNA-templated(GO:0006351);regulation of transcription, DNA-templated(GO:0006355);rRNA processing(GO:0006364);maturation of SSU-rRNA(GO:0030490)
HUMAN|HGNC=29293|UniProtKB=Q9P227	ARHGAP23	Rho GTPase-activating protein 23;ARHGAP23;ortholog	signal transduction(GO:0007165);positive regulation of GTPase activity(GO:0043547);regulation of small GTPase mediated signal transduction(GO:0051056)
HUMAN|HGNC=4216|UniProtKB=O95390	GDF11	Growth/differentiation factor 11;GDF11;ortholog	skeletal system development(GO:0001501);metanephros development(GO:0001656);ureteric bud development(GO:0001657);nervous system development(GO:0007399);mesoderm development(GO:0007498);negative regulation of cell proliferation(GO:0008285);regulation of signaling receptor activity(GO:0010469);positive regulation of pathway-restricted SMAD protein phosphorylation(GO:0010862);spinal cord anterior/po…	extracted	apoptotic
HUMAN|HGNC=16931|UniProtKB=Q9Y4L1	HYOU1	Hypoxia up-regulated protein 1;HYOU1;ortholog	response to ischemia(GO:0002931);ER to Golgi vesicle-mediated transport(GO:0006888);receptor-mediated endocytosis(GO:0006898);response to unfolded protein(GO:0006986);endoplasmic reticulum unfolded protein response(GO:0030968);posttranslational protein targeting to membrane, translocation(GO:0031204);cellular response to heat(GO:0034605);cellular response to unfolded protein(GO:0034620);response …	extracted	apoptotic
HUMAN|HGNC=9472|UniProtKB=Q99538	LGMN	Legumain;LGMN;ortholog	toll-like receptor signaling pathway(GO:0002224);renal system process(GO:0003014);proteolysis(GO:0006508);vacuolar protein processing(GO:0006624);memory(GO:0007613);positive regulation of cell proliferation(GO:0008284);associative learning(GO:0008306);response to acidic pH(GO:0010447);negative regulation of gene expression(GO:0010629);antigen processing and presentation of exogenous peptide antig…	extracted	apoptotic		cycle
HUMAN|HGNC=7142|UniProtKB=P49006	MARCKSL1	MARCKS-related protein;MARCKSL1;ortholog	positive regulation of cell proliferation(GO:0008284)
HUMAN|HGNC=28242|UniProtKB=Q96IR7	GLOXD1	4-hydroxyphenylpyruvate dioxygenase-like protein;HPDL;ortholog	tyrosine catabolic process(GO:0006572);oxidation-reduction process(GO:0055114)
HUMAN|HGNC=30073|UniProtKB=Q14181	POLA2	DNA polymerase alpha subunit B;POLA2;ortholog	protein import into nucleus, translocation(GO:0000060);G1/S transition of mitotic cell cycle(GO:0000082);DNA replication(GO:0006260);DNA replication initiation(GO:0006270);telomere maintenance via semi-conservative replication(GO:0032201);DNA biosynthetic process(GO:0071897)	extracted			cycle		G1
HUMAN|HGNC=30087|UniProtKB=Q5T7W7	C9orf97	Thiosulfate sulfurtransferase/rhodanese-like domain-containing protein 2;TSTD2;ortholog	biological_process(GO:0008150)
HUMAN|HGNC=25406|UniProtKB=Q8N3J9	ZNF664	Zinc finger protein 664;ZNF664;ortholog	transcription, DNA-templated(GO:0006351);regulation of transcription by RNA polymerase II(GO:0006357);biological_process(GO:0008150)
HUMAN|HGNC=4319|UniProtKB=P10071	GLI3	Transcriptional activator GLI3;GLI3;ortholog	negative regulation of transcription by RNA polymerase II(GO:0000122);metanephros development(GO:0001656);branching involved in ureteric bud morphogenesis(GO:0001658);in utero embryonic development(GO:0001701);positive regulation of neuroblast proliferation(GO:0002052);regulation of transcription, DNA-templated(GO:0006355);transcription by RNA polymerase II(GO:0006366);smoothened signaling pathwa…	extracted	apoptotic
HUMAN|HGNC=3232|UniProtKB=O75095	MEGF6	Multiple epidermal growth factor-like domains protein 6;MEGF6;ortholog	biological_process(GO:0008150)
HUMAN|HGNC=4415|UniProtKB=Q14749	GNMT	Glycine N-methyltransferase;GNMT;ortholog	glycogen metabolic process(GO:0005977);regulation of gluconeogenesis(GO:0006111);cellular protein modification process(GO:0006464);methionine metabolic process(GO:0006555);one-carbon metabolic process(GO:0006730);methylation(GO:0032259);cellular nitrogen compound metabolic process(GO:0034641);S-adenosylmethionine metabolic process(GO:0046500);protein homotetramerization(GO:0051289)
HUMAN|HGNC=4425|UniProtKB=Q08379	GOLGA2	Golgin subfamily A member 2;GOLGA2;ortholog	protein glycosylation(GO:0006486);ER to Golgi vesicle-mediated transport(GO:0006888);microtubule nucleation(GO:0007020);Golgi organization(GO:0007030);centrosome cycle(GO:0007098);asymmetric cell division(GO:0008356);negative regulation of autophagy(GO:0010507);negative regulation of protein binding(GO:0032091);COPII vesicle coating(GO:0048208);spindle assembly(GO:0051225);protein homotetrameriza…	extracted			cycle
HUMAN|HGNC=20811|UniProtKB=Q8N7K0	ZNF433	Zinc finger protein 433;ZNF433;ortholog	transcription, DNA-templated(GO:0006351);regulation of transcription, DNA-templated(GO:0006355);regulation of transcription by RNA polymerase II(GO:0006357)
HUMAN|HGNC=6318|UniProtKB=O00139	HK2	Kinesin-like protein KIF2A;KIF2A;ortholog	microtubule cytoskeleton organization(GO:0000226);retrograde vesicle-mediated transport, Golgi to ER(GO:0006890);microtubule-based movement(GO:0007018);microtubule depolymerization(GO:0007019);mitotic spindle organization(GO:0007052);sister chromatid cohesion(GO:0007062);nervous system development(GO:0007399);antigen processing and presentation of exogenous peptide antigen via MHC class II(GO:001…
HUMAN|HGNC=29812|UniProtKB=Q96C86	DCPS	m7GpppX diphosphatase;DCPS;ortholog	nuclear-transcribed mRNA catabolic process, deadenylation-dependent decay(GO:0000288);deadenylation-dependent decapping of nuclear-transcribed mRNA(GO:0000290);cellular response to menadione(GO:0036245);negative regulation of programmed cell death(GO:0043069);exonucleolytic nuclear-transcribed mRNA catabolic process involved in deadenylation-dependent decay(GO:0043928);mRNA cis splicing, via spli…
HUMAN|HGNC=3347|UniProtKB=Q9Y2C4	ENDOGL1	Nuclease EXOG, mitochondrial;EXOG;ortholog	DNA catabolic process, endonucleolytic(GO:0000737);biological_process(GO:0008150);nucleic acid phosphodiester bond hydrolysis(GO:0090305)
HUMAN|HGNC=17258|UniProtKB=Q9UPW5	AGTPBP1	Cytosolic carboxypeptidase 1;AGTPBP1;ortholog	eye photoreceptor cell differentiation(GO:0001754);proteolysis(GO:0006508);mitochondrion organization(GO:0007005);adult walking behavior(GO:0007628);cerebellar Purkinje cell differentiation(GO:0021702);olfactory bulb development(GO:0021772);C-terminal protein deglutamylation(GO:0035609);protein side chain deglutamylation(GO:0035610);neurotransmitter metabolic process(GO:0042133);neuromuscular pro…
HUMAN|HGNC=10982|UniProtKB=O75746	SLC25A12	Calcium-binding mitochondrial carrier protein Aralar1;SLC25A12;ortholog	gluconeogenesis(GO:0006094);mitochondrial transport(GO:0006839);aspartate transmembrane transport(GO:0015810);L-glutamate transmembrane transport(GO:0015813);malate-aspartate shuttle(GO:0043490);response to calcium ion(GO:0051592);L-aspartate transmembrane transport(GO:0070778);L-glutamate transmembrane transport(GO:0089711)
HUMAN|HGNC=15585|UniProtKB=Q9HCH5	SYTL2	Synaptotagmin-like protein 2;SYTL2;ortholog	intracellular protein transport(GO:0006886);exocytosis(GO:0006887);vesicle docking involved in exocytosis(GO:0006904);vesicle fusion(GO:0006906);negative regulation of phosphatase activity(GO:0010923);synaptic vesicle exocytosis(GO:0016079);vesicle-mediated transport(GO:0016192);regulation of calcium ion-dependent exocytosis(GO:0017158);calcium ion-regulated exocytosis of neurotransmitter(GO:0048…
HUMAN|HGNC=13096|UniProtKB=Q06730	ZNF33A	Zinc finger protein 33A;ZNF33A;ortholog	transcription, DNA-templated(GO:0006351);regulation of transcription, DNA-templated(GO:0006355);regulation of transcription by RNA polymerase II(GO:0006357)
HUMAN|HGNC=10613|UniProtKB=Q16663	CCL15	C-C motif chemokine 15;CCL15;ortholog	monocyte chemotaxis(GO:0002548);cellular calcium ion homeostasis(GO:0006874);chemotaxis(GO:0006935);inflammatory response(GO:0006954);immune response(GO:0006955);signal transduction(GO:0007165);G-protein coupled receptor signaling pathway(GO:0007186);cell-cell signaling(GO:0007267);regulation of signaling receptor activity(GO:0010469);neutrophil chemotaxis(GO:0030593);positive regulation of GTPas…
HUMAN|HGNC=16627|UniProtKB=O96017	CHEK2	Serine/threonine-protein kinase Chk2;CHEK2;ortholog	DNA damage checkpoint(GO:0000077);G2/M transition of mitotic cell cycle(GO:0000086);replicative cell aging(GO:0001302);positive regulation of protein phosphorylation(GO:0001934);double-strand break repair(GO:0006302);transcription, DNA-templated(GO:0006351);regulation of transcription, DNA-templated(GO:0006355);protein phosphorylation(GO:0006468);cellular response to DNA damage stimulus(GO:000697…	extracted	apoptotic	arrest	cycle	G2
HUMAN|HGNC=24240|UniProtKB=Q99999	GAL3ST1	Galactosylceramide sulfotransferase;GAL3ST1;ortholog	protein N-linked glycosylation(GO:0006487);galactosylceramide biosynthetic process(GO:0006682);spermatogenesis(GO:0007283);glycolipid biosynthetic process(GO:0009247);myelination(GO:0042552)
HUMAN|HGNC=18956|UniProtKB=Q969S2	NEIL2	Endonuclease 8-like 2;NEIL2;ortholog	base-excision repair(GO:0006284);nucleotide-excision repair(GO:0006289);depyrimidination(GO:0045008)
HUMAN|HGNC=14946|UniProtKB=Q9ULJ8	PPP1R9A	Neurabin-1;PPP1R9A;ortholog	actin filament organization(GO:0007015);aging(GO:0007568);calcium-mediated signaling(GO:0019722);regulation of actin filament polymerization(GO:0030833);neuron projection development(GO:0031175);positive regulation of protein kinase activity(GO:0045860);regulation of filopodium assembly(GO:0051489);negative regulation of stress fiber assembly(GO:0051497);regulation of synapse structural plasticit…
HUMAN|HGNC=9706|UniProtKB=Q15223	PVRL1	Nectin-1;NECTIN1;ortholog	lens morphogenesis in camera-type eye(GO:0002089);desmosome organization(GO:0002934);iron ion transport(GO:0006826);immune response(GO:0006955);cell adhesion(GO:0007155);homophilic cell adhesion via plasma membrane adhesion molecules(GO:0007156);heterophilic cell-cell adhesion via plasma membrane cell adhesion molecules(GO:0007157);signal transduction(GO:0007165);axon guidance(GO:0007411);cell re…
HUMAN|HGNC=6685|UniProtKB=O95237	LRAT	Lecithin retinol acyltransferase;LRAT;ortholog	retinoid metabolic process(GO:0001523);vitamin A metabolic process(GO:0006776);visual perception(GO:0007601);positive regulation of lipid transport(GO:0032370);response to retinoic acid(GO:0032526);response to vitamin A(GO:0033189);retinol metabolic process(GO:0042572);cellular response to leukemia inhibitory factor(GO:1990830)
HUMAN|HGNC=26551|UniProtKB=Q8IYY4	DZIP1L	Zinc finger protein DZIP1L;DZIP1L;ortholog	regulation of protein localization(GO:0032880);cilium assembly(GO:0060271)
HUMAN|HGNC=171|UniProtKB=Q04771	ACVR1	Activin receptor type-1;ACVR1;ortholog	G1/S transition of mitotic cell cycle(GO:0000082);branching involved in blood vessel morphogenesis(GO:0001569);in utero embryonic development(GO:0001701);gastrulation with mouth forming second(GO:0001702);mesoderm formation(GO:0001707);neural crest cell migration(GO:0001755);acute inflammatory response(GO:0002526);embryonic heart tube morphogenesis(GO:0003143);atrioventricular valve morphogenesis…	extracted	apoptotic		cycle		G1
HUMAN|HGNC=29197|UniProtKB=Q9H7U1	KIAA1128	Serine-rich coiled-coil domain-containing protein 2;CCSER2;ortholog	microtubule bundle formation(GO:0001578)
HUMAN|HGNC=51|UniProtKB=P33527	ABCC1	Multidrug resistance-associated protein 1;ABCC1;ortholog	leukotriene metabolic process(GO:0006691);drug transmembrane transport(GO:0006855);cobalamin metabolic process(GO:0009235);cobalamin transport(GO:0015889);glutathione transmembrane transport(GO:0034775);response to drug(GO:0042493);xenobiotic transport(GO:0042908);phospholipid translocation(GO:0045332);transmembrane transport(GO:0055085);cell chemotaxis(GO:0060326);sphingolipid translocation(GO:0…
HUMAN|HGNC=32456|UniProtKB=Q2TAA5	ALG11	GDP-Man:Man(3)GlcNAc(2)-PP-Dol alpha-1,2-mannosyltransferase;ALG11;ortholog	oligosaccharide-lipid intermediate biosynthetic process(GO:0006490);protein glycosylation in endoplasmic reticulum(GO:0033577);mannosylation(GO:0097502)
HUMAN|HGNC=24292|UniProtKB=Q8N6G5	GALNACT-2	Chondroitin sulfate N-acetylgalactosaminyltransferase 2;CSGALNACT2;ortholog	proteoglycan biosynthetic process(GO:0030166);chondroitin sulfate biosynthetic process(GO:0030206);chondroitin sulfate proteoglycan biosynthetic process(GO:0050650);dermatan sulfate proteoglycan biosynthetic process(GO:0050651);dermatan sulfate proteoglycan biosynthetic process, polysaccharide chain biosynthetic process(GO:0050652);chondroitin sulfate proteoglycan biosynthetic process, polysaccha…
HUMAN|HGNC=3093|UniProtKB=Q92630	DYRK2	Dual specificity tyrosine-phosphorylation-regulated kinase 2;DYRK2;ortholog	protein phosphorylation(GO:0006468);cellular response to DNA damage stimulus(GO:0006974);smoothened signaling pathway(GO:0007224);peptidyl-tyrosine phosphorylation(GO:0018108);intrinsic apoptotic signaling pathway in response to DNA damage by p53 class mediator(GO:0042771);positive regulation of glycogen biosynthetic process(GO:0045725);negative regulation of calcineurin-NFAT signaling cascade(GO…	extracted	apoptotic
HUMAN|HGNC=9773|UniProtKB=Q14088	RAB33A	Ras-related protein Rab-33A;RAB33A;ortholog	intracellular protein transport(GO:0006886);antigen processing and presentation(GO:0019882);Rab protein signal transduction(GO:0032482);regulation of autophagosome assembly(GO:2000785)
HUMAN|HGNC=6892|UniProtKB=Q9UPY8	EBF3	Microtubule-associated protein RP/EB family member 3;MAPRE3;ortholog	cell cycle(GO:0007049);protein localization(GO:0008104);positive regulation of cyclin-dependent protein serine/threonine kinase activity(GO:0045737);positive regulation of protein kinase activity(GO:0045860);positive regulation of transcription, DNA-templated(GO:0045893);cell division(GO:0051301);positive regulation of microtubule plus-end binding(GO:1903033)	extracted			cycle
HUMAN|HGNC=9789|UniProtKB=O14966	RAB7L1	Ras-related protein Rab-7L1;RAB29;ortholog	positive regulation of receptor recycling(GO:0001921);intracellular protein transport(GO:0006886);mitochondrion organization(GO:0007005);Golgi organization(GO:0007030);synapse assembly(GO:0007416);response to bacterium(GO:0009617);negative regulation of neuron projection development(GO:0010977);protein transport(GO:0015031);melanosome organization(GO:0032438);Rab protein signal transduction(GO:00…
HUMAN|HGNC=9922|UniProtKB=P02753	RBP4	Retinol-binding protein 4;RBP4;ortholog	retinoid metabolic process(GO:0001523);eye development(GO:0001654);gluconeogenesis(GO:0006094);heart development(GO:0007507);visual perception(GO:0007601);maintenance of gastrointestinal epithelium(GO:0030277);lung development(GO:0030324);positive regulation of insulin secretion(GO:0032024);response to retinoic acid(GO:0032526);retinol transport(GO:0034633);retinol metabolic process(GO:0042572);g…
HUMAN|HGNC=24475|UniProtKB=Q9UI17	DMGDH	Dimethylglycine dehydrogenase, mitochondrial;DMGDH;ortholog	amino-acid betaine catabolic process(GO:0006579);choline metabolic process(GO:0019695);electron transport chain(GO:0022900);choline catabolic process(GO:0042426);oxidation-reduction process(GO:0055114)
HUMAN|HGNC=7417|UniProtKB=Q96DY7	MTBP	Mdm2-binding protein;MTBP;ortholog	cell cycle arrest(GO:0007050);traversing start control point of mitotic cell cycle(GO:0007089);negative regulation of cell proliferation(GO:0008285);protein localization to kinetochore(GO:0034501);negative regulation of mitotic nuclear division(GO:0045839)	extracted		arrest
HUMAN|HGNC=11179|UniProtKB=P00441	SOD1	Superoxide dismutase [Cu-Zn];SOD1;ortholog	activation of MAPK activity(GO:0000187);response to superoxide(GO:0000303);ovarian follicle development(GO:0001541);positive regulation of cytokine production(GO:0001819);placenta development(GO:0001890);retina homeostasis(GO:0001895);response to amphetamine(GO:0001975);myeloid cell homeostasis(GO:0002262);platelet degranulation(GO:0002576);glutathione metabolic process(GO:0006749);superoxide met…	extracted	apoptotic		cycle
HUMAN|HGNC=18175|UniProtKB=Q9NZJ6	COQ3	Ubiquinone biosynthesis O-methyltransferase, mitochondrial;COQ3;ortholog	glycerol metabolic process(GO:0006071);ubiquinone biosynthetic process(GO:0006744);regulation of ubiquinone biosynthetic process(GO:0010795);methylation(GO:0032259)
HUMAN|HGNC=11316|UniProtKB=P05455	SSB	Lupus La protein;SSB;ortholog	tRNA 5'-leader removal(GO:0001682);RNA processing(GO:0006396);tRNA modification(GO:0006400);tRNA export from nucleus(GO:0006409);tRNA processing(GO:0008033);histone mRNA metabolic process(GO:0008334);tRNA 3'-end processing(GO:0042780);nuclear histone mRNA catabolic process(GO:0071045);IRES-dependent viral translational initiation(GO:0075522);protein localization to cytoplasmic stress granule(GO:1…
HUMAN|HGNC=862|UniProtKB=O95670	ATP6V1G2	V-type proton ATPase subunit G 2;ATP6V1G2;ortholog	insulin receptor signaling pathway(GO:0008286);regulation of macroautophagy(GO:0016241);transferrin transport(GO:0033572);ion transmembrane transport(GO:0034220);phagosome acidification(GO:0090383);proton transmembrane transport(GO:1902600)
HUMAN|HGNC=10700|UniProtKB=O75396	SEC22B	Vesicle-trafficking protein SEC22b;SEC22B;ortholog	antigen processing and presentation of exogenous peptide antigen via MHC class I, TAP-dependent(GO:0002479);exocytosis(GO:0006887);ER to Golgi vesicle-mediated transport(GO:0006888);retrograde vesicle-mediated transport, Golgi to ER(GO:0006890);vesicle fusion(GO:0006906);protein transport(GO:0015031);vesicle-mediated transport(GO:0016192);positive regulation of protein catabolic process(GO:004573…
HUMAN|HGNC=18606|UniProtKB=Q9BYC2	OXCT2	Succinyl-CoA:3-ketoacid coenzyme A transferase 2, mitochondrial;OXCT2;ortholog	ketone body catabolic process(GO:0046952)
HUMAN|HGNC=21354|UniProtKB=Q86XR7	TICAM2	TIR domain-containing adapter molecule 2;TICAM2;ortholog	MyD88-independent toll-like receptor signaling pathway(GO:0002756);intracellular protein transport(GO:0006886);ER to Golgi vesicle-mediated transport(GO:0006888);inflammatory response(GO:0006954);Golgi organization(GO:0007030);I-kappaB kinase/NF-kappaB signaling(GO:0007249);positive regulation of interferon-gamma production(GO:0032729);positive regulation of interleukin-6 production(GO:0032755);n…	extracted	apoptotic
HUMAN|HGNC=14453|UniProtKB=Q9P0M6	H2AFY2	Core histone macro-H2A.2;H2AFY2;ortholog	negative regulation of transcription by RNA polymerase II(GO:0000122);chromatin organization(GO:0006325);nucleosome assembly(GO:0006334);chromatin silencing(GO:0006342);brain development(GO:0007420);dosage compensation(GO:0007549);positive regulation of keratinocyte differentiation(GO:0045618);negative regulation of gene expression, epigenetic(GO:0045814);establishment of protein localization to …
HUMAN|HGNC=17151|UniProtKB=Q9Y5N6	ORC6L	Origin recognition complex subunit 6;ORC6;ortholog	G1/S transition of mitotic cell cycle(GO:0000082);DNA replication(GO:0006260);DNA replication initiation(GO:0006270);negative regulation of cell division(GO:0051782)	extracted			cycle		G1
HUMAN|HGNC=28079|UniProtKB=Q86UK7	ZNF598	E3 ubiquitin-protein ligase ZNF598;ZNF598;ortholog	protein monoubiquitination(GO:0006513);protein ubiquitination(GO:0016567);rescue of stalled ribosome(GO:0072344)
HUMAN|HGNC=804|UniProtKB=P05026	ATP1B1	Sodium/potassium-transporting ATPase subunit beta-1;ATP1B1;ortholog	response to hypoxia(GO:0001666);potassium ion transport(GO:0006813);sodium ion transport(GO:0006814);cellular calcium ion homeostasis(GO:0006874);cellular sodium ion homeostasis(GO:0006883);cell adhesion(GO:0007155);potassium ion import(GO:0010107);establishment or maintenance of transmembrane electrochemical gradient(GO:0010248);regulation of gene expression(GO:0010468);regulation of cardiac mus…
HUMAN|HGNC=29151|UniProtKB=Q9Y2E6	DTX4	E3 ubiquitin-protein ligase DTX4;DTX4;ortholog	Notch signaling pathway(GO:0007219);protein ubiquitination(GO:0016567);regulation of type I interferon production(GO:0032479)
HUMAN|HGNC=3396|UniProtKB=O15197	EPHB6	Ephrin type-B receptor 6;EPHB6;ortholog	type IV hypersensitivity(GO:0001806);protein phosphorylation(GO:0006468);multicellular organism development(GO:0007275);negative regulation of signal transduction(GO:0009968);cell differentiation(GO:0030154);positive regulation of protein binding(GO:0032092);positive regulation of kinase activity(GO:0033674);negative regulation of apoptotic process(GO:0043066);positive regulation of MAPK cascade(…	extracted	apoptotic
HUMAN|HGNC=6780|UniProtKB=Q9ULX9	MAFF	Transcription factor MafF;MAFF;ortholog	in utero embryonic development(GO:0001701);transcription, DNA-templated(GO:0006351);regulation of transcription, DNA-templated(GO:0006355);transcription by RNA polymerase II(GO:0006366);parturition(GO:0007567);blood coagulation(GO:0007596);skeletal muscle cell differentiation(GO:0035914);regulation of epidermal cell differentiation(GO:0045604);positive regulation of transcription by RNA polymeras…
HUMAN|HGNC=7945|UniProtKB=P17342	C5orf23,NPR3	Atrial natriuretic peptide receptor 3;NPR3;ortholog	skeletal system development(GO:0001501);osteoclast proliferation(GO:0002158);adenylate cyclase-inhibiting G-protein coupled receptor signaling pathway(GO:0007193);negative regulation of adenylate cyclase activity(GO:0007194);phospholipase C-activating G-protein coupled receptor signaling pathway(GO:0007200);regulation of blood pressure(GO:0008217);pancreatic juice secretion(GO:0030157);regulation…
HUMAN|HGNC=22282|UniProtKB=Q5H9L2	TCEAL5	Transcription elongation factor A protein-like 5;TCEAL5;ortholog	transcription, DNA-templated(GO:0006351);regulation of transcription by RNA polymerase II(GO:0006357)
HUMAN|HGNC=11128|UniProtKB=O95863	SNAI1	Zinc finger protein SNAI1;SNAI1;ortholog	negative regulation of transcription by RNA polymerase II(GO:0000122);osteoblast differentiation(GO:0001649);mesoderm formation(GO:0001707);epithelial to mesenchymal transition(GO:0001837);epithelial to mesenchymal transition involved in endocardial cushion formation(GO:0003198);positive regulation of epithelial to mesenchymal transition(GO:0010718);negative regulation of vitamin D biosynthetic p…	extracted	apoptotic
HUMAN|HGNC=10921|UniProtKB=Q16348	SLC15A2	Solute carrier family 15 member 2;SLC15A2;ortholog	ion transport(GO:0006811);oligopeptide transport(GO:0006857);protein transport(GO:0015031);drug transport(GO:0015893);oligopeptide transmembrane transport(GO:0035672);transmembrane transport(GO:0055085);proton transmembrane transport(GO:1902600)
HUMAN|HGNC=1246|UniProtKB=P00736	C1R	Complement C1r subcomponent;C1R;ortholog	proteolysis(GO:0006508);immune response(GO:0006955);complement activation(GO:0006956);complement activation, classical pathway(GO:0006958);regulation of complement activation(GO:0030449);zymogen activation(GO:0031638);innate immune response(GO:0045087)
HUMAN|HGNC=28959|UniProtKB=Q14008	CKAP5	Cytoskeleton-associated protein 5;CKAP5;ortholog	G2/M transition of mitotic cell cycle(GO:0000086);microtubule depolymerization(GO:0007019);spindle organization(GO:0007051);sister chromatid cohesion(GO:0007062);centrosome cycle(GO:0007098);regulation of G2/M transition of mitotic cell cycle(GO:0010389);establishment or maintenance of microtubule cytoskeleton polarity(GO:0030951);microtubule polymerization(GO:0046785);RNA transport(GO:0050658);c…	extracted			cycle	G2
HUMAN|HGNC=28638|UniProtKB=Q7L5L3	GDPD3	Glycerophosphodiester phosphodiesterase domain-containing protein 3;GDPD3;ortholog	phosphatidylcholine catabolic process(GO:0034638)
HUMAN|HGNC=9725|UniProtKB=P06737	PYGL	Glycogen phosphorylase, liver form;PYGL;ortholog	carbohydrate metabolic process(GO:0005975);glycogen metabolic process(GO:0005977);glycogen catabolic process(GO:0005980);5-phosphoribose 1-diphosphate biosynthetic process(GO:0006015);glucose homeostasis(GO:0042593);neutrophil degranulation(GO:0043312);necroptotic process(GO:0070266)
HUMAN|HGNC=11757|UniProtKB=Q07654	TFF3	Trefoil factor 3;TFF3;ortholog	wound healing(GO:0042060)
HUMAN|HGNC=3496|UniProtKB=O60487	EVA1	Myelin protein zero-like protein 2;MPZL2;ortholog	homophilic cell adhesion via plasma membrane adhesion molecules(GO:0007156);anatomical structure morphogenesis(GO:0009653)
HUMAN|HGNC=7404|UniProtKB=Q93083	MT1L	Metallothionein-1L;MT1L;ortholog	cellular zinc ion homeostasis(GO:0006882);detoxification of copper ion(GO:0010273);negative regulation of growth(GO:0045926);regulation of cellular process(GO:0050794);cellular response to cadmium ion(GO:0071276);cellular response to copper ion(GO:0071280);cellular response to zinc ion(GO:0071294)
HUMAN|HGNC=13941|UniProtKB=Q53GD3	SLC44A4	Choline transporter-like protein 4;SLC44A4;ortholog	phosphatidylcholine biosynthetic process(GO:0006656);acetylcholine biosynthetic process(GO:0008292);choline transport(GO:0015871);positive regulation of cell growth(GO:0030307);thiamine pyrophosphate transmembrane transport(GO:0030974);otolith formation(GO:0032475);neuromast hair cell development(GO:0035675);transmembrane transport(GO:0055085);acetylcholine secretion(GO:0061526)
HUMAN|HGNC=1608|UniProtKB=P32248	EVI1,CCR7	C-C chemokine receptor type 7;CCR7;ortholog	establishment of T cell polarity(GO:0001768);positive regulation of cell-matrix adhesion(GO:0001954);dendritic cell chemotaxis(GO:0002407);myeloid dendritic cell chemotaxis(GO:0002408);positive regulation of dendritic cell antigen processing and presentation(GO:0002606);positive regulation of hypersensitivity(GO:0002885);positive regulation of humoral immune response(GO:0002922);chemotaxis(GO:000…	extracted	apoptotic
HUMAN|HGNC=14450|UniProtKB=Q92539	LPIN2	Phosphatidate phosphatase LPIN2;LPIN2;ortholog	transcription, DNA-templated(GO:0006351);lipid metabolic process(GO:0006629);phosphatidylethanolamine biosynthetic process(GO:0006646);phosphatidylcholine biosynthetic process(GO:0006656);fatty acid catabolic process(GO:0009062);dephosphorylation(GO:0016311);triglyceride biosynthetic process(GO:0019432);positive regulation of transcription by RNA polymerase II(GO:0045944)
HUMAN|HGNC=11440|UniProtKB=Q13190	STX5	Syntaxin-5;STX5;ortholog	intracellular protein transport(GO:0006886);ER to Golgi vesicle-mediated transport(GO:0006888);vesicle fusion(GO:0006906);vesicle-mediated transport(GO:0016192);early endosome to Golgi transport(GO:0034498);retrograde transport, endosome to Golgi(GO:0042147);positive regulation of protein catabolic process(GO:0045732);COPII vesicle coating(GO:0048208);vesicle docking(GO:0048278);vesicle fusion wi…
HUMAN|HGNC=20859|UniProtKB=Q96H72	SLC39A13	Zinc transporter ZIP13;SLC39A13;ortholog	cellular zinc ion homeostasis(GO:0006882);response to zinc ion(GO:0010043);metal ion transport(GO:0030001);transmembrane transport(GO:0055085);connective tissue development(GO:0061448);zinc ion transmembrane transport(GO:0071577)
HUMAN|HGNC=2320|UniProtKB=Q9UBL6	CPNE7	Copine-7;CPNE7;ortholog	lipid metabolic process(GO:0006629);glycerophospholipid biosynthetic process(GO:0046474);cellular response to calcium ion(GO:0071277)
HUMAN|HGNC=19681|UniProtKB=Q9UII6	DUSP13	Dual specificity protein phosphatase 13 isoform B;DUSP13;ortholog	protein dephosphorylation(GO:0006470);spermatogenesis(GO:0007283);dephosphorylation(GO:0016311);peptidyl-tyrosine dephosphorylation(GO:0035335);meiotic cell cycle(GO:0051321)	extracted			cycle
HUMAN|HGNC=11479|UniProtKB=O43463	SUV39H1	Histone-lysine N-methyltransferase SUV39H1;SUV39H1;ortholog	negative regulation of transcription by RNA polymerase II(GO:0000122);chromatin silencing at rDNA(GO:0000183);chromatin organization(GO:0006325);transcription, DNA-templated(GO:0006351);rRNA processing(GO:0006364);cellular response to DNA damage stimulus(GO:0006974);cell cycle(GO:0007049);viral process(GO:0016032);cell differentiation(GO:0030154);histone H3-K9 dimethylation(GO:0036123);histone H3…	extracted			cycle
HUMAN|HGNC=3228|UniProtKB=Q15768	EFNB3	Ephrin-B3;EFNB3;ortholog	cell-cell signaling(GO:0007267);nervous system development(GO:0007399);axon guidance(GO:0007411);adult walking behavior(GO:0007628);axon choice point recognition(GO:0016198);T cell costimulation(GO:0031295);viral entry into host cell(GO:0046718);ephrin receptor signaling pathway(GO:0048013);negative regulation of axonogenesis(GO:0050771)
HUMAN|HGNC=20576|UniProtKB=Q6UW02	CYP20A1	Cytochrome P450 20A1;CYP20A1;ortholog	oxidation-reduction process(GO:0055114)
HUMAN|HGNC=6348|UniProtKB=O43474	KLF4	Krueppel-like factor 4;KLF4;ortholog	negative regulation of transcription by RNA polymerase II(GO:0000122);transcription by RNA polymerase II(GO:0006366);mesodermal cell fate determination(GO:0007500);negative regulation of cell proliferation(GO:0008285);epidermal cell differentiation(GO:0009913);positive regulation of gene expression(GO:0010628);negative regulation of gene expression(GO:0010629);negative regulation of phosphatidyli…	extracted	apoptotic		cycle		G1
HUMAN|HGNC=26487|UniProtKB=Q96DN2	VWCE	von Willebrand factor C and EGF domain-containing protein;VWCE;ortholog	cellular response to virus(GO:0098586)
HUMAN|HGNC=13347|UniProtKB=Q9BS40	LXN	Latexin;LXN;ortholog	inflammatory response(GO:0006954);negative regulation of endopeptidase activity(GO:0010951);detection of temperature stimulus involved in sensory perception of pain(GO:0050965)
HUMAN|HGNC=9118|UniProtKB=Q01453	PMP22	Peripheral myelin protein 22;PMP22;ortholog	chemical synaptic transmission(GO:0007268);peripheral nervous system development(GO:0007422);cell death(GO:0008219);negative regulation of cell proliferation(GO:0008285);negative regulation of neuron projection development(GO:0010977);bleb assembly(GO:0032060);myelination(GO:0042552)
HUMAN|HGNC=35|UniProtKB=Q8WWZ7	ABCA5	ATP-binding cassette sub-family A member 5;ABCA5;ortholog	lipid transport(GO:0006869);negative regulation of macrophage derived foam cell differentiation(GO:0010745);cholesterol transport(GO:0030301);cholesterol efflux(GO:0033344);high-density lipoprotein particle remodeling(GO:0034375);reverse cholesterol transport(GO:0043691);transmembrane transport(GO:0055085)
HUMAN|HGNC=1157|UniProtKB=Q13895	BYSL	Bystin;BYSL;ortholog	maturation of SSU-rRNA from tricistronic rRNA transcript (SSU-rRNA, 5.8S rRNA, LSU-rRNA)(GO:0000462);trophectodermal cell differentiation(GO:0001829);rRNA processing(GO:0006364);cell adhesion(GO:0007155);female pregnancy(GO:0007565);cell proliferation(GO:0008283)
HUMAN|HGNC=17264|UniProtKB=O95602	RPA1	DNA-directed RNA polymerase I subunit RPA1;POLR1A;ortholog	transcription, DNA-templated(GO:0006351);transcription initiation from RNA polymerase I promoter(GO:0006361);transcription elongation from RNA polymerase I promoter(GO:0006362);termination of RNA polymerase I transcription(GO:0006363);positive regulation of gene expression, epigenetic(GO:0045815);negative regulation of protein localization to nucleolus(GO:1904750)
HUMAN|HGNC=18481|UniProtKB=Q9Y487	ATP6V0A2	V-type proton ATPase 116 kDa subunit a isoform 2;ATP6V0A2;ortholog	cellular iron ion homeostasis(GO:0006879);immune response(GO:0006955);vacuolar acidification(GO:0007035);insulin receptor signaling pathway(GO:0008286);ATP synthesis coupled proton transport(GO:0015986);ATP hydrolysis coupled proton transport(GO:0015991);regulation of macroautophagy(GO:0016241);transferrin transport(GO:0033572);ion transmembrane transport(GO:0034220);cellular response to increase…
HUMAN|HGNC=11578|UniProtKB=Q86TI0	TBC1D1	TBC1 domain family member 1;TBC1D1;ortholog	intracellular protein transport(GO:0006886);regulation of vesicle fusion(GO:0031338);regulation of protein localization(GO:0032880);membrane organization(GO:0061024);activation of GTPase activity(GO:0090630)
HUMAN|HGNC=9866|UniProtKB=P13631	RARG	Retinoic acid receptor gamma;RARG;ortholog	negative regulation of transcription by RNA polymerase II(GO:0000122);neural tube closure(GO:0001843);liver development(GO:0001889);glandular epithelial cell development(GO:0002068);retinal pigment epithelium development(GO:0003406);growth plate cartilage chondrocyte growth(GO:0003430);transcription initiation from RNA polymerase II promoter(GO:0006367);multicellular organism development(GO:00072…	extracted	apoptotic
HUMAN|HGNC=5163|UniProtKB=Q92902	HPS1	Hermansky-Pudlak syndrome 1 protein;HPS1;ortholog	lysosome organization(GO:0007040);visual perception(GO:0007601);response to stimulus(GO:0050896);melanosome assembly(GO:1903232)
HUMAN|HGNC=25816|UniProtKB=Q9H8M9	TMEM166	Protein eva-1 homolog A;EVA1A;ortholog	autophagy(GO:0006914);apoptotic process(GO:0006915);post-translational protein modification(GO:0043687);cellular protein metabolic process(GO:0044267)	extracted	apoptotic
HUMAN|HGNC=19341|UniProtKB=Q8IU85	CAMK1D	Calcium/calmodulin-dependent protein kinase type 1D;CAMK1D;ortholog	protein phosphorylation(GO:0006468);inflammatory response(GO:0006954);positive regulation of neuron projection development(GO:0010976);peptidyl-serine phosphorylation(GO:0018105);peptidyl-threonine phosphorylation(GO:0018107);positive regulation of CREB transcription factor activity(GO:0032793);intracellular signal transduction(GO:0035556);positive regulation of apoptotic process(GO:0043065);nega…	extracted	apoptotic
HUMAN|HGNC=29223|UniProtKB=Q9ULJ7	ANKRD50	Ankyrin repeat domain-containing protein 50;ANKRD50;ortholog	protein transport(GO:0015031);retrograde transport, endosome to plasma membrane(GO:1990126)
HUMAN|HGNC=1762|UniProtKB=P22223	CDH3	Cadherin-3;CDH3;ortholog	cell morphogenesis(GO:0000902);retina homeostasis(GO:0001895);cell-cell junction assembly(GO:0007043);cell adhesion(GO:0007155);homophilic cell adhesion via plasma membrane adhesion molecules(GO:0007156);multicellular organism development(GO:0007275);visual perception(GO:0007601);positive regulation of gene expression(GO:0010628);positive regulation of keratinocyte proliferation(GO:0010838);cell-…	extracted			cycle
HUMAN|HGNC=28651|UniProtKB=Q9BRX8	C10orf58	Redox-regulatory protein FAM213A;FAM213A;ortholog	regulation of osteoclast differentiation(GO:0045670);oxidation-reduction process(GO:0055114);cellular oxidant detoxification(GO:0098869)
HUMAN|HGNC=27475|UniProtKB=Q86XJ1	GAS2L3	GAS2-like protein 3;GAS2L3;ortholog	microtubule cytoskeleton organization(GO:0000226);actin cytoskeleton organization(GO:0030036)
HUMAN|HGNC=2799|UniProtKB=Q6ISB3	GRHL2	Grainyhead-like protein 2 homolog;GRHL2;ortholog	neural tube closure(GO:0001843);cardiac ventricle morphogenesis(GO:0003208);epithelial cell morphogenesis(GO:0003382);regulation of transcription by RNA polymerase II(GO:0006357);transcription by RNA polymerase II(GO:0006366);cell adhesion(GO:0007155);brain development(GO:0007420);cell proliferation(GO:0008283);epidermis development(GO:0008544);neural tube development(GO:0021915);cell junction as…
HUMAN|HGNC=18381|UniProtKB=Q8IV01	SYT12	Synaptotagmin-12;SYT12;ortholog	vesicle fusion(GO:0006906);regulation of calcium ion-dependent exocytosis(GO:0017158);regulation of neurotransmitter secretion(GO:0046928);calcium ion-regulated exocytosis of neurotransmitter(GO:0048791);spontaneous exocytosis of neurotransmitter(GO:0048792);long-term synaptic potentiation(GO:0060291)
HUMAN|HGNC=4313|UniProtKB=P23378	GLDC	Glycine dehydrogenase (decarboxylating), mitochondrial;GLDC;ortholog	glycine catabolic process(GO:0006546);glycine decarboxylation via glycine cleavage system(GO:0019464);electron transport chain(GO:0022900);response to methylamine(GO:0036255);oxidation-reduction process(GO:0055114);response to lipoic acid(GO:1903442);cellular response to leukemia inhibitory factor(GO:1990830)
HUMAN|HGNC=10071|UniProtKB=O76064	RNF8	E3 ubiquitin-protein ligase RNF8;RNF8;ortholog	double-strand break repair(GO:0006302);double-strand break repair via nonhomologous end joining(GO:0006303);ubiquitin-dependent protein catabolic process(GO:0006511);cellular response to DNA damage stimulus(GO:0006974);cell cycle(GO:0007049);spermatid development(GO:0007286);response to ionizing radiation(GO:0010212);histone H2A ubiquitination(GO:0033522);histone H2B ubiquitination(GO:0033523);ne…	extracted			cycle
HUMAN|HGNC=5103|UniProtKB=O43364	HOXA2	Homeobox protein Hox-A2;HOXA2;ortholog	negative regulation of transcription by RNA polymerase II(GO:0000122);cell fate determination(GO:0001709);osteoblast development(GO:0002076);transcription, DNA-templated(GO:0006351);segment specification(GO:0007379);motor neuron axon guidance(GO:0008045);anterior/posterior pattern specification(GO:0009952);dorsal/ventral pattern formation(GO:0009953);rhombomere 2 development(GO:0021568);rhombomer…
HUMAN|HGNC=10259|UniProtKB=Q92753	RORB	Nuclear receptor ROR-beta;RORB;ortholog	regulation of transcription, DNA-templated(GO:0006355);transcription initiation from RNA polymerase II promoter(GO:0006367);multicellular organism development(GO:0007275);visual perception(GO:0007601);cell differentiation(GO:0030154);intracellular receptor signaling pathway(GO:0030522);amacrine cell differentiation(GO:0035881);eye photoreceptor cell development(GO:0042462);regulation of circadian…
HUMAN|HGNC=12749|UniProtKB=Q9GZY6	LAT2	Linker for activation of T-cells family member 2;LAT2;ortholog	adaptive immune response(GO:0002250);immune response-regulating signaling pathway(GO:0002764);calcium-mediated signaling(GO:0019722);intracellular signal transduction(GO:0035556);Fc-epsilon receptor signaling pathway(GO:0038095);B cell activation(GO:0042113);mast cell degranulation(GO:0043303);B cell receptor signaling pathway(GO:0050853)
HUMAN|HGNC=14511|UniProtKB=P82663	MRPS25	28S ribosomal protein S25, mitochondrial;MRPS25;ortholog	mitochondrial translational elongation(GO:0070125);mitochondrial translational termination(GO:0070126)
HUMAN|HGNC=20190|UniProtKB=Q6P0N0	C14orf106	Mis18-binding protein 1;MIS18BP1;ortholog	regulation of transcription by RNA polymerase II(GO:0006357);cell cycle(GO:0007049);CENP-A containing nucleosome assembly(GO:0034080);cell division(GO:0051301)	extracted			cycle
HUMAN|HGNC=26703|UniProtKB=Q8N205	C19orf46	Nesprin-4;SYNE4;ortholog	establishment of epithelial cell apical/basal polarity(GO:0045198)
HUMAN|HGNC=13253|UniProtKB=Q9UBR5	CKLF	Chemokine-like factor;CKLF;ortholog	cell proliferation(GO:0008283);regulation of signaling receptor activity(GO:0010469);neutrophil chemotaxis(GO:0030593);secretion by cell(GO:0032940);macrophage chemotaxis(GO:0048246);lymphocyte chemotaxis(GO:0048247)
HUMAN|HGNC=20619|UniProtKB=Q8TDZ2	MICAL1	[F-actin]-methionine sulfoxide oxidase MICAL1;MICAL1;ortholog	negative regulation of protein phosphorylation(GO:0001933);cytoskeleton organization(GO:0007010);signal transduction(GO:0007165);blood coagulation(GO:0007596);sulfur oxidation(GO:0019417);actin filament depolymerization(GO:0030042);negative regulation of cysteine-type endopeptidase activity involved in apoptotic process(GO:0043154);oxidation-reduction process(GO:0055114);regulation of regulated s…	extracted	apoptotic
HUMAN|HGNC=1160|UniProtKB=Q96RR1	PEO1	Twinkle protein, mitochondrial;PEO1;ortholog	mitochondrial DNA replication(GO:0006264);DNA unwinding involved in DNA replication(GO:0006268);mitochondrial transcription(GO:0006390);mitochondrion organization(GO:0007005);protein hexamerization(GO:0034214);protein homooligomerization(GO:0051260);cellular response to glucose stimulus(GO:0071333)
HUMAN|HGNC=16725|UniProtKB=Q86X45	LRRC6	Protein tilB homolog;LRRC6;ortholog	cilium movement(GO:0003341);male gonad development(GO:0008584);flagellated sperm motility(GO:0030317);outer dynein arm assembly(GO:0036158);inner dynein arm assembly(GO:0036159);motile cilium assembly(GO:0044458);epithelial cilium movement involved in determination of left/right asymmetry(GO:0060287);reproductive system development(GO:0061458)
HUMAN|HGNC=11016|UniProtKB=O15431	SLC31A1	High affinity copper uptake protein 1;SLC31A1;ortholog	copper ion transport(GO:0006825);drug transmembrane transport(GO:0006855);cellular copper ion homeostasis(GO:0006878);cellular response to cisplatin(GO:0072719);copper ion import across plasma membrane(GO:0098705)
HUMAN|HGNC=2333|UniProtKB=Q66K79	CPZ	Carboxypeptidase Z;CPZ;ortholog	proteolysis(GO:0006508);peptide metabolic process(GO:0006518);Wnt signaling pathway(GO:0016055);protein processing(GO:0016485);insulin processing(GO:0030070)
HUMAN|HGNC=29943|UniProtKB=Q9NT68	ODZ2	Teneurin-2;TENM2;ortholog	negative regulation of transcription by RNA polymerase II(GO:0000122);cell morphogenesis(GO:0000902);transcription, DNA-templated(GO:0006351);heterophilic cell-cell adhesion via plasma membrane cell adhesion molecules(GO:0007157);signal transduction(GO:0007165);axon guidance(GO:0007411);calcium-mediated signaling using intracellular calcium source(GO:0035584);neuron development(GO:0048666);positi…
HUMAN|HGNC=9502|UniProtKB=Q99418	PSCD2	Cytohesin-2;CYTH2;ortholog	endocytosis(GO:0006897);actin cytoskeleton organization(GO:0030036);regulation of ARF protein signal transduction(GO:0032012)
HUMAN|HGNC=2547|UniProtKB=Q9UBR2	CTSZ	Cathepsin Z;CTSZ;ortholog	angiotensin maturation(GO:0002003);proteolysis(GO:0006508);ER to Golgi vesicle-mediated transport(GO:0006888);negative regulation of plasminogen activation(GO:0010757);negative regulation of neuron projection development(GO:0010977);negative regulation of protein binding(GO:0032091);neutrophil degranulation(GO:0043312);positive regulation of neuron apoptotic process(GO:0043525);COPII vesicle coat…	extracted	apoptotic
HUMAN|HGNC=29132|UniProtKB=O94929	ABLIM3	Actin-binding LIM protein 3;ABLIM3;ortholog	transcription, DNA-templated(GO:0006351);lamellipodium assembly(GO:0030032);actin cytoskeleton organization(GO:0030036);positive regulation of transcription by RNA polymerase II(GO:0045944);cilium assembly(GO:0060271);positive regulation of protein targeting to mitochondrion(GO:1903955)
HUMAN|HGNC=2570|UniProtKB=P00167	CYB5A	Cytochrome b5;CYB5A;ortholog	L-ascorbic acid metabolic process(GO:0019852);electron transport chain(GO:0022900);response to cadmium ion(GO:0046686);proton transmembrane transport(GO:1902600)
HUMAN|HGNC=5208|UniProtKB=P28845	HSD11B1	Corticosteroid 11-beta-dehydrogenase isozyme 1;HSD11B1;ortholog	glucocorticoid biosynthetic process(GO:0006704);steroid catabolic process(GO:0006706);lung development(GO:0030324);oxidation-reduction process(GO:0055114)
HUMAN|HGNC=12693|UniProtKB=P01282	VIP	VIP peptides;VIP;ortholog	G-protein coupled receptor signaling pathway(GO:0007186);adenylate cyclase-activating G-protein coupled receptor signaling pathway(GO:0007189);body fluid secretion(GO:0007589);positive regulation of cell proliferation(GO:0008284);regulation of signaling receptor activity(GO:0010469);regulation of protein localization(GO:0032880);positive regulation of protein catabolic process(GO:0045732);mRNA st…
HUMAN|HGNC=25157|UniProtKB=Q96ES6	MFSD3	Major facilitator superfamily domain-containing protein 3;MFSD3;ortholog	proton transmembrane transport(GO:1902600)
HUMAN|HGNC=1789|UniProtKB=P42773	CDKN2C	Cyclin-dependent kinase 4 inhibitor C;CDKN2C;ortholog	regulation of cyclin-dependent protein serine/threonine kinase activity(GO:0000079);G1/S transition of mitotic cell cycle(GO:0000082);cell cycle arrest(GO:0007050);negative regulation of cell proliferation(GO:0008285);negative regulation of cell growth(GO:0030308);negative regulation of cyclin-dependent protein serine/threonine kinase activity involved in G1/S transition of mitotic cell cycle(GO:…	extracted		arrest	cycle		G1
HUMAN|HGNC=8594|UniProtKB=O75781	PALM	Paralemmin-1;PALM;ortholog	cytoskeleton organization(GO:0007010);adenylate cyclase-inhibiting G-protein coupled receptor signaling pathway(GO:0007193);negative regulation of adenylate cyclase activity(GO:0007194);regulation of cell shape(GO:0008360);signaling(GO:0023052);positive regulation of filopodium assembly(GO:0051491);synapse maturation(GO:0060074);negative regulation of dopamine receptor signaling pathway(GO:006016…
HUMAN|HGNC=2536|UniProtKB=P43235	CTSK	Cathepsin K;CTSK;ortholog	autophagy of mitochondrion(GO:0000422);intramembranous ossification(GO:0001957);toll-like receptor signaling pathway(GO:0002224);proteolysis(GO:0006508);extracellular matrix disassembly(GO:0022617);collagen catabolic process(GO:0030574);bone resorption(GO:0045453);regulation of keratinocyte differentiation(GO:0045616);proteolysis involved in cellular protein catabolic process(GO:0051603)
HUMAN|HGNC=17356|UniProtKB=Q8IUX4	APOBEC3F	DNA dC-dU-editing enzyme APOBEC-3F;APOBEC3F;ortholog	positive regulation of defense response to virus by host(GO:0002230);cytidine deamination(GO:0009972);negative regulation of transposition(GO:0010529);base conversion or substitution editing(GO:0016553);cytidine to uridine editing(GO:0016554);negative regulation of viral genome replication(GO:0045071);innate immune response(GO:0045087);negative regulation of single stranded viral RNA replication …
HUMAN|HGNC=7644|UniProtKB=P49321	NASP	Nuclear autoantigenic sperm protein;NASP;ortholog	G1/S transition of mitotic cell cycle(GO:0000082);blastocyst development(GO:0001824);DNA replication(GO:0006260);nucleosome assembly(GO:0006334);DNA replication-dependent nucleosome assembly(GO:0006335);DNA replication-independent nucleosome assembly(GO:0006336);cell proliferation(GO:0008283);male gonad development(GO:0008584);protein transport(GO:0015031);response to testosterone(GO:0033574);CEN…	extracted			cycle		G1
HUMAN|HGNC=28905|UniProtKB=Q86U90	YRDC	YrdC domain-containing protein, mitochondrial;YRDC;ortholog	tRNA threonylcarbamoyladenosine modification(GO:0002949);regulation of translational fidelity(GO:0006450);negative regulation of transport(GO:0051051)
HUMAN|HGNC=6266|UniProtKB=P48544	CIR	G protein-activated inward rectifier potassium channel 4;KCNJ5;ortholog	potassium ion transport(GO:0006813);potassium ion import(GO:0010107);regulation of ion transmembrane transport(GO:0034765);regulation of heart rate by cardiac conduction(GO:0086091);membrane repolarization during atrial cardiac muscle cell action potential(GO:0098914);membrane repolarization during ventricular cardiac muscle cell action potential(GO:0098915);ventricular cardiac muscle cell membra…
HUMAN|HGNC=13596|UniProtKB=Q8TCJ0	FBXO25	F-box only protein 25;FBXO25;ortholog	protein ubiquitination(GO:0016567)
HUMAN|HGNC=4554|UniProtKB=P18283	GPX2	Glutathione peroxidase 2;GPX2;ortholog	response to oxidative stress(GO:0006979);electron transport chain(GO:0022900);cellular response to oxidative stress(GO:0034599);oxidation-reduction process(GO:0055114);cellular oxidant detoxification(GO:0098869)
HUMAN|HGNC=1765|UniProtKB=P55285	CDH6	Cadherin-6;CDH6;ortholog	cell morphogenesis(GO:0000902);cell-cell junction assembly(GO:0007043);cell adhesion(GO:0007155);homophilic cell adhesion via plasma membrane adhesion molecules(GO:0007156);Notch signaling pathway(GO:0007219);multicellular organism development(GO:0007275);cell-cell adhesion(GO:0016337);calcium-dependent cell-cell adhesion via plasma membrane cell adhesion molecules(GO:0016339);adherens junction o…
HUMAN|HGNC=23433|UniProtKB=Q8IXQ3	C9orf40	Uncharacterized protein C9orf40;C9orf40;ortholog	regulation of transcription by RNA polymerase II(GO:0006357)
HUMAN|HGNC=21029|UniProtKB=Q7Z4V0	ZNF438	Zinc finger protein 438;ZNF438;ortholog	transcription, DNA-templated(GO:0006351);regulation of transcription by RNA polymerase II(GO:0006357);negative regulation of transcription, DNA-templated(GO:0045892)
HUMAN|HGNC=25360|UniProtKB=Q5T1V6	DDX59	Probable ATP-dependent RNA helicase DDX59;DDX59;ortholog	RNA secondary structure unwinding(GO:0010501)
HUMAN|HGNC=7400|UniProtKB=P80294	MT1H	Metallothionein-1H;MT1H;ortholog	cellular zinc ion homeostasis(GO:0006882);detoxification of copper ion(GO:0010273);negative regulation of growth(GO:0045926);regulation of cellular process(GO:0050794);cellular response to cadmium ion(GO:0071276);cellular response to copper ion(GO:0071280);cellular response to zinc ion(GO:0071294)
HUMAN|HGNC=29196|UniProtKB=Q5BKX6	SLC45A4	Solute carrier family 45 member 4;SLC45A4;ortholog	sucrose transport(GO:0015770)
HUMAN|HGNC=2068|UniProtKB=P49759	CLK1	Dual specificity protein kinase CLK1;CLK1;ortholog	protein phosphorylation(GO:0006468);cell proliferation(GO:0008283);peptidyl-serine phosphorylation(GO:0018105);peptidyl-threonine phosphorylation(GO:0018107);peptidyl-tyrosine phosphorylation(GO:0018108);regulation of RNA splicing(GO:0043484);protein autophosphorylation(GO:0046777)
HUMAN|HGNC=29328|UniProtKB=Q6P280	ZNF529	Zinc finger protein 529;ZNF529;ortholog	transcription, DNA-templated(GO:0006351);regulation of transcription, DNA-templated(GO:0006355);regulation of transcription by RNA polymerase II(GO:0006357)
HUMAN|HGNC=4739|UniProtKB=P16104	H2AFX	Histone H2AX;H2AFX;ortholog	DNA damage checkpoint(GO:0000077);double-strand break repair via homologous recombination(GO:0000724);double-strand break repair(GO:0006302);double-strand break repair via nonhomologous end joining(GO:0006303);chromatin organization(GO:0006325);nucleosome assembly(GO:0006334);chromatin silencing(GO:0006342);cellular response to DNA damage stimulus(GO:0006974);spermatogenesis(GO:0007283);response …	extracted			cycle
HUMAN|HGNC=5433|UniProtKB=P48551	IFNAR2	Interferon alpha/beta receptor 2;IFNAR2;ortholog	cell surface receptor signaling pathway(GO:0007166);JAK-STAT cascade(GO:0007259);response to virus(GO:0009615);cytokine-mediated signaling pathway(GO:0019221);response to interferon-alpha(GO:0035455);response to interferon-beta(GO:0035456);defense response to virus(GO:0051607);type I interferon signaling pathway(GO:0060337);regulation of type I interferon-mediated signaling pathway(GO:0060338)
HUMAN|HGNC=29028|UniProtKB=Q2TAZ0	KIAA0404	Autophagy-related protein 2 homolog A;ATG2A;ortholog	autophagosome assembly(GO:0000045);autophagy of mitochondrion(GO:0000422);autophagy(GO:0006914);autophagy of nucleus(GO:0044804)
HUMAN|HGNC=30991|UniProtKB=Q6UXM1	LRIG3	Leucine-rich repeats and immunoglobulin-like domains protein 3;LRIG3;ortholog	otolith morphogenesis(GO:0032474)
HUMAN|HGNC=14651|UniProtKB=O43447	PPIH	Peptidyl-prolyl cis-trans isomerase H;PPIH;ortholog	mRNA splicing, via spliceosome(GO:0000398);protein peptidyl-prolyl isomerization(GO:0000413);protein folding(GO:0006457);positive regulation of viral genome replication(GO:0045070);protein-containing complex assembly(GO:0065003)
HUMAN|HGNC=17223|UniProtKB=Q9Y2C2	UST	Uronyl 2-sulfotransferase;UST;ortholog	protein sulfation(GO:0006477);establishment of cell polarity(GO:0030010);dermatan sulfate biosynthetic process(GO:0030208);regulation of axonogenesis(GO:0050770)
HUMAN|HGNC=23483|UniProtKB=Q5JSL3	DOCK11	Dedicator of cytokinesis protein 11;DOCK11;ortholog	B cell homeostasis(GO:0001782);marginal zone B cell differentiation(GO:0002315);small GTPase mediated signal transduction(GO:0007264);blood coagulation(GO:0007596);positive regulation of GTPase activity(GO:0043547);positive regulation of filopodium assembly(GO:0051491)
HUMAN|HGNC=8630|UniProtKB=P30086	PEBP1	Phosphatidylethanolamine-binding protein 1;PEBP1;ortholog	MAPK cascade(GO:0000165);negative regulation of endopeptidase activity(GO:0010951)
HUMAN|HGNC=367|UniProtKB=Q92667	AKAP1	A-kinase anchor protein 1, mitochondrial;AKAP1;ortholog	blood coagulation(GO:0007596);regulation of protein kinase A signaling(GO:0010738)
HUMAN|HGNC=30275|UniProtKB=Q86VW2	GEFT	Rho guanine nucleotide exchange factor 25;ARHGEF25;ortholog	G-protein coupled receptor signaling pathway(GO:0007186);regulation of Rho protein signal transduction(GO:0035023)
HUMAN|HGNC=1859|UniProtKB=Q9BV73	CEP250	Centrosome-associated protein CEP250;CEP250;ortholog	G2/M transition of mitotic cell cycle(GO:0000086);mitotic cell cycle(GO:0000278);protein localization(GO:0008104);regulation of G2/M transition of mitotic cell cycle(GO:0010389);centriole-centriole cohesion(GO:0010457);regulation of centriole-centriole cohesion(GO:0030997);protein localization to organelle(GO:0033365);ciliary basal body-plasma membrane docking(GO:0097711);positive regulation of p…	extracted			cycle	G2
HUMAN|HGNC=1076|UniProtKB=P36894	BMPR1A	Bone morphogenetic protein receptor type-1A;BMPR1A;ortholog	in utero embryonic development(GO:0001701);mesoderm formation(GO:0001707);somitogenesis(GO:0001756);Mullerian duct regression(GO:0001880);positive regulation of mesenchymal cell proliferation(GO:0002053);chondrocyte differentiation(GO:0002062);outflow tract septum morphogenesis(GO:0003148);outflow tract morphogenesis(GO:0003151);cardiac conduction system development(GO:0003161);mitral valve morph…
HUMAN|HGNC=28971|UniProtKB=Q14159	KIAA0146	DNA repair-scaffolding protein;SPIDR;ortholog	double-strand break repair via homologous recombination(GO:0000724);cellular response to DNA damage stimulus(GO:0006974);regulation of double-strand break repair via homologous recombination(GO:0010569);positive regulation of protein complex assembly(GO:0031334);regulation of establishment of protein localization to chromosome(GO:0070202);cellular response to ionizing radiation(GO:0071479);cellul…
HUMAN|HGNC=4248|UniProtKB=Q92820	GGH	Gamma-glutamyl hydrolase;GGH;ortholog	proteolysis(GO:0006508);response to zinc ion(GO:0010043);response to insulin(GO:0032868);neutrophil degranulation(GO:0043312);response to ethanol(GO:0045471);tetrahydrofolylpolyglutamate metabolic process(GO:0046900)
HUMAN|HGNC=15533|UniProtKB=Q9C004	SPRY4	Protein sprouty homolog 4;SPRY4;ortholog	multicellular organism development(GO:0007275);negative regulation of fibroblast growth factor receptor signaling pathway(GO:0040037);negative regulation of MAP kinase activity(GO:0043407);negative regulation of Ras protein signal transduction(GO:0046580);animal organ development(GO:0048513);negative regulation of ERK1 and ERK2 cascade(GO:0070373);cellular response to leukemia inhibitory factor(G…
HUMAN|HGNC=19246|UniProtKB=Q9NYB0	TERF2IP	Telomeric repeat-binding factor 2-interacting protein 1;TERF2IP;ortholog	telomere maintenance(GO:0000723);negative regulation of protein phosphorylation(GO:0001933);transcription, DNA-templated(GO:0006351);regulation of transcription, DNA-templated(GO:0006355);telomere maintenance via telomerase(GO:0007004);regulation of double-strand break repair via homologous recombination(GO:0010569);telomere maintenance via telomere lengthening(GO:0010833);telomere capping(GO:001…
HUMAN|HGNC=16891|UniProtKB=Q96RU8	TRIB1	Tribbles homolog 1;TRIB1;ortholog	protein phosphorylation(GO:0006468);negative regulation of protein kinase activity(GO:0006469);JNK cascade(GO:0007254);negative regulation of smooth muscle cell migration(GO:0014912);negative regulation of lipopolysaccharide-mediated signaling pathway(GO:0031665);positive regulation of proteasomal ubiquitin-dependent protein catabolic process(GO:0032436);response to lipopolysaccharide(GO:0032496)…
HUMAN|HGNC=20657|UniProtKB=O60635	TSPAN1	Tetraspanin-1;TSPAN1;ortholog	cell surface receptor signaling pathway(GO:0007166);cell proliferation(GO:0008283);cell migration(GO:0016477);positive regulation of endocytosis(GO:0045807);protein stabilization(GO:0050821)
HUMAN|HGNC=30940|UniProtKB=Q9HCE3	ZNF532	Zinc finger protein 532;ZNF532;ortholog	transcription, DNA-templated(GO:0006351);regulation of transcription, DNA-templated(GO:0006355);regulation of transcription by RNA polymerase II(GO:0006357)
HUMAN|HGNC=1499|UniProtKB=P29466	CASP1	Caspase-1;CASP1;ortholog	response to hypoxia(GO:0001666);proteolysis(GO:0006508);apoptotic process(GO:0006915);activation of cysteine-type endopeptidase activity involved in apoptotic process(GO:0006919);signal transduction(GO:0007165);regulation of autophagy(GO:0010506);protein autoprocessing(GO:0016540);cytokine-mediated signaling pathway(GO:0019221);interleukin-1 beta production(GO:0032611);response to ATP(GO:0033198)…	extracted	apoptotic
HUMAN|HGNC=21338|UniProtKB=Q99811	PRRX2	Paired mesoderm homeobox protein 2;PRRX2;ortholog	regulation of transcription, DNA-templated(GO:0006355);regulation of transcription by RNA polymerase II(GO:0006357);multicellular organism development(GO:0007275)
HUMAN|HGNC=2379|UniProtKB=O75718	CRTAP	Cartilage-associated protein;CRTAP;ortholog	spermatogenesis(GO:0007283);peptidyl-proline hydroxylation to 3-hydroxy-L-proline(GO:0018400);protein stabilization(GO:0050821);chaperone-mediated protein folding(GO:0061077);negative regulation of post-translational protein modification(GO:1901874)
HUMAN|HGNC=630|UniProtKB=Q13796	SHROOM2	Protein Shroom2;SHROOM2;ortholog	lens morphogenesis in camera-type eye(GO:0002089);actin filament organization(GO:0007015);brain development(GO:0007420);eye pigment granule organization(GO:0008057);cell migration(GO:0016477);actin cytoskeleton organization(GO:0030036);establishment of melanosome localization(GO:0032401);melanosome organization(GO:0032438);sodium ion transmembrane transport(GO:0035725);camera-type eye development…
HUMAN|HGNC=11363|UniProtKB=P52630	STAT2	Signal transducer and activator of transcription 2;STAT2;ortholog	regulation of protein phosphorylation(GO:0001932);transcription, DNA-templated(GO:0006351);regulation of transcription, DNA-templated(GO:0006355);regulation of transcription by RNA polymerase II(GO:0006357);signal transduction(GO:0007165);JAK-STAT cascade(GO:0007259);viral process(GO:0016032);cytokine-mediated signaling pathway(GO:0019221);defense response to virus(GO:0051607);type I interferon s…
HUMAN|HGNC=18064|UniProtKB=Q9H2S5	RNF39	RING finger protein 39;RNF39;ortholog	biological_process(GO:0008150)
HUMAN|HGNC=21601|UniProtKB=Q9H1N7	SLC35B3	Adenosine 3'-phospho 5'-phosphosulfate transporter 2;SLC35B3;ortholog	3'-phosphoadenosine 5'-phosphosulfate biosynthetic process(GO:0050428);3'-phospho-5'-adenylyl sulfate transmembrane transport(GO:1902559)
HUMAN|HGNC=3225|UniProtKB=P52803	EFNA5	Ephrin-A5;EFNA5;ortholog	positive regulation of protein phosphorylation(GO:0001934);activation of transmembrane receptor protein tyrosine kinase activity(GO:0007171);nervous system development(GO:0007399);axon guidance(GO:0007411);regulation of cell-cell adhesion(GO:0022407);regulation of cell morphogenesis(GO:0022604);retinal ganglion cell axon guidance(GO:0031290);regulation of actin cytoskeleton organization(GO:003295…
HUMAN|HGNC=16608|UniProtKB=Q9ULZ3	PYCARD	Apoptosis-associated speck-like protein containing a CARD;PYCARD;ortholog	myeloid dendritic cell activation(GO:0001773);activation of innate immune response(GO:0002218);myeloid dendritic cell activation involved in immune response(GO:0002277);positive regulation of antigen processing and presentation of peptide antigen via MHC class II(GO:0002588);positive regulation of adaptive immune response(GO:0002821);apoptotic process(GO:0006915);activation of cysteine-type endop…	extracted	apoptotic
HUMAN|HGNC=28359|UniProtKB=Q9H6F5	CCDC86	Coiled-coil domain-containing protein 86;CCDC86;ortholog	viral process(GO:0016032)
HUMAN|HGNC=24451|UniProtKB=Q8IZD4	DCP1B	mRNA-decapping enzyme 1B;DCP1B;ortholog	nuclear-transcribed mRNA catabolic process, nonsense-mediated decay(GO:0000184);deadenylation-dependent decapping of nuclear-transcribed mRNA(GO:0000290);deadenylation-independent decapping of nuclear-transcribed mRNA(GO:0031087);positive regulation of catalytic activity(GO:0043085);exonucleolytic nuclear-transcribed mRNA catabolic process involved in deadenylation-dependent decay(GO:0043928)
HUMAN|HGNC=14037|UniProtKB=Q96A35	MRPL24	39S ribosomal protein L24, mitochondrial;MRPL24;ortholog	translation(GO:0006412);mitochondrial translational elongation(GO:0070125);mitochondrial translational termination(GO:0070126)
HUMAN|HGNC=28912|UniProtKB=Q9Y484	WDR45	WD repeat domain phosphoinositide-interacting protein 4;WDR45;ortholog	autophagosome assembly(GO:0000045);autophagy of mitochondrion(GO:0000422);protein lipidation(GO:0006497);autophagy(GO:0006914);protein localization to phagophore assembly site(GO:0034497);autophagy of nucleus(GO:0044804)
HUMAN|HGNC=10573|UniProtKB=O95171	SCEL	Sciellin;SCEL;ortholog	epidermis development(GO:0008544);response to mechanical stimulus(GO:0009612);embryo development ending in birth or egg hatching(GO:0009792);keratinocyte differentiation(GO:0030216);positive regulation of canonical Wnt signaling pathway(GO:0090263)
HUMAN|HGNC=9942|UniProtKB=P23942	PRPH2	Peripherin-2;PRPH2;ortholog	cell adhesion(GO:0007155);cell surface receptor signaling pathway(GO:0007166);visual perception(GO:0007601);retina development in camera-type eye(GO:0060041)
HUMAN|HGNC=26923|UniProtKB=Q969V3	NCLN	Nicalin;NCLN;ortholog	regulation of signal transduction(GO:0009966);regulation of protein complex assembly(GO:0043254);protein stabilization(GO:0050821);regulation of protein complex stability(GO:0061635)
HUMAN|HGNC=7723|UniProtKB=Q8NHV4	NEDD1	Protein NEDD1;NEDD1;ortholog	G2/M transition of mitotic cell cycle(GO:0000086);regulation of G2/M transition of mitotic cell cycle(GO:0010389);cell division(GO:0051301);protein localization to centrosome(GO:0071539);ciliary basal body-plasma membrane docking(GO:0097711)	extracted			cycle	G2
HUMAN|HGNC=19692|UniProtKB=Q96F24	NRBF2	Nuclear receptor-binding factor 2;NRBF2;ortholog	regulation of transcription, DNA-templated(GO:0006355);transcription initiation from RNA polymerase II promoter(GO:0006367);autophagy(GO:0006914);response to endoplasmic reticulum stress(GO:0034976);regulation of lipid kinase activity(GO:0043550)
HUMAN|HGNC=11465|UniProtKB=Q9Y5B9	SUPT16H	FACT complex subunit SPT16;SUPT16H;ortholog	DNA replication(GO:0006260);DNA repair(GO:0006281);nucleosome disassembly(GO:0006337);transcription by RNA polymerase II(GO:0006366);transcription elongation from RNA polymerase II promoter(GO:0006368);positive regulation of DNA-templated transcription, elongation(GO:0032786);positive regulation of transcription elongation from RNA polymerase II promoter(GO:0032968);DNA replication-independent nu…
HUMAN|HGNC=202|UniProtKB=O75077	ADAM23	Disintegrin and metalloproteinase domain-containing protein 23;ADAM23;ortholog	proteolysis(GO:0006508);cell adhesion(GO:0007155);central nervous system development(GO:0007417);cellular response to leukemia inhibitory factor(GO:1990830)
HUMAN|HGNC=23052|UniProtKB=Q96KC2	ARL5B	ADP-ribosylation factor-like protein 5B;ARL5B;ortholog	protein localization to Golgi membrane(GO:1903292)
HUMAN|HGNC=11411|UniProtKB=O76039	CDKL5	Cyclin-dependent kinase-like 5;CDKL5;ortholog	neuron migration(GO:0001764);protein phosphorylation(GO:0006468);positive regulation of GTPase activity(GO:0043547);positive regulation of axon extension(GO:0045773);protein autophosphorylation(GO:0046777);regulation of dendrite development(GO:0050773);positive regulation of dendrite morphogenesis(GO:0050775);positive regulation of dendritic spine development(GO:0060999)
HUMAN|HGNC=11526|UniProtKB=P25103	SPR	Substance-P receptor;TACR1;ortholog	aggressive behavior(GO:0002118);acute inflammatory response(GO:0002526);positive regulation of leukocyte migration(GO:0002687);angiotensin-mediated drinking behavior(GO:0003051);inflammatory response(GO:0006954);cell surface receptor signaling pathway(GO:0007166);G-protein coupled receptor signaling pathway(GO:0007186);phospholipase C-activating G-protein coupled receptor signaling pathway(GO:000…
HUMAN|HGNC=14121|UniProtKB=Q9Y2Y1	POLR3K	DNA-directed RNA polymerase III subunit RPC10;POLR3K;ortholog	mRNA cleavage(GO:0006379);transcription by RNA polymerase III(GO:0006383);termination of RNA polymerase III transcription(GO:0006386);positive regulation of type I interferon production(GO:0032481);innate immune response(GO:0045087);defense response to virus(GO:0051607)
HUMAN|HGNC=10548|UniProtKB=P54253	ATXN1	Ataxin-1;ATXN1;ortholog	transcription, DNA-templated(GO:0006351);RNA processing(GO:0006396);brain development(GO:0007420);learning(GO:0007612);memory(GO:0007613);social behavior(GO:0035176);negative regulation of transcription, DNA-templated(GO:0045892);nuclear export(GO:0051168)
HUMAN|HGNC=9060|UniProtKB=P51178	PLCD1	1-phosphatidylinositol 4,5-bisphosphate phosphodiesterase delta-1;PLCD1;ortholog	angiogenesis(GO:0001525);phospholipid metabolic process(GO:0006644);lipid catabolic process(GO:0016042);intracellular signal transduction(GO:0035556);regulation of cell proliferation(GO:0042127);inositol phosphate metabolic process(GO:0043647);labyrinthine layer blood vessel development(GO:0060716)
HUMAN|HGNC=11522|UniProtKB=O75410	TACC1	Transforming acidic coiled-coil-containing protein 1;TACC1;ortholog	microtubule cytoskeleton organization(GO:0000226);cell cycle(GO:0007049);cell proliferation(GO:0008283);cerebral cortex development(GO:0021987);cell division(GO:0051301)	extracted			cycle
HUMAN|HGNC=33340|UniProtKB=Q1W6H9	FAM110C	Protein FAM110C;FAM110C;ortholog	positive regulation of cell migration(GO:0030335);positive regulation of protein kinase B signaling(GO:0051897);regulation of cell projection assembly(GO:0060491)
HUMAN|HGNC=19651|UniProtKB=Q8IYB5	SMAP1	Stromal membrane-associated protein 1;SMAP1;ortholog	vesicle-mediated transport(GO:0016192);regulation of ARF protein signal transduction(GO:0032012);positive regulation of GTPase activity(GO:0043547);positive regulation of erythrocyte differentiation(GO:0045648);regulation of clathrin-dependent endocytosis(GO:2000369)
HUMAN|HGNC=5456|UniProtKB=O00458	IFRD1	Interferon-related developmental regulator 1;IFRD1;ortholog	myoblast fate determination(GO:0007518);striated muscle tissue development(GO:0014706);negative regulation of axon extension(GO:0030517);muscle cell differentiation(GO:0042692);skeletal muscle tissue regeneration(GO:0043403);negative regulation of collateral sprouting(GO:0048671);regulation of DNA binding transcription factor activity(GO:0051090)
HUMAN|HGNC=7998|UniProtKB=O14511	NRG2	Pro-neuregulin-2, membrane-bound isoform;NRG2;ortholog	MAPK cascade(GO:0000165);signal transduction(GO:0007165);regulation of signaling receptor activity(GO:0010469);peptidyl-tyrosine phosphorylation(GO:0018108);intracellular signal transduction(GO:0035556);ERBB2 signaling pathway(GO:0038128);phosphatidylinositol phosphorylation(GO:0046854);animal organ development(GO:0048513);positive regulation of protein kinase B signaling(GO:0051897);negative reg…
HUMAN|HGNC=17858|UniProtKB=Q86YR5	GPSM1	G-protein-signaling modulator 1;GPSM1;ortholog	nervous system development(GO:0007399);positive regulation of macroautophagy(GO:0016239);cell differentiation(GO:0030154);negative regulation of GTPase activity(GO:0034260);regulation of catalytic activity(GO:0050790);negative regulation of guanyl-nucleotide exchange factor activity(GO:1905098)
HUMAN|HGNC=1471|UniProtKB=P49069	CAMLG	Calcium signal-modulating cyclophilin ligand;CAMLG;ortholog	receptor recycling(GO:0001881);defense response(GO:0006952);signal transduction(GO:0007165);epidermal growth factor receptor signaling pathway(GO:0007173);viral process(GO:0016032)
HUMAN|HGNC=21396|UniProtKB=Q8WTS1	ABHD5	1-acylglycerol-3-phosphate O-acyltransferase ABHD5;ABHD5;ortholog	proteolysis(GO:0006508);fatty acid metabolic process(GO:0006631);phosphatidic acid biosynthetic process(GO:0006654);negative regulation of sequestering of triglyceride(GO:0010891);positive regulation of triglyceride catabolic process(GO:0010898);cell differentiation(GO:0030154);lipid homeostasis(GO:0055088)
HUMAN|HGNC=14106|UniProtKB=Q9HCU8	POLD4	DNA polymerase delta subunit 4;POLD4;ortholog	telomere maintenance(GO:0000723);DNA synthesis involved in DNA repair(GO:0000731);DNA-dependent DNA replication(GO:0006261);DNA ligation(GO:0006266);transcription-coupled nucleotide-excision repair(GO:0006283);nucleotide-excision repair, DNA incision, 5'-to lesion(GO:0006296);nucleotide-excision repair, DNA gap filling(GO:0006297);mismatch repair(GO:0006298);translesion synthesis(GO:0019985);telo…
HUMAN|HGNC=16525|UniProtKB=Q9H0N0	RAB6C	Ras-related protein Rab-6C;RAB6C;ortholog	mitotic cell cycle(GO:0000278);intracellular protein transport(GO:0006886);retrograde vesicle-mediated transport, Golgi to ER(GO:0006890);intra-Golgi vesicle-mediated transport(GO:0006891);small GTPase mediated signal transduction(GO:0007264);regulation of centrosome duplication(GO:0010824);Rab protein signal transduction(GO:0032482);retrograde transport, endosome to Golgi(GO:0042147);response to…	extracted			cycle
HUMAN|HGNC=11501|UniProtKB=O43761	SYNGR3	Synaptogyrin-3;SYNGR3;ortholog	substantia nigra development(GO:0021762);positive regulation of transporter activity(GO:0032411);regulated exocytosis(GO:0045055)
HUMAN|HGNC=16526|UniProtKB=Q9ULC5	ACSL5	Long-chain-fatty-acid--CoA ligase 5;ACSL5;ortholog	long-chain fatty acid metabolic process(GO:0001676);long-chain fatty-acyl-CoA biosynthetic process(GO:0035338);regulation of extrinsic apoptotic signaling pathway(GO:2001236)	extracted	apoptotic
HUMAN|HGNC=922|UniProtKB=Q9NPZ5	B3GAT2	Galactosylgalactosylxylosylprotein 3-beta-glucuronosyltransferase 2;B3GAT2;ortholog	carbohydrate metabolic process(GO:0005975);protein glycosylation(GO:0006486);glycosaminoglycan metabolic process(GO:0030203);chondroitin sulfate metabolic process(GO:0030204);chondroitin sulfate proteoglycan biosynthetic process(GO:0050650)
HUMAN|HGNC=23192|UniProtKB=Q9H5L6	THAP9	DNA transposase THAP9;THAP9;ortholog	DNA recombination(GO:0006310);transposition, DNA-mediated(GO:0006313);regulation of transcription by RNA polymerase II(GO:0006357);DNA integration(GO:0015074)
HUMAN|HGNC=12953|UniProtKB=P49910	ZNF165	Zinc finger protein 165;ZNF165;ortholog	transcription, DNA-templated(GO:0006351);regulation of transcription by RNA polymerase II(GO:0006357)
HUMAN|HGNC=4879|UniProtKB=P07686	HEXB	Beta-hexosaminidase subunit beta;HEXB;ortholog	skeletal system development(GO:0001501);carbohydrate metabolic process(GO:0005975);glycosphingolipid metabolic process(GO:0006687);ganglioside catabolic process(GO:0006689);cellular calcium ion homeostasis(GO:0006874);lysosome organization(GO:0007040);penetration of zona pellucida(GO:0007341);sensory perception of sound(GO:0007605);locomotory behavior(GO:0007626);male courtship behavior(GO:000804…
HUMAN|HGNC=9399|UniProtKB=Q05655	PRKCD	Protein kinase C delta type;PRKCD;ortholog	stimulatory C-type lectin receptor signaling pathway(GO:0002223);protein phosphorylation(GO:0006468);apoptotic process(GO:0006915);cell cycle(GO:0007049);signal transduction(GO:0007165);intrinsic apoptotic signaling pathway in response to oxidative stress(GO:0008631);regulation of signaling receptor activity(GO:0010469);immunoglobulin mediated immune response(GO:0016064);histone phosphorylation(G…	extracted	apoptotic		cycle
HUMAN|HGNC=25925|UniProtKB=Q96K30	C12orf52	RBPJ-interacting and tubulin-associated protein 1;RITA1;ortholog	negative regulation of transcription by RNA polymerase II(GO:0000122);Notch signaling pathway(GO:0007219);neurogenesis(GO:0022008);negative regulation of Notch signaling pathway(GO:0045746);nuclear export(GO:0051168)
HUMAN|HGNC=4700|UniProtKB=O15488	GYG2	Glycogenin-2;GYG2;ortholog	glycogen biosynthetic process(GO:0005978);glycogen catabolic process(GO:0005980)
HUMAN|HGNC=9804|UniProtKB=Q9H0H5	RACGAP1	Rac GTPase-activating protein 1;RACGAP1;ortholog	mitotic cytokinesis(GO:0000281);actomyosin contractile ring assembly(GO:0000915);retrograde vesicle-mediated transport, Golgi to ER(GO:0006890);microtubule-based movement(GO:0007018);signal transduction(GO:0007165);spermatogenesis(GO:0007283);neuroblast proliferation(GO:0007405);sulfate transport(GO:0008272);antigen processing and presentation of exogenous peptide antigen via MHC class II(GO:0019…
HUMAN|HGNC=18785|UniProtKB=P56182	D21S2056E	Ribosomal RNA processing protein 1 homolog A;RRP1;ortholog	rRNA processing(GO:0006364)
HUMAN|HGNC=24321|UniProtKB=Q7Z401	DENND4A	C-myc promoter-binding protein;DENND4A;ortholog	transcription, DNA-templated(GO:0006351);regulation of transcription, DNA-templated(GO:0006355)
HUMAN|HGNC=25777|UniProtKB=Q2KHR2	RFXDC2	DNA-binding protein RFX7;RFX7;ortholog	regulation of transcription, DNA-templated(GO:0006355);regulation of transcription by RNA polymerase II(GO:0006357)
HUMAN|HGNC=8533|UniProtKB=P51575	P2RX1	P2X purinoceptor 1;P2RX1;ortholog	serotonin secretion by platelet(GO:0002554);regulation of vascular smooth muscle contraction(GO:0003056);ion transport(GO:0006811);cation transport(GO:0006812);apoptotic process(GO:0006915);activation of cysteine-type endopeptidase activity involved in apoptotic process(GO:0006919);signal transduction(GO:0007165);insemination(GO:0007320);blood coagulation(GO:0007596);regulation of blood pressure(…	extracted	apoptotic
HUMAN|HGNC=17641|UniProtKB=Q9H816	DCLRE1B	5' exonuclease Apollo;DCLRE1B;ortholog	telomere maintenance(GO:0000723);double-strand break repair via nonhomologous end joining(GO:0006303);telomere maintenance via telomere lengthening(GO:0010833);telomere capping(GO:0016233);telomeric loop formation(GO:0031627);protection from non-homologous end joining at telomere(GO:0031848);telomeric 3' overhang formation(GO:0031860);interstrand cross-link repair(GO:0036297);nucleic acid phospho…
HUMAN|HGNC=5157|UniProtKB=P00492	HPRT1	Hypoxanthine-guanine phosphoribosyltransferase;HPRT1;ortholog	response to amphetamine(GO:0001975);purine nucleotide biosynthetic process(GO:0006164);purine ribonucleoside salvage(GO:0006166);adenine salvage(GO:0006168);guanine salvage(GO:0006178);grooming behavior(GO:0007625);locomotory behavior(GO:0007626);cytolysis(GO:0019835);striatum development(GO:0021756);cerebral cortex neuron differentiation(GO:0021895);central nervous system neuron development(GO:0…
HUMAN|HGNC=9046|UniProtKB=Q9UM63	PLAGL1	Zinc finger protein PLAGL1;PLAGL1;ortholog	regulation of transcription by RNA polymerase II(GO:0006357);transcription by RNA polymerase II(GO:0006366);apoptotic process(GO:0006915);DNA damage response, signal transduction by p53 class mediator resulting in cell cycle arrest(GO:0006977);cell cycle arrest(GO:0007050);cell differentiation(GO:0030154);positive regulation of transcription by RNA polymerase II(GO:0045944)	extracted	apoptotic	arrest	cycle
HUMAN|HGNC=12722|UniProtKB=P62760	VSNL1	Visinin-like protein 1;VSNL1;ortholog	positive regulation of insulin secretion involved in cellular response to glucose stimulus(GO:0035774);positive regulation of exocytosis(GO:0045921);negative regulation of insulin secretion(GO:0046676)
HUMAN|HGNC=9353|UniProtKB=P32119	PRDX2	Peroxiredoxin-2;PRDX2;ortholog	response to oxidative stress(GO:0006979);removal of superoxide radicals(GO:0019430);cellular response to oxidative stress(GO:0034599);hydrogen peroxide catabolic process(GO:0042744);regulation of apoptotic process(GO:0042981);negative regulation of apoptotic process(GO:0043066);cell redox homeostasis(GO:0045454);oxidation-reduction process(GO:0055114);cellular oxidant detoxification(GO:0098869)	extracted	apoptotic
HUMAN|HGNC=3594|UniProtKB=P49327	FASN	Fatty acid synthase;FASN;ortholog	osteoblast differentiation(GO:0001649);acetyl-CoA metabolic process(GO:0006084);fatty acid metabolic process(GO:0006631);fatty acid biosynthetic process(GO:0006633);metabolic process(GO:0008152);biosynthetic process(GO:0009058);pantothenate metabolic process(GO:0015939);mammary gland development(GO:0030879);positive regulation of cellular metabolic process(GO:0031325);regulation of cholesterol bi…
HUMAN|HGNC=405|UniProtKB=P30838	ALDH3A1	Aldehyde dehydrogenase, dimeric NADP-preferring;ALDH3A1;ortholog	cellular aldehyde metabolic process(GO:0006081);xenobiotic metabolic process(GO:0006805);oxidation-reduction process(GO:0055114)
HUMAN|HGNC=14668|UniProtKB=Q495T6	MMEL1	Membrane metallo-endopeptidase-like 1;MMEL1;ortholog	proteolysis(GO:0006508)
HUMAN|HGNC=11270|UniProtKB=O43597	SPRY2	Protein sprouty homolog 2;SPRY2;ortholog	establishment of mitotic spindle orientation(GO:0000132);sensory perception of sound(GO:0007605);negative regulation of cell proliferation(GO:0008285);positive regulation of gene expression(GO:0010628);negative regulation of peptidyl-threonine phosphorylation(GO:0010801);negative regulation of angiogenesis(GO:0016525);positive regulation of cell migration(GO:0030335);negative regulation of cell p…	extracted	apoptotic
HUMAN|HGNC=15797|UniProtKB=Q4VXU2	C20orf119	Polyadenylate-binding protein 1-like;PABPC1L;ortholog	oocyte maturation(GO:0001556);mRNA polyadenylation(GO:0006378);chromatin-mediated maintenance of transcription(GO:0048096);nucleus localization(GO:0051647)
HUMAN|HGNC=16910|UniProtKB=Q9Y646	PGCP	Carboxypeptidase Q;CPQ;ortholog	proteolysis(GO:0006508);thyroid hormone generation(GO:0006590);tissue regeneration(GO:0042246);peptide catabolic process(GO:0043171)
HUMAN|HGNC=5102|UniProtKB=P31271	HOXA13	Homeobox protein Hox-A13;HOXA13;ortholog	skeletal system development(GO:0001501);transcription, DNA-templated(GO:0006351);regulation of transcription by RNA polymerase II(GO:0006357)
HUMAN|HGNC=14103|UniProtKB=O15013	ARHGEF10	Rho guanine nucleotide exchange factor 10;ARHGEF10;ortholog	myelination in peripheral nervous system(GO:0022011);actin cytoskeleton organization(GO:0030036);regulation of Rho protein signal transduction(GO:0035023);centrosome duplication(GO:0051298);positive regulation of stress fiber assembly(GO:0051496);mitotic spindle assembly(GO:0090307);activation of GTPase activity(GO:0090630)
HUMAN|HGNC=30452|UniProtKB=A1XBS5	FAM92A1	Protein FAM92A1;FAM92A1;ortholog	cilium assembly(GO:0060271)
HUMAN|HGNC=8504|UniProtKB=Q969R2	OSBP2	Oxysterol-binding protein 2;OSBP2;ortholog	lipid transport(GO:0006869);spermatid development(GO:0007286)
HUMAN|HGNC=19159|UniProtKB=Q96GR4	ZDHHC12	Probable palmitoyltransferase ZDHHC12;ZDHHC12;ortholog	protein targeting to membrane(GO:0006612);peptidyl-L-cysteine S-palmitoylation(GO:0018230);protein palmitoylation(GO:0018345)
HUMAN|HGNC=695|UniProtKB=P40617	ARL4A	ADP-ribosylation factor-like protein 4A;ARL4A;ortholog	brown fat cell differentiation(GO:0050873)
HUMAN|HGNC=17274|UniProtKB=Q14134	TRIM29	Tripartite motif-containing protein 29;TRIM29;ortholog	negative regulation of transcription by RNA polymerase II(GO:0000122);transcription by RNA polymerase II(GO:0006366);innate immune response(GO:0045087);cell-cell adhesion(GO:0098609);negative regulation of protein localization to nucleus(GO:1900181)
HUMAN|HGNC=24157|UniProtKB=O00154	ACOT7	Cytosolic acyl coenzyme A thioester hydrolase;ACOT7;ortholog	fatty acid metabolic process(GO:0006631);acyl-CoA metabolic process(GO:0006637);coenzyme A biosynthetic process(GO:0015937);medium-chain fatty-acyl-CoA catabolic process(GO:0036114);long-chain fatty-acyl-CoA catabolic process(GO:0036116);medium-chain fatty acid biosynthetic process(GO:0051792);palmitic acid biosynthetic process(GO:1900535)
HUMAN|HGNC=6522|UniProtKB=P04180	LCAT	Phosphatidylcholine-sterol acyltransferase;LCAT;ortholog	lipid metabolic process(GO:0006629);phospholipid metabolic process(GO:0006644);phosphatidylcholine biosynthetic process(GO:0006656);cholesterol metabolic process(GO:0008203);cholesterol transport(GO:0030301);very-low-density lipoprotein particle remodeling(GO:0034372);high-density lipoprotein particle remodeling(GO:0034375);cholesterol esterification(GO:0034435);lipoprotein biosynthetic process(G…
HUMAN|HGNC=10447|UniProtKB=P10301	RRAS	Ras-related protein R-Ras;RRAS;ortholog	leukocyte differentiation(GO:0002521);Ras protein signal transduction(GO:0007265);negative regulation of cell migration(GO:0030336);positive regulation of angiogenesis(GO:0045766);regulation of protein kinase B signaling(GO:0051896);face morphogenesis(GO:0060325);regulation of ERK1 and ERK2 cascade(GO:0070372)
HUMAN|HGNC=9878|UniProtKB=O95267	RASGRP1	RAS guanyl-releasing protein 1;RASGRP1;ortholog	MAPK cascade(GO:0000165);cytokine production(GO:0001816);positive regulation of protein phosphorylation(GO:0001934);inflammatory response to antigenic stimulus(GO:0002437);signal transduction(GO:0007165);small GTPase mediated signal transduction(GO:0007264);Ras protein signal transduction(GO:0007265);regulation of phosphatidylinositol 3-kinase signaling(GO:0014066);cell differentiation(GO:0030154…
HUMAN|HGNC=4288|UniProtKB=O95452	GJB6	Gap junction beta-6 protein;GJB6;ortholog	apoptotic process(GO:0006915);cell communication(GO:0007154);aging(GO:0007568);sensory perception of sound(GO:0007605);negative regulation of cell proliferation(GO:0008285);response to lipopolysaccharide(GO:0032496);ear morphogenesis(GO:0042471);inner ear development(GO:0048839);response to electrical stimulus(GO:0051602);cellular response to glucose stimulus(GO:0071333)	extracted	apoptotic
HUMAN|HGNC=9477|UniProtKB=P56730	PRSS12	Neurotrypsin;PRSS12;ortholog	exocytosis(GO:0006887);receptor-mediated endocytosis(GO:0006898);zymogen activation(GO:0031638)
HUMAN|HGNC=16977|UniProtKB=Q9UBK5	HCST	Hematopoietic cell signal transducer;HCST;ortholog	protein phosphorylation(GO:0006468);positive regulation of phosphatidylinositol 3-kinase signaling(GO:0014068);regulation of immune response(GO:0050776)
HUMAN|HGNC=3071|UniProtKB=Q16690	DUSP5	Dual specificity protein phosphatase 5;DUSP5;ortholog	MAPK cascade(GO:0000165);activation of MAPK activity(GO:0000187);inactivation of MAPK activity(GO:0000188);endoderm formation(GO:0001706);protein dephosphorylation(GO:0006470);dephosphorylation(GO:0016311);peptidyl-tyrosine dephosphorylation(GO:0035335);peptidyl-threonine dephosphorylation(GO:0035970)
HUMAN|HGNC=19854|UniProtKB=Q96MY7	C14orf44	Protein FAM161B;FAM161B;ortholog	biological_process(GO:0008150);cilium organization(GO:0044782)
HUMAN|HGNC=15808|UniProtKB=Q9H116	GZF1	GDNF-inducible zinc finger protein 1;GZF1;ortholog	negative regulation of transcription by RNA polymerase II(GO:0000122);branching involved in ureteric bud morphogenesis(GO:0001658);transcription, DNA-templated(GO:0006351);negative regulation of transcription, DNA-templated(GO:0045892)
HUMAN|HGNC=15754|UniProtKB=P24844	MYL9	Myosin regulatory light polypeptide 9;MYL9;ortholog	muscle contraction(GO:0006936);regulation of muscle contraction(GO:0006937);regulation of megakaryocyte differentiation(GO:0045652);platelet aggregation(GO:0070527)
HUMAN|HGNC=17287|UniProtKB=Q9H5I1	SUV39H2	Histone-lysine N-methyltransferase SUV39H2;SUV39H2;ortholog	negative regulation of transcription by RNA polymerase II(GO:0000122);chromatin assembly or disassembly(GO:0006333);chromatin remodeling(GO:0006338);transcription, DNA-templated(GO:0006351);cell cycle(GO:0007049);cell differentiation(GO:0030154);histone lysine methylation(GO:0034968);histone H3-K9 dimethylation(GO:0036123);histone H3-K9 trimethylation(GO:0036124);negative regulation of circadian …	extracted			cycle
HUMAN|HGNC=1349|UniProtKB=Q8IVG5	SAMD9L	Sterile alpha motif domain-containing protein 9-like;SAMD9L;ortholog	endosomal vesicle fusion(GO:0034058)
HUMAN|HGNC=1987|UniProtKB=Q99967	CITED2	Cbp/p300-interacting transactivator 2;CITED2;ortholog	negative regulation of transcription by RNA polymerase II(GO:0000122);vasculogenesis(GO:0001570);response to hypoxia(GO:0001666);trophectodermal cell differentiation(GO:0001829);neural tube closure(GO:0001843);liver development(GO:0001889);embryonic placenta development(GO:0001892);heart looping(GO:0001947);lens morphogenesis in camera-type eye(GO:0002089);hematopoietic progenitor cell differenti…	extracted	apoptotic		cycle
HUMAN|HGNC=6935|UniProtKB=P23508	MCC	Colorectal mutant cancer protein;MCC;ortholog	signal transduction(GO:0007165);negative regulation of epithelial cell migration(GO:0010633);Wnt signaling pathway(GO:0016055);establishment of protein localization(GO:0045184);negative regulation of epithelial cell proliferation(GO:0050680);negative regulation of canonical Wnt signaling pathway(GO:0090090)
HUMAN|HGNC=9963|UniProtKB=Q8NFH8	REPS2	RalBP1-associated Eps domain-containing protein 2;REPS2;ortholog	epidermal growth factor receptor signaling pathway(GO:0007173);membrane organization(GO:0061024);protein-containing complex assembly(GO:0065003)
HUMAN|HGNC=28040|UniProtKB=Q5U5Q3	RKHD2	RNA-binding E3 ubiquitin-protein ligase MEX3C;MEX3C;ortholog	chondrocyte hypertrophy(GO:0003415);negative regulation of translation(GO:0017148);regulation of fat cell differentiation(GO:0045598);energy homeostasis(GO:0097009)
HUMAN|HGNC=21|UniProtKB=Q6ZMQ8	AATK	Serine/threonine-protein kinase LMTK1;AATK;ortholog	protein phosphorylation(GO:0006468);biological_process(GO:0008150)
HUMAN|HGNC=5398|UniProtKB=P13284	IFI30	Gamma-interferon-inducible lysosomal thiol reductase;IFI30;ortholog	antigen processing and presentation of exogenous peptide antigen via MHC class II(GO:0019886);antigen processing and presentation of exogenous peptide antigen via MHC class I(GO:0042590);oxidation-reduction process(GO:0055114);interferon-gamma-mediated signaling pathway(GO:0060333)
HUMAN|HGNC=24466|UniProtKB=O15061	DMN	Synemin;SYNM;ortholog	fast-twitch skeletal muscle fiber contraction(GO:0031443);intermediate filament cytoskeleton organization(GO:0045104)
HUMAN|HGNC=1228|UniProtKB=P05155	SERPING1	Plasma protease C1 inhibitor;SERPING1;ortholog	negative regulation of complement activation, lectin pathway(GO:0001869);platelet degranulation(GO:0002576);complement activation, classical pathway(GO:0006958);aging(GO:0007568);blood coagulation, intrinsic pathway(GO:0007597);blood circulation(GO:0008015);negative regulation of endopeptidase activity(GO:0010951);regulation of blood coagulation(GO:0030193);regulation of complement activation(GO:…
HUMAN|HGNC=11451|UniProtKB=O14730	RIOK3	Serine/threonine-protein kinase RIO3;RIOK3;ortholog	rRNA processing(GO:0006364);protein phosphorylation(GO:0006468);chromosome segregation(GO:0007059);maturation of SSU-rRNA(GO:0030490);negative regulation of protein homooligomerization(GO:0032463);positive regulation of interferon-beta production(GO:0032728);negative regulation of MDA-5 signaling pathway(GO:0039534);negative regulation of I-kappaB kinase/NF-kappaB signaling(GO:0043124);innate imm…
HUMAN|HGNC=16160|UniProtKB=Q9H147	DNTTIP1	Deoxynucleotidyltransferase terminal-interacting protein 1;DNTTIP1;ortholog	transcription, DNA-templated(GO:0006351);regulation of transcription, DNA-templated(GO:0006355)
HUMAN|HGNC=5004|UniProtKB=O15347	HMGB3	High mobility group protein B3;HMGB3;ortholog	DNA recombination(GO:0006310);chromatin remodeling(GO:0006338);transcription, DNA-templated(GO:0006351);regulation of transcription, DNA-templated(GO:0006355);multicellular organism development(GO:0007275);DNA geometric change(GO:0032392);innate immune response(GO:0045087)
HUMAN|HGNC=8995|UniProtKB=O14986	X92493	Phosphatidylinositol 4-phosphate 5-kinase type-1 beta;PIP5K1B;ortholog	phosphatidylinositol biosynthetic process(GO:0006661);regulation of phosphatidylinositol 3-kinase signaling(GO:0014066);phosphatidylinositol phosphorylation(GO:0046854)
HUMAN|HGNC=2899|UniProtKB=Q9Y238	DLEC1	Deleted in lung and esophageal cancer protein 1;DLEC1;ortholog	negative regulation of cell proliferation(GO:0008285)
HUMAN|HGNC=7218|UniProtKB=P05164	MPO	Myeloperoxidase;MPO;ortholog	response to yeast(GO:0001878);hypochlorous acid biosynthetic process(GO:0002149);respiratory burst involved in defense response(GO:0002679);defense response(GO:0006952);response to oxidative stress(GO:0006979);aging(GO:0007568);response to mechanical stimulus(GO:0009612);removal of superoxide radicals(GO:0019430);response to food(GO:0032094);response to lipopolysaccharide(GO:0032496);low-density …	extracted	apoptotic
HUMAN|HGNC=24108|UniProtKB=Q7Z591	AKNA	AT-hook-containing transcription factor;AKNA;ortholog	transcription by RNA polymerase II(GO:0006366);positive regulation of transcription by RNA polymerase II(GO:0045944)
HUMAN|HGNC=8659|UniProtKB=O60245	PCDH7	Protocadherin-7;PCDH7;ortholog	platelet degranulation(GO:0002576);homophilic cell adhesion via plasma membrane adhesion molecules(GO:0007156)
HUMAN|HGNC=8739|UniProtKB=Q9UKZ9	PCOLCE2	Procollagen C-endopeptidase enhancer 2;PCOLCE2;ortholog	positive regulation of peptidase activity(GO:0010952);cellular response to leukemia inhibitory factor(GO:1990830)
HUMAN|HGNC=26619|UniProtKB=Q8N1N5	CRIPAK	Cysteine-rich PAK1 inhibitor;CRIPAK;ortholog	negative regulation of protein kinase activity(GO:0006469);negative regulation of intracellular estrogen receptor signaling pathway(GO:0033147);response to estrogen(GO:0043627);regulation of cytoskeleton organization(GO:0051493)
HUMAN|HGNC=8536|UniProtKB=Q93086	P2RX5	P2X purinoceptor 5;P2RX5;ortholog	cation transport(GO:0006812);signal transduction(GO:0007165);nervous system development(GO:0007399);blood coagulation(GO:0007596);positive regulation of calcium ion transport into cytosol(GO:0010524);response to ATP(GO:0033198);ion transmembrane transport(GO:0034220);purinergic nucleotide receptor signaling pathway(GO:0035590);positive regulation of calcium-mediated signaling(GO:0050850);excitato…
HUMAN|HGNC=25641|UniProtKB=Q5VYX0	C10orf59	Renalase;RNLS;ortholog	response to ischemia(GO:0002931);negative regulation of heart rate(GO:0010459);NAD biosynthesis via nicotinamide riboside salvage pathway(GO:0034356);negative regulation of blood pressure(GO:0045776);oxidation-reduction process(GO:0055114);response to epinephrine(GO:0071871);response to salt(GO:1902074)
HUMAN|HGNC=1918|UniProtKB=Q12873	CHD3	Chromodomain-helicase-DNA-binding protein 3;CHD3;ortholog	chromatin organization(GO:0006325);chromatin assembly or disassembly(GO:0006333);transcription, DNA-templated(GO:0006351);regulation of transcription, DNA-templated(GO:0006355);regulation of transcription by RNA polymerase II(GO:0006357);spindle organization(GO:0007051);centrosome cycle(GO:0007098);histone deacetylation(GO:0016575);DNA duplex unwinding(GO:0032508);regulation of signal transductio…	extracted			cycle
HUMAN|HGNC=14524|UniProtKB=O60271	SPAG9	C-Jun-amino-terminal kinase-interacting protein 4;SPAG9;ortholog	activation of JUN kinase activity(GO:0007257);spermatogenesis(GO:0007283);vesicle-mediated transport(GO:0016192);positive regulation of cell migration(GO:0030335);retrograde transport, endosome to Golgi(GO:0042147);positive regulation of neuron differentiation(GO:0045666);striated muscle cell differentiation(GO:0051146);positive regulation of muscle cell differentiation(GO:0051149);protein homool…
HUMAN|HGNC=6272|UniProtKB=O00180	KCNK1	Potassium channel subfamily K member 1;KCNK1;ortholog	potassium ion transport(GO:0006813);stabilization of membrane potential(GO:0030322);response to nicotine(GO:0035094);sodium ion transmembrane transport(GO:0035725);regulation of resting membrane potential(GO:0060075);cardiac conduction(GO:0061337);potassium ion transmembrane transport(GO:0071805)
HUMAN|HGNC=30598|UniProtKB=Q9NRH2	SNRK	SNF-related serine/threonine-protein kinase;SNRK;ortholog	protein phosphorylation(GO:0006468);myeloid cell differentiation(GO:0030099);intracellular signal transduction(GO:0035556)
HUMAN|HGNC=346|UniProtKB=A9YTQ3	AHRR	Aryl hydrocarbon receptor repressor;AHRR;ortholog	negative regulation of transcription by RNA polymerase II(GO:0000122);transcription, DNA-templated(GO:0006351);regulation of transcription, DNA-templated(GO:0006355);xenobiotic metabolic process(GO:0006805);response to xenobiotic stimulus(GO:0009410);positive regulation of transcription by RNA polymerase II(GO:0045944)
HUMAN|HGNC=1508|UniProtKB=P55210	CASP7	Caspase-7;CASP7;ortholog	proteolysis(GO:0006508);apoptotic process(GO:0006915);heart development(GO:0007507);aging(GO:0007568);activation of cysteine-type endopeptidase activity involved in apoptotic process by cytochrome c(GO:0008635);response to UV(GO:0009411);protein processing(GO:0016485);neuron apoptotic process(GO:0051402);cellular response to staurosporine(GO:0072734);execution phase of apoptosis(GO:0097194)	extracted	apoptotic
HUMAN|HGNC=3401|UniProtKB=P07099	EPHX1	Epoxide hydrolase 1;EPHX1;ortholog	xenobiotic metabolic process(GO:0006805);response to toxic substance(GO:0009636);response to organic cyclic compound(GO:0014070);aromatic compound catabolic process(GO:0019439);epoxide metabolic process(GO:0097176)
HUMAN|HGNC=17156|UniProtKB=Q9Y6Y9	LY96	Lymphocyte antigen 96;LY96;ortholog	toll-like receptor signaling pathway(GO:0002224);MyD88-dependent toll-like receptor signaling pathway(GO:0002755);MyD88-independent toll-like receptor signaling pathway(GO:0002756);inflammatory response(GO:0006954);cellular defense response(GO:0006968);cell surface receptor signaling pathway(GO:0007166);I-kappaB kinase/NF-kappaB signaling(GO:0007249);lipopolysaccharide-mediated signaling pathway(…	extracted	apoptotic
HUMAN|HGNC=11132|UniProtKB=P60880	SNAP25	Synaptosomal-associated protein 25;SNAP25;ortholog	neurotransmitter uptake(GO:0001504);exocytosis(GO:0006887);vesicle fusion(GO:0006906);chemical synaptic transmission(GO:0007268);neurotransmitter secretion(GO:0007269);locomotory behavior(GO:0007626);associative learning(GO:0008306);regulation of neuron projection development(GO:0010975);glutamate secretion(GO:0014047);synaptic vesicle exocytosis(GO:0016079);synaptic vesicle docking(GO:0016081);s…
HUMAN|HGNC=3498|UniProtKB=Q03112	EVI1	MDS1 and EVI1 complex locus protein EVI1;MECOM;ortholog	transcription, DNA-templated(GO:0006351);regulation of transcription, DNA-templated(GO:0006355);regulation of transcription by RNA polymerase II(GO:0006357);apoptotic process(GO:0006915);cell differentiation(GO:0030154);histone lysine methylation(GO:0034968);negative regulation of programmed cell death(GO:0043069);negative regulation of transcription, DNA-templated(GO:0045892);positive regulation…	extracted	apoptotic		cycle
HUMAN|HGNC=21394|UniProtKB=Q9NQ25	SLAMF7	SLAM family member 7;SLAMF7;ortholog	adaptive immune response(GO:0002250);cell adhesion(GO:0007155);natural killer cell activation(GO:0030101);natural killer cell mediated cytotoxicity(GO:0042267);regulation of immune response(GO:0050776)
HUMAN|HGNC=20917|UniProtKB=Q96QP1	ALPK1	Alpha-protein kinase 1;ALPK1;ortholog	protein phosphorylation(GO:0006468);phosphorylation(GO:0016310)
HUMAN|HGNC=9764|UniProtKB=Q9UL26	RAB22A	Ras-related protein Rab-22A;RAB22A;ortholog	intracellular protein transport(GO:0006886);endocytosis(GO:0006897);endosome organization(GO:0007032);protein transport(GO:0015031);Rab protein signal transduction(GO:0032482);regulation of vesicle size(GO:0097494)
HUMAN|HGNC=29381|UniProtKB=Q9BRK4	LZTS2	Leucine zipper putative tumor suppressor 2;LZTS2;ortholog	kidney development(GO:0001822);cell cycle(GO:0007049);negative regulation of cell proliferation(GO:0008285);Wnt signaling pathway(GO:0016055);cell division(GO:0051301);negative regulation of canonical Wnt signaling pathway(GO:0090090);negative regulation of protein localization to nucleus(GO:1900181)	extracted			cycle
HUMAN|HGNC=21723|UniProtKB=Q8NHE4	ATP6V0E2	V-type proton ATPase subunit e 2;ATP6V0E2;ortholog	vacuolar acidification(GO:0007035);insulin receptor signaling pathway(GO:0008286);ATP hydrolysis coupled proton transport(GO:0015991);regulation of macroautophagy(GO:0016241);transferrin transport(GO:0033572);ion transmembrane transport(GO:0034220);transmembrane transport(GO:0055085);phagosome acidification(GO:0090383);proton transmembrane transport(GO:1902600)
HUMAN|HGNC=10065|UniProtKB=Q9HCM9	TRIM39	E3 ubiquitin-protein ligase TRIM39;TRIM39;ortholog	apoptotic process(GO:0006915);protein ubiquitination(GO:0016567);negative regulation of ubiquitin-dependent protein catabolic process(GO:2000059);positive regulation of apoptotic signaling pathway(GO:2001235)	extracted	apoptotic
HUMAN|HGNC=29507|UniProtKB=Q9HB40	SCPEP1	Retinoid-inducible serine carboxypeptidase;SCPEP1;ortholog	proteolysis(GO:0006508);retinoic acid metabolic process(GO:0042573);negative regulation of blood pressure(GO:0045776);proteolysis involved in cellular protein catabolic process(GO:0051603);positive regulation of blood vessel diameter(GO:0097755)
HUMAN|HGNC=4135|UniProtKB=P07902	GALT	Galactose-1-phosphate uridylyltransferase;GALT;ortholog	UDP-glucose metabolic process(GO:0006011);galactose metabolic process(GO:0006012);UDP-glucose catabolic process(GO:0006258);galactose catabolic process(GO:0019388);galactose catabolic process via UDP-galactose(GO:0033499)
HUMAN|HGNC=28381|UniProtKB=Q8NHP6	MOSPD2	Motile sperm domain-containing protein 2;MOSPD2;ortholog	chemotaxis(GO:0006935);neutrophil degranulation(GO:0043312);positive regulation of neutrophil chemotaxis(GO:0090023);positive regulation of monocyte chemotaxis(GO:0090026)
HUMAN|HGNC=24217|UniProtKB=Q86X95	CIR	Corepressor interacting with RBPJ 1;CIR1;ortholog	transcription, DNA-templated(GO:0006351);regulation of transcription by RNA polymerase II(GO:0006357);mRNA processing(GO:0006397);RNA splicing(GO:0008380);negative regulation of transcription, DNA-templated(GO:0045892)
HUMAN|HGNC=8503|UniProtKB=P22059	OSBP	Oxysterol-binding protein 1;OSBP;ortholog	bile acid biosynthetic process(GO:0006699);sterol transport(GO:0015918);positive regulation of growth of symbiont in host(GO:0044128)
HUMAN|HGNC=24766|UniProtKB=Q6ZVE7	GOLT1A	Vesicle transport protein GOT1A;GOLT1A;ortholog	lipid metabolic process(GO:0006629);ER to Golgi vesicle-mediated transport(GO:0006888);biological_process(GO:0008150);protein transport(GO:0015031)
HUMAN|HGNC=6251|UniProtKB=Q12809	KCNH2	Potassium voltage-gated channel subfamily H member 2;KCNH2;ortholog	phosphorelay signal transduction system(GO:0000160);regulation of heart rate by hormone(GO:0003064);signal transduction by protein phosphorylation(GO:0023014);regulation of ion transmembrane transport(GO:0034765);cellular response to drug(GO:0035690);regulation of membrane potential(GO:0042391);potassium ion homeostasis(GO:0055075);cardiac muscle contraction(GO:0060048);regulation of membrane rep…
HUMAN|HGNC=14366|UniProtKB=Q9H239	MMP28	Matrix metalloproteinase-28;MMP28;ortholog	proteolysis(GO:0006508);negative regulation of macrophage chemotaxis(GO:0010760)
HUMAN|HGNC=25235|UniProtKB=Q9UJG1	MOSPD1	Motile sperm domain-containing protein 1;MOSPD1;ortholog	negative regulation of transcription by RNA polymerase II(GO:0000122);cell differentiation(GO:0030154);positive regulation of transcription by RNA polymerase II(GO:0045944)
HUMAN|HGNC=14311|UniProtKB=O60285	NUAK1	NUAK family SNF1-like kinase 1;NUAK1;ortholog	protein phosphorylation(GO:0006468);cellular response to DNA damage stimulus(GO:0006974);cell adhesion(GO:0007155);regulation of cell adhesion(GO:0030155);regulation of myosin-light-chain-phosphatase activity(GO:0035507);intracellular signal transduction(GO:0035556);regulation of cell proliferation(GO:0042127);regulation of signal transduction by p53 class mediator(GO:1901796);regulation of cellu…
HUMAN|HGNC=18329|UniProtKB=P62699	YPEL5	Protein yippee-like 5;YPEL5;ortholog	neutrophil degranulation(GO:0043312)
HUMAN|HGNC=16747|UniProtKB=Q86UQ0	ZNF589	Zinc finger protein 589;ZNF589;ortholog	negative regulation of transcription by RNA polymerase II(GO:0000122);regulation of transcription, DNA-templated(GO:0006355)
HUMAN|HGNC=3720|UniProtKB=Q02790	FKBP4	Peptidyl-prolyl cis-trans isomerase FKBP4;FKBP4;ortholog	protein peptidyl-prolyl isomerization(GO:0000413);protein folding(GO:0006457);steroid hormone receptor complex assembly(GO:0006463);copper ion transport(GO:0006825);embryo implantation(GO:0007566);negative regulation of neuron projection development(GO:0010977);androgen receptor signaling pathway(GO:0030521);prostate gland development(GO:0030850);negative regulation of microtubule polymerization …
HUMAN|HGNC=4237|UniProtKB=Q99684	GFI1	Zinc finger protein Gfi-1;GFI1;ortholog	regulation of transcription involved in G1/S transition of mitotic cell cycle(GO:0000083);negative regulation of transcription by RNA polymerase II(GO:0000122);transcription, DNA-templated(GO:0006351);negative regulation of calcidiol 1-monooxygenase activity(GO:0010956);negative regulation of vitamin D biosynthetic process(GO:0010957);negative regulation of neuron projection development(GO:001097…	extracted			cycle		G1
HUMAN|HGNC=11257|UniProtKB=P35270	SPR	Sepiapterin reductase;SPR;ortholog	tetrahydrobiopterin biosynthetic process(GO:0006729);nitric oxide biosynthetic process(GO:0006809);regulation of nitric-oxide synthase activity(GO:0050999);cofactor metabolic process(GO:0051186);oxidation-reduction process(GO:0055114)
HUMAN|HGNC=3582|UniProtKB=O15360	FANCA	Fanconi anemia group A protein;FANCA;ortholog	DNA repair(GO:0006281);male meiotic nuclear division(GO:0007140);male gonad development(GO:0008584);female gonad development(GO:0008585);interstrand cross-link repair(GO:0036297);regulation of cell proliferation(GO:0042127);regulation of regulatory T cell differentiation(GO:0045589);regulation of inflammatory response(GO:0050727);regulation of DNA binding transcription factor activity(GO:0051090)…
HUMAN|HGNC=1084|UniProtKB=Q12983	BNIP3	BCL2/adenovirus E1B 19 kDa protein-interacting protein 3;BNIP3;ortholog	autophagy of mitochondrion(GO:0000422);response to hypoxia(GO:0001666);apoptotic process(GO:0006915);cell death(GO:0008219);granzyme-mediated apoptotic signaling pathway(GO:0008626);positive regulation of autophagy(GO:0010508);negative regulation of mitochondrial fusion(GO:0010637);cardiac muscle cell apoptotic process(GO:0010659);positive regulation of cardiac muscle cell apoptotic process(GO:00…	extracted	apoptotic
HUMAN|HGNC=18015|UniProtKB=Q9NRM6	IL17RB	Interleukin-17 receptor B;IL17RB;ortholog	regulation of cell growth(GO:0001558);defense response(GO:0006952);positive regulation of inflammatory response(GO:0050729);interleukin-17-mediated signaling pathway(GO:0097400);positive regulation of interleukin-5 secretion(GO:2000664);positive regulation of interleukin-13 secretion(GO:2000667)
HUMAN|HGNC=16289|UniProtKB=Q9BZY9	TRIM31	E3 ubiquitin-protein ligase TRIM31;TRIM31;ortholog	protein ubiquitination(GO:0016567);negative regulation of viral transcription(GO:0032897);innate immune response(GO:0045087);negative regulation of viral entry into host cell(GO:0046597);positive regulation of DNA binding transcription factor activity(GO:0051091);interferon-gamma-mediated signaling pathway(GO:0060333);regulation of viral release from host cell(GO:1902186)
HUMAN|HGNC=4195|UniProtKB=P35557	GCK	Glucokinase;GCK;ortholog	cellular glucose homeostasis(GO:0001678);glycolytic process(GO:0006096);regulation of glycolytic process(GO:0006110);NADP metabolic process(GO:0006739);positive regulation of insulin secretion(GO:0032024);cellular response to insulin stimulus(GO:0032869);glucose homeostasis(GO:0042593);regulation of potassium ion transport(GO:0043266);cellular response to leptin stimulus(GO:0044320);negative regu…
HUMAN|HGNC=6142|UniProtKB=P23229	ITGA6	Integrin alpha-6;ITGA6;ortholog	cell-substrate junction assembly(GO:0007044);cell adhesion(GO:0007155);cell-matrix adhesion(GO:0007160);integrin-mediated signaling pathway(GO:0007229);ectodermal cell differentiation(GO:0010668);positive regulation of cell-substrate adhesion(GO:0010811);positive regulation of cell-cell adhesion(GO:0022409);extracellular matrix organization(GO:0030198);positive regulation of cell migration(GO:003…	extracted	apoptotic
HUMAN|HGNC=9287|UniProtKB=Q9UD71	PPP1R1B	Protein phosphatase 1 regulatory subunit 1B;PPP1R1B;ortholog	response to amphetamine(GO:0001975);transcription, DNA-templated(GO:0006351);signal transduction(GO:0007165);negative regulation of female receptivity(GO:0007621);locomotory behavior(GO:0007626);visual learning(GO:0008542);negative regulation of phosphoprotein phosphatase activity(GO:0032515);intracellular signal transduction(GO:0035556);response to morphine(GO:0043278);histone H3-S10 phosphoryla…
HUMAN|HGNC=11932|UniProtKB=Q9UNG2	TNFSF18	Tumor necrosis factor ligand superfamily member 18;TNFSF18;ortholog	adaptive immune response(GO:0002250);T cell proliferation involved in immune response(GO:0002309);positive regulation of leukocyte migration(GO:0002687);signal transduction(GO:0007165);cell-cell signaling(GO:0007267);regulation of signaling receptor activity(GO:0010469);tumor necrosis factor-mediated signaling pathway(GO:0033209);regulation of T cell proliferation(GO:0042129);positive regulation …	extracted	apoptotic
HUMAN|HGNC=3561|UniProtKB=P51161	FABP6	Gastrotropin;FABP6;ortholog	lipid metabolic process(GO:0006629);negative regulation of cell proliferation(GO:0008285);bile acid and bile salt transport(GO:0015721);triglyceride catabolic process(GO:0019433)
HUMAN|HGNC=20406|UniProtKB=P48668	KRT6E,KRT6C	Keratin, type II cytoskeletal 6C;KRT6C;ortholog	keratinization(GO:0031424);intermediate filament cytoskeleton organization(GO:0045104);cornification(GO:0070268)
HUMAN|HGNC=794|UniProtKB=P31939	ATIC	Bifunctional purine biosynthesis protein PURH;ATIC;ortholog	brainstem development(GO:0003360);nucleobase-containing compound metabolic process(GO:0006139);purine nucleotide biosynthetic process(GO:0006164);'de novo' IMP biosynthetic process(GO:0006189);nucleoside metabolic process(GO:0009116);purine ribonucleoside monophosphate biosynthetic process(GO:0009168);response to inorganic substance(GO:0010035);cerebellum development(GO:0021549);cerebral cortex d…
HUMAN|HGNC=3365|UniProtKB=O75355	ENTPD3	Ectonucleoside triphosphate diphosphohydrolase 3;ENTPD3;ortholog	nucleoside diphosphate catabolic process(GO:0009134);nucleoside triphosphate catabolic process(GO:0009143);nucleobase-containing small molecule catabolic process(GO:0034656)
HUMAN|HGNC=17175|UniProtKB=Q9P212	PLCE1	1-phosphatidylinositol 4,5-bisphosphate phosphodiesterase epsilon-1;PLCE1;ortholog	activation of MAPK activity(GO:0000187);regulation of cell growth(GO:0001558);phospholipid metabolic process(GO:0006644);diacylglycerol biosynthetic process(GO:0006651);regulation of smooth muscle contraction(GO:0006940);cytoskeleton organization(GO:0007010);epidermal growth factor receptor signaling pathway(GO:0007173);phospholipase C-activating G-protein coupled receptor signaling pathway(GO:00…
HUMAN|HGNC=16075|UniProtKB=Q9H082	RAB33B	Ras-related protein Rab-33B;RAB33B;ortholog	autophagosome assembly(GO:0000045);intracellular protein transport(GO:0006886);intra-Golgi vesicle-mediated transport(GO:0006891);protein transport(GO:0015031);Rab protein signal transduction(GO:0032482);protein localization to Golgi apparatus(GO:0034067);skeletal system morphogenesis(GO:0048705);regulation of Golgi organization(GO:1903358);negative regulation of constitutive secretory pathway(GO…
HUMAN|HGNC=661|UniProtKB=Q9NP61	ARFGAP3	ADP-ribosylation factor GTPase-activating protein 3;ARFGAP3;ortholog	intracellular protein transport(GO:0006886);ER to Golgi vesicle-mediated transport(GO:0006888);retrograde vesicle-mediated transport, Golgi to ER(GO:0006890);protein secretion(GO:0009306);vesicle-mediated transport(GO:0016192);regulation of ARF protein signal transduction(GO:0032012);positive regulation of GTPase activity(GO:0043547);COPI coating of Golgi vesicle(GO:0048205)
HUMAN|HGNC=8063|UniProtKB=O75694	NUP155	Nuclear pore complex protein Nup155;NUP155;ortholog	transcription-dependent tethering of RNA polymerase II gene DNA at nuclear periphery(GO:0000972);regulation of glycolytic process(GO:0006110);RNA export from nucleus(GO:0006405);mRNA export from nucleus(GO:0006406);tRNA export from nucleus(GO:0006409);protein import into nucleus(GO:0006606);nucleocytoplasmic transport(GO:0006913);nuclear envelope organization(GO:0006998);mitotic nuclear envelope …
HUMAN|HGNC=9786|UniProtKB=P20340	RAB6A	Ras-related protein Rab-6A;RAB6A;ortholog	intracellular protein transport(GO:0006886);retrograde vesicle-mediated transport, Golgi to ER(GO:0006890);intra-Golgi vesicle-mediated transport(GO:0006891);protein transport(GO:0015031);viral process(GO:0016032);peptidyl-cysteine methylation(GO:0018125);antigen processing and presentation(GO:0019882);Rab protein signal transduction(GO:0032482);protein localization to Golgi apparatus(GO:0034067)…
HUMAN|HGNC=10871|UniProtKB=Q92187	ST8SIA4	CMP-N-acetylneuraminate-poly-alpha-2,8-sialyltransferase;ST8SIA4;ortholog	ganglioside biosynthetic process(GO:0001574);cellular protein modification process(GO:0006464);protein glycosylation(GO:0006486);N-glycan processing(GO:0006491);nervous system development(GO:0007399);oligosaccharide metabolic process(GO:0009311);sialylation(GO:0097503)
HUMAN|HGNC=19264|UniProtKB=Q8NBV8	SYT8	Synaptotagmin-8;SYT8;ortholog	exocytosis(GO:0006887);vesicle fusion(GO:0006906);acrosome reaction(GO:0007340);synaptic vesicle exocytosis(GO:0016079);regulation of calcium ion-dependent exocytosis(GO:0017158);synaptic vesicle endocytosis(GO:0048488);calcium ion-regulated exocytosis of neurotransmitter(GO:0048791)
HUMAN|HGNC=12887|UniProtKB=Q9UII5	ZNF588	Zinc finger protein 107;ZNF107;ortholog	transcription, DNA-templated(GO:0006351);regulation of transcription, DNA-templated(GO:0006355);regulation of transcription by RNA polymerase II(GO:0006357);biological_process(GO:0008150)
HUMAN|HGNC=32583|UniProtKB=Q6UB28	MAP1D	Methionine aminopeptidase 1D, mitochondrial;METAP1D;ortholog	proteolysis(GO:0006508);peptidyl-methionine modification(GO:0018206);N-terminal protein amino acid modification(GO:0031365)
HUMAN|HGNC=1050|UniProtKB=P55957	BID	BH3-interacting domain death agonist;BID;ortholog	release of cytochrome c from mitochondria(GO:0001836);protein targeting to mitochondrion(GO:0006626);activation of cysteine-type endopeptidase activity involved in apoptotic process(GO:0006919);extrinsic apoptotic signaling pathway via death domain receptors(GO:0008625);apoptotic mitochondrial changes(GO:0008637);positive regulation of mitochondrial membrane potential(GO:0010918);positive regulat…	extracted	apoptotic		cycle		G1
HUMAN|HGNC=15467|UniProtKB=Q8TF09	DYNLRB2	Dynein light chain roadblock-type 2;DYNLRB2;ortholog	microtubule-based movement(GO:0007018);intraciliary transport involved in cilium assembly(GO:0035735)
HUMAN|HGNC=20510|UniProtKB=P62805	HIST1H4K,HIST1H4J,HIST1H4C	Histone H4;HIST1H4A;ortholog	chromatin silencing at rDNA(GO:0000183);double-strand break repair via nonhomologous end joining(GO:0006303);nucleosome assembly(GO:0006334);DNA replication-dependent nucleosome assembly(GO:0006335);DNA replication-independent nucleosome assembly(GO:0006336);DNA-templated transcription, initiation(GO:0006352);telomere capping(GO:0016233);telomere organization(GO:0032200);CENP-A containing nucleos…
HUMAN|HGNC=1472|UniProtKB=P49913	CAMP	Cathelicidin antimicrobial peptide;CAMP;ortholog	positive regulation of protein phosphorylation(GO:0001934);innate immune response in mucosa(GO:0002227);positive regulation of cell proliferation(GO:0008284);antimicrobial humoral response(GO:0019730);antibacterial humoral response(GO:0019731);defense response to bacterium(GO:0042742);neutrophil degranulation(GO:0043312);negative regulation of growth of symbiont in host(GO:0044130);negative regul…
HUMAN|HGNC=20679|UniProtKB=A1A5B4	TMEM16J	Anoctamin-9;ANO9;ortholog	chloride transport(GO:0006821);lipid transport(GO:0006869);ion transmembrane transport(GO:0034220);calcium activated phosphatidylserine scrambling(GO:0061589);calcium activated phosphatidylcholine scrambling(GO:0061590);calcium activated galactosylceramide scrambling(GO:0061591);negative regulation of intracellular calcium activated chloride channel activity(GO:1902939)
HUMAN|HGNC=18783|UniProtKB=Q02040	CXYorf3	A-kinase anchor protein 17A;AKAP17A;ortholog	regulation of transcription, DNA-templated(GO:0006355);mRNA processing(GO:0006397);signal transduction(GO:0007165);RNA splicing(GO:0008380);B cell activation(GO:0042113);regulation of RNA splicing(GO:0043484)
HUMAN|HGNC=31042|UniProtKB=Q9C091	KIAA1772	GREB1-like protein;GREB1L;ortholog	metanephros development(GO:0001656);branching involved in ureteric bud morphogenesis(GO:0001658);kidney development(GO:0001822);cardiac ventricle development(GO:0003231);male genitalia development(GO:0030539);uterus development(GO:0060065);paramesonephric duct development(GO:0061205);mesonephric duct development(GO:0072177)
HUMAN|HGNC=6707|UniProtKB=P33241	LSP1	Lymphocyte-specific protein 1;LSP1;ortholog	cellular defense response(GO:0006968);signal transduction(GO:0007165)
HUMAN|HGNC=7608|UniProtKB=B2RTY4	MYO9A	Unconventional myosin-IXa;MYO9A;ortholog	microtubule-based movement(GO:0007018);signal transduction(GO:0007165);visual perception(GO:0007601);cell junction assembly(GO:0034329);intracellular signal transduction(GO:0035556);positive regulation of GTPase activity(GO:0043547);establishment of epithelial cell apical/basal polarity(GO:0045198);regulation of small GTPase mediated signal transduction(GO:0051056)
HUMAN|HGNC=23781|UniProtKB=Q9Y2S7	POLD4	Polymerase delta-interacting protein 2;POLDIP2;ortholog	negative regulation of macroautophagy(GO:0016242);positive regulation of mitotic cell cycle(GO:0045931);mitochondrion morphogenesis(GO:0070584)	extracted			cycle
HUMAN|HGNC=25555|UniProtKB=Q9NVN3	RIC8B	Synembryn-B;RIC8B;ortholog	G-protein coupled receptor signaling pathway(GO:0007186);regulation of G-protein coupled receptor protein signaling pathway(GO:0008277);positive regulation of GTPase activity(GO:0043547)
HUMAN|HGNC=14188|UniProtKB=O75366	AVIL	Advillin;AVIL;ortholog	cytoskeleton organization(GO:0007010);nervous system development(GO:0007399);positive regulation of neuron projection development(GO:0010976);actin filament capping(GO:0051693);cilium assembly(GO:0060271)
HUMAN|HGNC=10937|UniProtKB=P41440	SLC19A1	Folate transporter 1;SLC19A1;ortholog	folic acid transport(GO:0015884);vitamin transmembrane transport(GO:0035461);folic acid metabolic process(GO:0046655);methotrexate transport(GO:0051958);transmembrane transport(GO:0055085);folate transmembrane transport(GO:0098838)
HUMAN|HGNC=18233|UniProtKB=Q8NDB2	BANK1	B-cell scaffold protein with ankyrin repeats;BANK1;ortholog	B cell activation(GO:0042113);positive regulation of MAPK cascade(GO:0043410);negative regulation of translational initiation(GO:0045947);positive regulation of peptidyl-tyrosine phosphorylation(GO:0050731);negative regulation of B cell activation(GO:0050869);negative regulation of protein kinase B signaling(GO:0051898);negative regulation of interleukin-6 secretion(GO:1900165)
HUMAN|HGNC=28496|UniProtKB=Q7Z4H8	KDELC2	KDEL motif-containing protein 2;KDELC2;ortholog	glycolipid metabolic process(GO:0006664);biological_process(GO:0008150)
HUMAN|HGNC=1843|UniProtKB=Q9BXW7	CECR5	Cat eye syndrome critical region protein 5;CECR5;ortholog	glycerophospholipid biosynthetic process(GO:0046474)
HUMAN|HGNC=6485|UniProtKB=O15230	LAMA5	Laminin subunit alpha-5;LAMA5;ortholog	angiogenesis(GO:0001525);branching involved in ureteric bud morphogenesis(GO:0001658);morphogenesis of a polarized epithelium(GO:0001738);neural crest cell migration(GO:0001755);hair follicle development(GO:0001942);cytoskeleton organization(GO:0007010);integrin-mediated signaling pathway(GO:0007229);muscle organ development(GO:0007517);cell recognition(GO:0008037);cell proliferation(GO:0008283);…
HUMAN|HGNC=24501|UniProtKB=Q58EX7	PLEKHG4	Puratrophin-1;PLEKHG4;ortholog	regulation of Rho protein signal transduction(GO:0035023);activation of GTPase activity(GO:0090630)
HUMAN|HGNC=7858|UniProtKB=O60551	NMT2	Glycylpeptide N-tetradecanoyltransferase 2;NMT2;ortholog	N-terminal protein myristoylation(GO:0006499);N-terminal peptidyl-glycine N-myristoylation(GO:0018008);regulation of rhodopsin mediated signaling pathway(GO:0022400);intracellular transport of virus(GO:0075733)
HUMAN|HGNC=197|UniProtKB=Q9H013	ADAM19	Disintegrin and metalloproteinase domain-containing protein 19;ADAM19;ortholog	membrane protein ectodomain proteolysis(GO:0006509);heart development(GO:0007507);extracellular matrix organization(GO:0030198)
HUMAN|HGNC=16393|UniProtKB=Q9BXL7	CARD11	Caspase recruitment domain-containing protein 11;CARD11;ortholog	positive regulation of cytokine production(GO:0001819);stimulatory C-type lectin receptor signaling pathway(GO:0002223);immunoglobulin production(GO:0002377);I-kappaB kinase/NF-kappaB signaling(GO:0007249);B cell differentiation(GO:0030183);positive regulation of B cell proliferation(GO:0030890);T cell costimulation(GO:0031295);Fc-epsilon receptor signaling pathway(GO:0038095);TORC1 signaling(GO:…	extracted	apoptotic
HUMAN|HGNC=11581|UniProtKB=Q9BTW9	TBCD	Tubulin-specific chaperone D;TBCD;ortholog	microtubule cytoskeleton organization(GO:0000226);mitotic cell cycle(GO:0000278);protein folding(GO:0006457);tubulin complex assembly(GO:0007021);post-chaperonin tubulin folding pathway(GO:0007023);negative regulation of cell-substrate adhesion(GO:0010812);negative regulation of microtubule polymerization(GO:0031115);adherens junction assembly(GO:0034333);positive regulation of GTPase activity(GO…	extracted			cycle
HUMAN|HGNC=11894|UniProtKB=Q13829	TNFAIP1	BTB/POZ domain-containing adapter for CUL3-mediated RhoA degradation protein 2;TNFAIP1;ortholog	DNA replication(GO:0006260);apoptotic process(GO:0006915);immune response(GO:0006955);cell migration(GO:0016477);protein ubiquitination(GO:0016567);negative regulation of Rho protein signal transduction(GO:0035024);stress fiber assembly(GO:0043149);proteasome-mediated ubiquitin-dependent protein catabolic process(GO:0043161);positive regulation of DNA replication(GO:0045740);protein homooligomeri…	extracted	apoptotic
HUMAN|HGNC=10980|UniProtKB=Q9UBX3	SLC25A10	Mitochondrial dicarboxylate carrier;SLC25A10;ortholog	gluconeogenesis(GO:0006094);ion transport(GO:0006811);dicarboxylic acid transport(GO:0006835);mitochondrial transport(GO:0006839);sulfate transport(GO:0008272);thiosulfate transport(GO:0015709);oxaloacetate transport(GO:0015729);phosphate ion transmembrane transport(GO:0035435);sulfide oxidation, using sulfide:quinone oxidoreductase(GO:0070221);succinate transmembrane transport(GO:0071422);malate…
HUMAN|HGNC=956|UniProtKB=Q9UMQ3	BARX2	Homeobox protein BarH-like 2;BARX2;ortholog	negative regulation of transcription by RNA polymerase II(GO:0000122);cartilage condensation(GO:0001502);regulation of transcription by RNA polymerase II(GO:0006357);transcription by RNA polymerase II(GO:0006366);nervous system development(GO:0007399);tissue development(GO:0009888);myotube differentiation(GO:0014902);positive regulation of transcription by RNA polymerase II(GO:0045944);animal org…
HUMAN|HGNC=25982|UniProtKB=Q5T3I0	GPATCH4	G patch domain-containing protein 4;GPATCH4;ortholog	hematopoietic progenitor cell differentiation(GO:0002244)
HUMAN|HGNC=4635|UniProtKB=P21266	GSTM3	Glutathione S-transferase Mu 3;GSTM3;ortholog	glutathione metabolic process(GO:0006749);establishment of blood-nerve barrier(GO:0008065);metabolic process(GO:0008152);nitrobenzene metabolic process(GO:0018916);xenobiotic catabolic process(GO:0042178);response to estrogen(GO:0043627);cellular detoxification of nitrogen compound(GO:0070458);glutathione derivative biosynthetic process(GO:1901687)
HUMAN|HGNC=18827|UniProtKB=Q86X67	NUDT13	Nucleoside diphosphate-linked moiety X motif 13;NUDT13;ortholog	nucleobase-containing small molecule interconversion(GO:0015949)
HUMAN|HGNC=17364|UniProtKB=Q9UBU7	DBF4	Protein DBF4 homolog A;DBF4;ortholog	G1/S transition of mitotic cell cycle(GO:0000082);DNA replication(GO:0006260);positive regulation of catalytic activity(GO:0043085);positive regulation of DNA replication(GO:0045740)	extracted			cycle		G1
HUMAN|HGNC=9099|UniProtKB=Q9UIW2	PLXNA1	Plexin-A1;PLXNA1;ortholog	negative regulation of cell adhesion(GO:0007162);multicellular organism development(GO:0007275);regulation of cell shape(GO:0008360);regulation of smooth muscle cell migration(GO:0014910);branchiomotor neuron axon guidance(GO:0021785);regulation of cell migration(GO:0030334);regulation of GTPase activity(GO:0043087);regulation of axon extension involved in axon guidance(GO:0048841);positive regul…
HUMAN|HGNC=15517|UniProtKB=Q9H1B5	XYLT2	Xylosyltransferase 2;XYLT2;ortholog	glycosaminoglycan biosynthetic process(GO:0006024);heparan sulfate proteoglycan biosynthetic process(GO:0015012);glycosaminoglycan metabolic process(GO:0030203);chondroitin sulfate biosynthetic process(GO:0030206);heparin biosynthetic process(GO:0030210);chondroitin sulfate proteoglycan biosynthetic process(GO:0050650)
HUMAN|HGNC=1029|UniProtKB=P46663	BDKRB1	B1 bradykinin receptor;BDKRB1;ortholog	negative regulation of protein phosphorylation(GO:0001933);positive regulation of leukocyte migration(GO:0002687);inflammatory response(GO:0006954);G-protein coupled receptor signaling pathway(GO:0007186);positive regulation of cytosolic calcium ion concentration(GO:0007204);protein kinase C-activating G-protein coupled receptor signaling pathway(GO:0007205);response to mechanical stimulus(GO:000…
HUMAN|HGNC=7221|UniProtKB=Q13368	MPP3	MAGUK p55 subfamily member 3;MPP3;ortholog	signal transduction(GO:0007165);GMP metabolic process(GO:0046037);GDP metabolic process(GO:0046710)
HUMAN|HGNC=4177|UniProtKB=P04062	GBA	Glucosylceramidase;GBA;ortholog	sphingolipid metabolic process(GO:0006665);glucosylceramide catabolic process(GO:0006680);glycosphingolipid metabolic process(GO:0006687);cellular response to starvation(GO:0009267);response to pH(GO:0009268);regulation of macroautophagy(GO:0016241);termination of signal transduction(GO:0023021);regulation of cellular protein metabolic process(GO:0032268);positive regulation of proteasomal ubiqui…
HUMAN|HGNC=17018|UniProtKB=Q9Y6Y8	SEC23IP	SEC23-interacting protein;SEC23IP;ortholog	intracellular protein transport(GO:0006886);ER to Golgi vesicle-mediated transport(GO:0006888);Golgi organization(GO:0007030);COPII vesicle coating(GO:0048208)
HUMAN|HGNC=941|UniProtKB=Q9UL15	BAG5	BAG family molecular chaperone regulator 5;BAG5;ortholog	protein folding(GO:0006457);Golgi organization(GO:0007030);negative regulation of neuron projection development(GO:0010977);negative regulation of protein ubiquitination(GO:0031397);negative regulation of proteasomal ubiquitin-dependent protein catabolic process(GO:0032435);protein stabilization(GO:0050821);regulation of ubiquitin-protein transferase activity(GO:0051438);negative regulation of ub…	extracted	apoptotic
HUMAN|HGNC=130|UniProtKB=P62736	ACTA2	Actin, aortic smooth muscle;ACTA2;ortholog	muscle contraction(GO:0006936);regulation of blood pressure(GO:0008217);response to virus(GO:0009615);positive regulation of gene expression(GO:0010628);vascular smooth muscle contraction(GO:0014829);glomerular mesangial cell development(GO:0072144);mesenchyme migration(GO:0090131)
HUMAN|HGNC=5992|UniProtKB=P01584	IL1B	Interleukin-1 beta;IL1B;ortholog	MAPK cascade(GO:0000165);activation of MAPK activity(GO:0000187);fever generation(GO:0001660);positive regulation of protein phosphorylation(GO:0001934);inflammatory response to antigenic stimulus(GO:0002437);positive regulation of T cell mediated immunity(GO:0002711);apoptotic process(GO:0006915);inflammatory response(GO:0006954);immune response(GO:0006955);signal transduction(GO:0007165);cell-c…	extracted	apoptotic
HUMAN|HGNC=22201|UniProtKB=Q9Y4C2	KIAA0738	TRPM8 channel-associated factor 1;TCAF1;ortholog	regulation of anion channel activity(GO:0010359);negative regulation of cell migration(GO:0030336);positive regulation of protein targeting to membrane(GO:0090314);positive regulation of anion channel activity(GO:1901529)
HUMAN|HGNC=6601|UniProtKB=P49917	LIG4	DNA ligase 4;LIG4;ortholog	single strand break repair(GO:0000012);in utero embryonic development(GO:0001701);pro-B cell differentiation(GO:0002328);DNA replication(GO:0006260);DNA ligation(GO:0006266);lagging strand elongation(GO:0006273);nucleotide-excision repair, DNA gap filling(GO:0006297);double-strand break repair(GO:0006302);double-strand break repair via nonhomologous end joining(GO:0006303);DNA recombination(GO:00…	extracted	apoptotic		cycle
HUMAN|HGNC=25668|UniProtKB=Q7L4P6	C1orf165	BEN domain-containing protein 5;BEND5;ortholog	transcription, DNA-templated(GO:0006351);negative regulation of transcription, DNA-templated(GO:0045892)
HUMAN|HGNC=10526|UniProtKB=Q9Y467	SALL2	Sal-like protein 2;SALL2;ortholog	negative regulation of transcription by RNA polymerase II(GO:0000122);eye development(GO:0001654);regulation of transcription, DNA-templated(GO:0006355);transcription by RNA polymerase II(GO:0006366);signal transduction(GO:0007165);multicellular organism development(GO:0007275);neural tube development(GO:0021915);positive regulation of transcription by RNA polymerase II(GO:0045944)
HUMAN|HGNC=7432|UniProtKB=P11586	MTHFD1	C-1-tetrahydrofolate synthase, cytoplasmic;MTHFD1;ortholog	histidine biosynthetic process(GO:0000105);neutrophil homeostasis(GO:0001780);neural tube closure(GO:0001843);purine nucleotide biosynthetic process(GO:0006164);methionine metabolic process(GO:0006555);one-carbon metabolic process(GO:0006730);heart development(GO:0007507);serine family amino acid metabolic process(GO:0009069);serine family amino acid biosynthetic process(GO:0009070);methionine bi…
HUMAN|HGNC=25764|UniProtKB=Q9H9A7	RMI1	RecQ-mediated genome instability protein 1;RMI1;ortholog	DNA synthesis involved in DNA repair(GO:0000731);strand displacement(GO:0000732);reduction of food intake in response to dietary excess(GO:0002023);DNA replication(GO:0006260);response to glucose(GO:0009749);multicellular organism growth(GO:0035264);glucose homeostasis(GO:0042593);regulation of signal transduction by p53 class mediator(GO:1901796)
HUMAN|HGNC=19881|UniProtKB=Q9BXX0	EMILIN2	EMILIN-2;EMILIN2;ortholog	cell adhesion(GO:0007155);biological_process(GO:0008150)
HUMAN|HGNC=8934|UniProtKB=Q9Y5J5	PHLDA3	Pleckstrin homology-like domain family A member 3;PHLDA3;ortholog	anatomical structure morphogenesis(GO:0009653);intrinsic apoptotic signaling pathway in response to DNA damage by p53 class mediator(GO:0042771);positive regulation of apoptotic process(GO:0043065);negative regulation of protein kinase B signaling(GO:0051898)	extracted	apoptotic
HUMAN|HGNC=30906|UniProtKB=O15195	VILL	Villin-like protein;VILL;ortholog	cytoskeleton organization(GO:0007010);actin filament capping(GO:0051693)
HUMAN|HGNC=14236|UniProtKB=Q96Q80	DERL3	Derlin-3;DERL3;ortholog	protein N-linked glycosylation via asparagine(GO:0018279);ubiquitin-dependent ERAD pathway(GO:0030433);endoplasmic reticulum unfolded protein response(GO:0030968);negative regulation of retrograde protein transport, ER to cytosol(GO:1904153)
HUMAN|HGNC=2933|UniProtKB=Q09013	DMPK	Myotonin-protein kinase;DMPK;ortholog	regulation of sodium ion transport(GO:0002028);protein phosphorylation(GO:0006468);cellular calcium ion homeostasis(GO:0006874);nuclear envelope organization(GO:0006998);regulation of heart contraction(GO:0008016);muscle cell apoptotic process(GO:0010657);regulation of myotube differentiation(GO:0010830);regulation of skeletal muscle contraction by calcium ion signaling(GO:0014722);regulation of …	extracted	apoptotic
HUMAN|HGNC=7063|UniProtKB=Q99735	MGST2	Microsomal glutathione S-transferase 2;MGST2;ortholog	lipid metabolic process(GO:0006629);glutathione biosynthetic process(GO:0006750);xenobiotic metabolic process(GO:0006805);response to organonitrogen compound(GO:0010243);leukotriene biosynthetic process(GO:0019370);response to lipopolysaccharide(GO:0032496);positive regulation of catalytic activity(GO:0043085);membrane lipid catabolic process(GO:0046466);positive regulation of inflammatory respon…
HUMAN|HGNC=6183|UniProtKB=Q15811	ITSN1	Intersectin-1;ITSN1;ortholog	endocytosis(GO:0006897);G-protein coupled receptor signaling pathway(GO:0007186);small GTPase mediated signal transduction(GO:0007264);viral process(GO:0016032);regulation of Rho protein signal transduction(GO:0035023);positive regulation of phosphorylation(GO:0042327);positive regulation of apoptotic process(GO:0043065);negative regulation of neuron apoptotic process(GO:0043524);ephrin receptor …	extracted	apoptotic
HUMAN|HGNC=20044|UniProtKB=Q8WXD5	GEMIN6	Gem-associated protein 6;GEMIN6;ortholog	spliceosomal complex assembly(GO:0000245);spliceosomal snRNP assembly(GO:0000387);mRNA splicing, via spliceosome(GO:0000398);import into nucleus(GO:0051170)
HUMAN|HGNC=14476|UniProtKB=Q9NX20	MRPL16	39S ribosomal protein L16, mitochondrial;MRPL16;ortholog	translation(GO:0006412);mitochondrial translation(GO:0032543);mitochondrial translational elongation(GO:0070125);mitochondrial translational termination(GO:0070126)
HUMAN|HGNC=21347|UniProtKB=Q7L2Z9	CENPQ	Centromere protein Q;CENPQ;ortholog	sister chromatid cohesion(GO:0007062);CENP-A containing nucleosome assembly(GO:0034080);metaphase plate congression(GO:0051310);positive regulation of protein localization to kinetochore(GO:1905342)
HUMAN|HGNC=10643|UniProtKB=P80162	CXCL6	C-X-C motif chemokine 6;CXCL6;ortholog	neutrophil mediated immunity(GO:0002446);positive regulation of leukocyte chemotaxis(GO:0002690);chemotaxis(GO:0006935);defense response(GO:0006952);inflammatory response(GO:0006954);immune response(GO:0006955);signal transduction(GO:0007165);G-protein coupled receptor signaling pathway(GO:0007186);cell-cell signaling(GO:0007267);regulation of signaling receptor activity(GO:0010469);neutrophil ch…
HUMAN|HGNC=9437|UniProtKB=P19525	EIF2AK2	Interferon-induced, double-stranded RNA-activated protein kinase;EIF2AK2;ortholog	activation of MAPKK activity(GO:0000186);positive regulation of cytokine production(GO:0001819);transcription, DNA-templated(GO:0006351);translation(GO:0006412);protein phosphorylation(GO:0006468);negative regulation of cell proliferation(GO:0008285);response to virus(GO:0009615);response to toxic substance(GO:0009636);regulation of translational initiation by eIF2 alpha phosphorylation(GO:001099…	extracted	apoptotic
HUMAN|HGNC=10499|UniProtKB=P06702	S100A9	Protein S100-A9;S100A9;ortholog	cytokine production(GO:0001816);toll-like receptor signaling pathway(GO:0002224);leukocyte migration involved in inflammatory response(GO:0002523);positive regulation of peptide secretion(GO:0002793);regulation of translation(GO:0006417);autophagy(GO:0006914);apoptotic process(GO:0006915);activation of cysteine-type endopeptidase activity involved in apoptotic process(GO:0006919);inflammatory res…	extracted	apoptotic
HUMAN|HGNC=24012|UniProtKB=Q9BRS8	LARP6	La-related protein 6;LARP6;ortholog	RNA processing(GO:0006396);positive regulation of collagen biosynthetic process(GO:0032967);positive regulation of translation(GO:0045727);positive regulation of mRNA binding(GO:1902416)
HUMAN|HGNC=10883|UniProtKB=Q14190	SIM2	Single-minded homolog 2;SIM2;ortholog	negative regulation of transcription by RNA polymerase II(GO:0000122);transcription, DNA-templated(GO:0006351);regulation of transcription, DNA-templated(GO:0006355);regulation of transcription by RNA polymerase II(GO:0006357);nervous system development(GO:0007399);embryonic pattern specification(GO:0009880);cell differentiation(GO:0030154);lung development(GO:0030324);positive regulation of tran…
HUMAN|HGNC=6091|UniProtKB=P06213	INSR	Insulin receptor;INSR;ortholog	activation of MAPK activity(GO:0000187);positive regulation of protein phosphorylation(GO:0001934);heart morphogenesis(GO:0003007);carbohydrate metabolic process(GO:0005975);regulation of transcription, DNA-templated(GO:0006355);protein phosphorylation(GO:0006468);G-protein coupled receptor signaling pathway(GO:0007186);multicellular organism development(GO:0007275);learning(GO:0007612);memory(GO…	extracted	apoptotic		cycle
HUMAN|HGNC=6864|UniProtKB=Q12851	GCK	Mitogen-activated protein kinase kinase kinase kinase 2;MAP4K2;ortholog	MAPK cascade(GO:0000165);activation of MAPKKK activity(GO:0000185);protein phosphorylation(GO:0006468);vesicle targeting(GO:0006903);immune response(GO:0006955);JNK cascade(GO:0007254);activation of JUN kinase activity(GO:0007257);regulation of mitotic cell cycle(GO:0007346);signal transduction by protein phosphorylation(GO:0023014);stress-activated protein kinase signaling cascade(GO:0031098);ac…	extracted	apoptotic		cycle
HUMAN|HGNC=11855|UniProtKB=P19075	TSPAN8	Tetraspanin-8;TSPAN8;ortholog	cell surface receptor signaling pathway(GO:0007166);spermatogenesis(GO:0007283);regulation of gene expression(GO:0010468);negative regulation of blood coagulation(GO:0030195)
HUMAN|HGNC=29912|UniProtKB=Q13137	CALCOCO2	Calcium-binding and coiled-coil domain-containing protein 2;CALCOCO2;ortholog	viral process(GO:0016032);response to interferon-gamma(GO:0034341);xenophagy(GO:0098792);positive regulation of autophagosome maturation(GO:1901098)
HUMAN|HGNC=14460|UniProtKB=Q9UN36	NDRG2	Protein NDRG2;NDRG2;ortholog	negative regulation of cytokine production(GO:0001818);signal transduction(GO:0007165);regulation of vascular endothelial growth factor production(GO:0010574);Wnt signaling pathway(GO:0016055);substantia nigra development(GO:0021762);cell differentiation(GO:0030154);negative regulation of smooth muscle cell proliferation(GO:0048662);negative regulation of ERK1 and ERK2 cascade(GO:0070373);regulat…
HUMAN|HGNC=2045|UniProtKB=O15551	CLDN3	Claudin-3;CLDN3;ortholog	response to hypoxia(GO:0001666);epithelial cell morphogenesis(GO:0003382);signal transduction(GO:0007165);calcium-independent cell-cell adhesion via plasma membrane cell-adhesion molecules(GO:0016338);response to ethanol(GO:0045471);protein homooligomerization(GO:0051260);protein heterooligomerization(GO:0051291);bicellular tight junction assembly(GO:0070830)
HUMAN|HGNC=2148|UniProtKB=P29973	CNGA1	cGMP-gated cation channel alpha-1;CNGA1;ortholog	visual perception(GO:0007601);rhodopsin mediated signaling pathway(GO:0016056);regulation of rhodopsin mediated signaling pathway(GO:0022400);regulation of membrane potential(GO:0042391);potassium ion transmembrane transport(GO:0071805);cation transmembrane transport(GO:0098655)
HUMAN|HGNC=4043|UniProtKB=Q13467	FZD5	Frizzled-5;FZD5;ortholog	embryonic axis specification(GO:0000578);angiogenesis(GO:0001525);positive regulation of T cell cytokine production(GO:0002726);G-protein coupled receptor signaling pathway(GO:0007186);Wnt signaling pathway, calcium modulating pathway(GO:0007223);synapse assembly(GO:0007416);negative regulation of cell proliferation(GO:0008285);anterior/posterior axis specification, embryo(GO:0008595);neuron diff…	extracted	apoptotic
HUMAN|HGNC=10831|UniProtKB=Q99962	SH3GL2	Endophilin-A1;SH3GL2;ortholog	regulation of receptor internalization(GO:0002090);microtubule-based movement(GO:0007018);signal transduction(GO:0007165);central nervous system development(GO:0007417);synaptic vesicle uncoating(GO:0016191);antigen processing and presentation of exogenous peptide antigen via MHC class II(GO:0019886);neuron projection development(GO:0031175);negative regulation of epidermal growth factor receptor…
HUMAN|HGNC=19306|UniProtKB=Q8NEW0	SLC30A7	Zinc transporter 7;SLC30A7;ortholog	response to zinc ion(GO:0010043);sequestering of zinc ion(GO:0032119);regulation of sequestering of zinc ion(GO:0061088);zinc ion transmembrane transport(GO:0071577)
HUMAN|HGNC=30594|UniProtKB=Q9H3U1	SMAP1	Protein unc-45 homolog A;UNC45A;ortholog	protein folding(GO:0006457);muscle organ development(GO:0007517);cell differentiation(GO:0030154);chaperone-mediated protein folding(GO:0061077)
HUMAN|HGNC=10498|UniProtKB=P05109	S100A8	Protein S100-A8;S100A8;ortholog	cytokine production(GO:0001816);toll-like receptor signaling pathway(GO:0002224);leukocyte migration involved in inflammatory response(GO:0002523);acute inflammatory response(GO:0002526);chronic inflammatory response(GO:0002544);positive regulation of peptide secretion(GO:0002793);autophagy(GO:0006914);apoptotic process(GO:0006915);activation of cysteine-type endopeptidase activity involved in ap…	extracted	apoptotic
HUMAN|HGNC=17500|UniProtKB=Q9H8Y8	GORASP2	Golgi reassembly-stacking protein 2;GORASP2;ortholog	organelle organization(GO:0006996);Golgi organization(GO:0007030)
HUMAN|HGNC=16275|UniProtKB=Q9C037	TRIM4	E3 ubiquitin-protein ligase TRIM4;TRIM4;ortholog	protein ubiquitination(GO:0016567);innate immune response(GO:0045087);protein trimerization(GO:0070206)
HUMAN|HGNC=12437|UniProtKB=Q16881	TXNRD1	Thioredoxin reductase 1, cytoplasmic;TXNRD1;ortholog	response to oxygen radical(GO:0000305);mesoderm formation(GO:0001707);selenium compound metabolic process(GO:0001887);signal transduction(GO:0007165);cell proliferation(GO:0008283);nucleobase-containing small molecule interconversion(GO:0015949);regulation of lipid metabolic process(GO:0019216);electron transport chain(GO:0022900);cellular response to oxidative stress(GO:0034599);cell redox homeo…
HUMAN|HGNC=4507|UniProtKB=O75899	GABBR2	Gamma-aminobutyric acid type B receptor subunit 2;GABBR2;ortholog	G-protein coupled receptor signaling pathway(GO:0007186);negative regulation of adenylate cyclase activity(GO:0007194);gamma-aminobutyric acid signaling pathway(GO:0007214);chemical synaptic transmission(GO:0007268)
HUMAN|HGNC=7787|UniProtKB=Q16649	NFIL3	Nuclear factor interleukin-3-regulated protein;NFIL3;ortholog	negative regulation of transcription by RNA polymerase II(GO:0000122);regulation of transcription, DNA-templated(GO:0006355);transcription by RNA polymerase II(GO:0006366);immune response(GO:0006955);circadian rhythm(GO:0007623);positive regulation of gene expression(GO:0010628);cellular response to interleukin-4(GO:0071353)
HUMAN|HGNC=31088|UniProtKB=Q5I7T1	ALG10B	Putative Dol-P-Glc:Glc(2)Man(9)GlcNAc(2)-PP-Dol alpha-1,2-glucosyltransferase;ALG10B;ortholog	protein glycosylation(GO:0006486);dolichol-linked oligosaccharide biosynthetic process(GO:0006488);positive regulation of protein glycosylation(GO:0060050);positive regulation of inward rectifier potassium channel activity(GO:1901980)
HUMAN|HGNC=8923|UniProtKB=O43175	PHGDH	D-3-phosphoglycerate dehydrogenase;PHGDH;ortholog	glutamine metabolic process(GO:0006541);glycine metabolic process(GO:0006544);L-serine biosynthetic process(GO:0006564);threonine metabolic process(GO:0006566);brain development(GO:0007420);gamma-aminobutyric acid metabolic process(GO:0009448);regulation of gene expression(GO:0010468);taurine metabolic process(GO:0019530);spinal cord development(GO:0021510);glial cell development(GO:0021782);neur…	extracted					G1
HUMAN|HGNC=20495|UniProtKB=Q9GZT3	C14orf156	SRA stem-loop-interacting RNA-binding protein, mitochondrial;SLIRP;ortholog	negative regulation of mitochondrial RNA catabolic process(GO:0000961);transcription, DNA-templated(GO:0006351);regulation of transcription, DNA-templated(GO:0006355);spermatid development(GO:0007286);single fertilization(GO:0007338);flagellated sperm motility(GO:0030317);mitochondrion morphogenesis(GO:0070584)
HUMAN|HGNC=20043|UniProtKB=Q8TEQ6	GEMIN5	Gem-associated protein 5;GEMIN5;ortholog	spliceosomal snRNP assembly(GO:0000387);mRNA splicing, via spliceosome(GO:0000398);translation(GO:0006412);regulation of translation(GO:0006417);import into nucleus(GO:0051170);protein-containing complex assembly(GO:0065003)
HUMAN|HGNC=30299|UniProtKB=Q5T3J3	C1orf103	Ligand-dependent nuclear receptor-interacting factor 1;LRIF1;ortholog	transcription, DNA-templated(GO:0006351);regulation of transcription, DNA-templated(GO:0006355)
HUMAN|HGNC=11283|UniProtKB=P12931	SRC	Proto-oncogene tyrosine-protein kinase Src;SRC;ortholog	primary ovarian follicle growth(GO:0001545);stimulatory C-type lectin receptor signaling pathway(GO:0002223);cell cycle(GO:0007049);cell adhesion(GO:0007155);signal transduction(GO:0007165);transmembrane receptor protein tyrosine kinase signaling pathway(GO:0007169);signal complex assembly(GO:0007172);epidermal growth factor receptor signaling pathway(GO:0007173);transforming growth factor beta r…	extracted	apoptotic		cycle
HUMAN|HGNC=12756|UniProtKB=P57081	WDR4	tRNA (guanine-N(7)-)-methyltransferase non-catalytic subunit WDR4;WDR4;ortholog	tRNA modification(GO:0006400);tRNA (guanine-N7)-methylation(GO:0106004)
HUMAN|HGNC=25947|UniProtKB=Q6TFL4	KLHL24	Kelch-like protein 24;KLHL24;ortholog	protein ubiquitination(GO:0016567);ubiquitin-dependent protein catabolic process(GO:0042787);intermediate filament organization(GO:0045109);protein autoubiquitination(GO:0051865);regulation of kainate selective glutamate receptor activity(GO:2000312)
HUMAN|HGNC=9051|UniProtKB=P00750	PLAT	Tissue-type plasminogen activator;PLAT;ortholog	response to hypoxia(GO:0001666);cellular protein modification process(GO:0006464);proteolysis(GO:0006508);blood coagulation(GO:0007596);smooth muscle cell migration(GO:0014909);plasminogen activation(GO:0031639);fibrinolysis(GO:0042730);negative regulation of proteolysis(GO:0045861);platelet-derived growth factor receptor signaling pathway(GO:0048008)
HUMAN|HGNC=12703|UniProtKB=O76090	BEST1	Bestrophin-1;BEST1;ortholog	chloride transport(GO:0006821);visual perception(GO:0007601);bicarbonate transport(GO:0015701);transepithelial chloride transport(GO:0030321);ion transmembrane transport(GO:0034220);detection of light stimulus involved in visual perception(GO:0050908);regulation of calcium ion transport(GO:0051924);chloride transmembrane transport(GO:1902476)
HUMAN|HGNC=26137|UniProtKB=Q6NT76	HMBOX1	Homeobox-containing protein 1;HMBOX1;ortholog	negative regulation of transcription by RNA polymerase II(GO:0000122);RNA-dependent DNA biosynthetic process(GO:0006278);transcription, DNA-templated(GO:0006351);positive regulation of telomere maintenance via telomerase(GO:0032212);positive regulation of chromatin binding(GO:0035563);negative regulation of transcription, DNA-templated(GO:0045892);positive regulation of transcription, DNA-templat…
HUMAN|HGNC=25145|UniProtKB=Q96G42	KLHDC7B	Kelch domain-containing protein 7B;KLHDC7B;ortholog	protein ubiquitination(GO:0016567)
HUMAN|HGNC=10850|UniProtKB=P34896	SHMT1	Serine hydroxymethyltransferase, cytosolic;SHMT1;ortholog	dTMP biosynthetic process(GO:0006231);glycine metabolic process(GO:0006544);L-serine metabolic process(GO:0006563);L-serine catabolic process(GO:0006565);purine nucleobase biosynthetic process(GO:0009113);protein deubiquitination(GO:0016579);negative regulation of translation(GO:0017148);glycine biosynthetic process from serine(GO:0019264);tetrahydrofolate interconversion(GO:0035999);carnitine bi…
[truncated: 432 more rows]
